# Supplementary material for: Tunicate mitogenomics and phylogenetics: peculiarities of the Herdmania momus mitochondrial genome and support for the new chordate phylogeny
Source: BMC Genomics. 2009 Nov 17;10:534. doi: 10.1186/1471-2164-10-534 (PMC2785839; doi:10.1186/1471-2164-10-534)
Supplement: Additional file 1 — Species sampling, taxonomy and sequence accession numbers. The table indicates the taxonomy and the species sampling used in the present study with associated sequence Accession Numbers for their complete mitochondrial genomes. [file 1471-2164-10-534-S1.XLS]

## Sheet: Taxon_sampling
[Singh T. R., Tsagkogeorga G., Delsuc F., Blanquart S., Shenkar N., Loya Y., Douzery E. J. P. & Huchon D., 2009.
Tunicate mitogenomics and phylogenetics: peculiarities of the Herdmania momus mitochondrial genome and support for the new chordate phylogeny.
BMC Genomics 10 : 534.]
Table S1: Taxon sampling
Classification			Species	Accession Numbers
		Porifera	Tethya actinia	NC_006991
		Cnidaria	Anacropora matthai	NC_006898
			Metridium senile	NC_000933
			Montastraea franksi	NC_007225
Protostomia
	Lophotrochozoa
		Brachiopoda	Terebratalia transversa	NC_003086
		Annelida	Clymenella torquata	NC_006321
			Lumbricus terrestris	NC_001673
			Platynereis dumerilii	NC_000931
		Echiura	Urechis caupo	NC_006379
		Mollusca	Albinaria coerulea	NC_001761
			Aplysia californica	NC_005827
			Haliotis rubra	NC_005940
			Pupa strigosa	NC_002176
	Ecdysozoa
		Priapulida	Priapulus caudatus	NC_008557
		Arthropoda	Centruroides limpidus	NC_006896
			Limulus polyphemus	NC_003057
			Daphnia pulex	NC_000844
			Squilla empusa	NC_007444
			Crioceris duodecimpunctata	NC_003372
			Nesomachilis australica	NC_006895
			Thermobia domestica	NC_006080
			Tribolium castaneum	NC_003081
			Scutigera coleoptrata	NC_005870
Deuterostomia
	Xenambulacraria
		Echinodermata	Astropecten polyacanthus	NC_006666
			Asterina pectinifera	NC_001627
			Luidia quinalia	NC_006664
			Asterias amurensis	NC_006665
			Pisaster ochraceus	NC_004610
			Strongylocentrotus purpuratus	NC_001453
			Paracentrotus lividus	NC_001572
			Arbacia lixula	NC_001770
			Cucumaria miniata	NC_005929
			Florometra serratissima	NC_001878
		Hemichordata	Balanoglossus carnosus	NC_001887
			Saccoglossus kowalevskii	NC_007438
		Xenoturbellida	Xenoturbella bocki	NC_008556
	Chordata
		Cephalochordata	Branchiostoma belcheri	NC_004537
			Epigonichthys lucayanus	NC_006464
		Tunicata	Ciona intestinalis	NC_004447
			Ciona savignyi	NC_004570
			Phallusia fumigata	NC_009834
			Phallusia mammilata	NC_009833
			Doliolum nationalis	NC_006627
			Halocynthia roretzi	NC_002177
			Herdmania momus
		Craniata	Myxine glutinosa	NC_002639
			Eptatretus burgeri	NC_002807
			Protopterus dolloi	NC_001708
			Lepidosiren paradoxa	NC_003342
			Raja porosa	NC_007173
			Danio rerio	NC_002333
			Chelonia mydas	NC_000886
			Homo sapiens	NC_012920
			Lampetra fluviatilis	NC_001131
