# Supplementary material for: Tunicate mitogenomics and phylogenetics: peculiarities of the Herdmania momus mitochondrial genome and support for the new chordate phylogeny
Source: BMC Genomics. 2009 Nov 17;10:534. doi: 10.1186/1471-2164-10-534 (PMC2785839; doi:10.1186/1471-2164-10-534)
Supplement: Additional file 3 — DNA sequence alignment. Concatenated nucleotid sequence alignment of the 13 mitochondrial protein-coding genes (in Nexus format) used in the branch length analysis. [file 1471-2164-10-534-S3.NEX]

#NEXUS

[Singh T. R., Tsagkogeorga G., Delsuc F., Blanquart S., Shenkar N., Loya Y., Douzery E. J. P. & Huchon D., 2009.
Tunicate mitogenomics and phylogenetics: peculiarities of the Herdmania momus mitochondrial genome and support for the new chordate phylogeny.
BMC Genomics 10 : 534
http://www.biomedcentral.com/1471-2164/10/534 ]

begin data;
	dimensions ntax = 54 nchar = 8130;
	format  datatype = DNA interleave=yes gap = - missing = ?;

	matrix

[Source of sequence data: atp6]

Albinaria_coerulea            ATGTATTTTCATCCTTTTTTATCCAGCATCTAA---AACAATTATAATAGTATTAATTATTTTTAATAACCTT-TTAGGTATAGCCCATTTACCTACGGAATTACGACTAGGCTATGAGTAAATATAACCCTGGCTTTATTACTATGAGGGTTAATTTTATTATCAGGCTATATTAAATCCCCCAAAAAGAGATTAGCCCATTTAGCTCCATCTGGTGCCCCACTGCTATTACTACCTTTTTTAATTTTAATTGAATCTATTAGTATTATAATTCGACCCCTGACTTTAACAGTTCGATTGGTAGCCAATATAAGCGCCGGGCATATTATTCTAGCATTAATTAGGATATTATTTATTCGAATTTTTTGTTTGTTTCATTCAAGCCTATATTTTTACTTTACTTTTAAGTTTATACATAAATGA--
Anacropora_matthai            ATGATTTTGATCAATTTATTATTTTCATGGTGTCGTTTGTTTCTCTCTTTTTTTTTATAGTGTTTTTGAATGTGTTGGGCTTATTCCTTATGTCTTTACTCCAACTGTTCATATCGTAGTCACATCGGGGTTATCCTTTTCAATAGTCATAGGTGTGACTCTAGCTGGGTTTTGGAGGTTTAAGGGAGATTTCTTTAGTGTTTTTATGCCAAGTGGCGCTCCCTTGGGGTTAGCCCCTCTTTTGGTATTAATAGAAACAGTAAGTTTTATCTCCAGGGCCATTTCATTAGGGGTCCGGTTGGCGGCTAATTTATCGGCGGGTCATTTGTTATTTGCTATTTTTTTTTATAACATTATTAGAAGTAGCCGTTGCAGTCATCCAGGCTTATGTTTTTTGTTTGTTAGCCACTATTTATTTGGCGGATA
Aplysia_californica           ATGTATTCTCTTCGTTTTATAGTTTGCCACTAA---TATTTTCTTTAATGTTCTTTTTAGTAATAATAAACTTAATCGGGTTAGTCCATTTGTTTATGGAGTAACTAGAAACTTGTGAATTACATCATCATTGGCTGTGGTAATATGAGGACTATTAATTTTAAGAGGATGAACTATAAGTCCTGTAGCTTCGGCTGCACATTTAGCACCAGCAGGAGCTCCTGCTGCTTTAGTACCTTTCCTTGTTCTAGTGGAAACTATTAGTATTATAATTCGTCCTTTAACATTAACAGTACGATTAATTGCTAATATTAGAGCAGGACATATTGTAATATCTTTAATTAGGTTATACTTTATTCGAAGTGTTTGTTTGTTTAATTCAGGCTTATATTTTTACTTTACTAGTAAAATTATATGCTGAGGATA
Arbacia_lixula                ATGTCTTTGGTCAATTTATTATTTCTTAGAAATGATTAACAAGTGTATTCATTTTTATCTTTTCCGTTAATGTTTTAGGGCTACTCCCTATGCTTTTACCTCTATCAGACACATATCTTTAACCTATAGACTAGGTTTTCCACTATGAATGGCAGTAAAAATTCTAGGATTTTATCTTGCTTTTAACAGACGACTAAGACATCTAGTACCCCAAGGAACCCCAACCCCGCTAATTCCTCTGATGGTATGAATTGAAACGGTAAGCCTATTTGCTCAACCCATTGCGCTCGGACTACGCCTAGCCGCCAATTTAACAGCTGGACACCTGTTAATATTTTTGTTTTTTATTATTTATTTTAGAAATTGGGGTAGCATGTATTCAAGCTTACGTTTTTACTGCGCTAGTACACTTTTACCTGCAGCATA
Asterias_amurensis            ATGTTTTTGGACAATTTTTTTTTTAATAAAGACAATTTACTTCAATATTTATTCTTTTATTTTCTGTTAAAGTGCTAGGACTGCTCCCTATGCTTTTACTGCAACTAGTCACATATCTTTGACATACAGAATAGGAATCCCAGTATGAATGTCTGTTAACATTCTAGGCTTTTATTTATCTTTTAATGCCCGATTGAGACATTTAGTTCCTCAGGGGACTCCTAGATTTCTTATTCCTTTAATGGTAATAATTGAAACTCTTAGACTGGTTGCACAACCTATTGCTCTAGGCCTCCGATTGGCCGCCAATTTAACAGCTGGCCATCTTCTTATATATTTAATTATTACTATTTCTATTAGAAATAGGAGTAGCCTGCATCCAAGCGTATGTATTTACAGCCCTAATTCACTTTTATTTAGTACATA
Asterina_pectinifera          ATGTCTTTGGCCAATTTATCTATTACTAAAGATATTTTACCGCCATATTTATACTTATATTTTCAATAAAAGTTCTTGGCCTCCTCCATACGCATTCACCTCTACGAGTCACATATCATTAACATACTCAATTGGGGTCCCCCTTTGAATGTCCGTCAAAATACTTGGATTTTACTTAGCATTCAACAGTCGACTAGGACACTTAGTTCCCCAAGGAACCCCCTCGTACCTTATACCATTCATGGTAATTATAGAAACAATCAGCCTTTTTGCACAACCCATAGCATTAGGACTACGACTTGCAGCCAACCTCACCGCCGGACACTTACTCATATTCCTATTTCTTCCTCTTCCTCCTAGAAATAGGCGTAGCCTGCATTCAAGCCTACGTATTCACCGCCCTAGTTAACTTCTACCTATCCCATA
Astropecten_polyacanthus      ATGTCTTCGGTCAATTTCTTTTTTATTAAAGATCATTTTTGTCAGTATTTACCCTTATATTCTCAATCAAACTCCTAGGACTCCTCCATACGCCTTTACCTCTACGAGCCACATATCATTAACATATAGGATTGGGATACCACTATGAATGTCGGTCAAAATACTGGGCTTTTATTTAGCATTTAAAAGCCGCCTCAGACACCTAGTACCCCAGGGAACCCCACCATTTTTAGTTCCCTTAATGGTGATAATAGAAACACTAAGACTTTTTGCCCAACCAATTGCATTAGGATTACGACTAGCCGCTAACCTAACCGCAGGACACCTCCTAATCTACCTTTTTCTTACTCTTCTTGCTAGAAATAGGTGTAGCATGCATTCAAGCATATGTATTCACAGCGCTCGTACAATTTTACCTATCTCATA
Balanoglossus_carnosus        ATGTATTTGACCAATTTTACACTTTCCTCCTGTTATTTTTTTCCTTATTTGTTGTACTCCTATCCCTTAACCTTATGGGCCTTATCCTCACTCATTCACTCCAACAAGCCACCTCTCTCTAACTCTCAGCCTAGCACTTCCCTTATGGCTGGGTGTTACCATCCTGGGCTTCCGCAGTGACTTTAACAACCGTTTGAGTCACCTTGTTCCACAAGGAACACCCCCACTCCTTATCCCCCTACTAGTATGAATTGAGGCTCTAAGCCTTCTGGCCCAACCCATTGCACTTGCCCTACGACTAGCTGCAAACCTCACCGCCGGGCACCTTCTGATTTACCTCCTTTCTTTTATTTATCCTCGAGATCGCCGTGGCCTGCATCCAAGCATATGTCTTCGTGGCCCTCGCCTCTTTCTACCTACAACATA
Branchiostoma_belcheri        ATGTGTTTAGTCAGTTTATTTATTAATAGGTCAAGTTTTCTAGTTTAATGCTAATATTAATAACTTTAAATGTGATTGGGTTGTTCCGTACACTTTTACCCCTACAACTCAATTATCAATAAATTTAGGATTAGCTGTGCCATTATGGTTGGGAACGGTAATTTATGGTTTTCGTAATCATCCTACTATTGCTCTTGCACATTTATGTCCAGAGGGGGCGCCTAATTTACTAATCCCTGTATTAGTGGTCGTGGAAACATTAAGAATTTTTATGCGCCCTTTAGCCTTAGGGTTACGGTTAACAGCAAATTTAACAGCTGGGCACTTATTAATGCATTTAATTATTTTTAACAATGTTAGAAATTGCAGTGGCTTTGATTCAAGGTTATGTTTTTGCAATTTTGGTAACATTATATCTAGATGATA
Centruroides_limpidus         ATGTGTTTGTTGTTTTTATTTGTTGGCTAGGGAGATTATGTTCTTTGTTTTGATTTATTGTAATGAATAATTTTTTGGGTTTGTTCCTTTTGTTTTTACAGCGACTAGTCATTTATTGGTAACTCTTGTTCTTGCTTTGCCTTTTTGGTTTTCTTTAATGGTTTTTGGGTGGGTTAATAAGACTCGTTATATGTTTGCTCATTTAGTTCCTTTGGGGACTCCTGTTGTGTTGATGGGGTTTATGGTGTTGATTGAGACTGTTAGAAACTTGATTCGTCCTATTACTCTGTCTGTGCGGCTGGCGGCTAATATGATTGCTGGACATCTTTTGCTTGTTCTTTTGTTTGTTATTATTATTGGAGCTAGCTGTGGCTTTTATTCAGGCTTATGTTTTTATGGTTTTGGTTGGGCTGTATTCGGCTGATA
Chelonia_mydas                ATGTCTTCGACCAATTTCTTCCCTTACAAAACAACTTAACATCACTAATAACCATACTATTGACAATCAACCTACTAGGCCTTCTCCCTACACCTTCACCCCCACTACACAACTTTCCCTAAACATAGGACTAGCTATTCCAATATGACTAGCCACAGTACTCATCGGACTTCGAAACCAACCAACAACATCACTAGGACACCTCCTACCAGAAGGCACTCCAACTCCATTAATCCCAATCCTTATCATCATTGAAACAATCAGCCTATTCATCCGACCACTAGCTCTAGGTGTACGGCTAACAGCCAACTTAACAGCCGGACATCTACTAATCCAACTTACTCCTCCTAACAATTTTAGAATTAGCCGTAGCCATAATCCAAGCCTACGTATTTATCCTACTACTAAGCCTCTATCTACAAGAT-
Ciona_intestinalis            ATGCTTTTGA------TTTTTTTTACTAATAAATTTATTTTTCTGTATTTTTTGTTATTTTAGCAATAAATTTATTAAGGATATTCCATTTAGATTTTCTATATCTTCATTACTGGTTGTTACTTTTTCATTTTCTGTAATATTATGAATTTCAACAGTTTTACGAGGTTATATAATTAATTTGAAGTATAACATTGCTCATTTATTACCTATGGGGACACCTTATTTTTTAGTTTTCATATTAGTGTGAATTGAAATTATAAGCCAATTAGCTCGTCCTTTAGCTTTAAGAATTCGTTTAATAGCTAATATTACAGCTGGTCACTTATTATTACATTTAATCTATTTTAGTAATCTTAGAAATTGCCGTATCTTTTATTCAACCTTATGTTTTTAGATTACTTCTATCTTTATATATAAATGATA
Ciona_savignyi                ATGCTTTTGA------TATATTTTACTATAAATTTTTCTTTTCAGTTTTTTTTACTATTTTATCTTTTAATTTATTAAGAATATTCCTTTTAGTTTTTCAATATCTTCTTTGTTAGTGGTAACTTTTATTTTTTCTTTAGTTTTGTGAATGTCTACAGTGTTACGAAGTTTTATTAATAATTCTAAGAATAATGTAGCTCATTTATTACCTGTAAGAACTCCTTATTTTTTAGTATTATTATTAGTATGAATTGAAATTATAAGTCAATTTGCACGTCCCTTAGCATTGGGGATTCGATTAATAGCTAATATTACAGCAAGACATTTATTACTTCATCTTATTTATGTTGATTATTTTAGAGATTGCAGTTTCTTTTATTCAACCTTATGTTTTTGGGTTGCTTTTATCTCTTTATATAAATGATA
Clymenella_torquata           ATGTTTTCTCAGCTTTTTTTGTTTCTATTACCAATCTTAGAAGCCTATTTATTATTATTATTCTAATAAATCTTCATGGGCTTATCCGTACAGATTTAGTATTACCAGCCATTTAATTTTTACACTTACACTAGGACTATCTCTATGATTTGCCATCCTATTATCAAGAATAATATACAAACCAATAAAATTTATGGGGAGGCTTCTTCCAGGAGGAGCACCAGACTGGTTAAACCCGGCGCTAGTAATTATTGAAACTATCAGAATTATAGTGCGACCAATTACACTATCCTTTCGACTAGCAGCTAATATAAGAGCCGGGCATATTGTTCTAAGATTAATTAGGATACATAATATTTGAAGTAGGAATCTGCCTGATTCAAGCTTATATTTTTACTCTCCTCTTAACACTTTATGCAGATGATA
Crioceris_duodecimpunctata    ATGTATTTTCATCCTTTAATCATTACATAAAGAAATTTACCTCTTTATTTAGACTTATCTTAATAAATAATTTTCTTGGCTTATTCCATATATTTTTACTAGAACAAGTCATATCTTAATAACTTTAAGATTAGCTCTACCTTTATGAATAAGATTTATATTATATGGTTGAATCAATAATACAACCCTAATATTTGCCCATCTAGTACCCCAAGGTACCCCTAGAATCTTAATACCTTTTATAGTCTGTATTGAAACAATTAGAAATATTATCCGCCCATTAACTCTTTCTGTGCGACTATCTGCTAATATAATTGCTGGTCATTTATTAATAACTCTTATTTTTATTATTAACATTAGAAAGAGCAGTCTCAATTATTCAATCCTATGTGTTTACTATTTTAAGAACACTATATTCTAGAGATA
Cucumaria_miniata             ATGTATTTAGACAATTTAATTATCCTTAAAGCTTATTATCAGCCATATTTTTCTTAATCCTCTCCATTAACCTTCTCGGCCTATTCCTTATACATTCTCTATTACCAGCCACGTATCCTTTACCTATAGTATAGCAATACCACTATGATTAAGAGTTAAAATACTAGGATTTTACCTAGCATTCAAAAGACGACTAAGACATCTAGTCCCCCAAGGAACCCCCCCATTCCTAATCCCATTTATGGTCTGAATAGAAACCCTAAGTCTTTTTGCTCAACCCTTAGCTCTAGGCTTACGACTAGCAGCCAACCTCACAGCAGGACACCTCCTCCTATTCCTATTTTTTAATATTCATTCTAGAAATAGGAGTAGCCTGCATACAAGCTTACGTATTTACATCTCTAATAAACTTCTACCTAGACCATA
Danio_rerio                   ATGTCTTCGATCAATTTTTTTCCTCACAAACCAACTTTGCCTCTCTAATAGTATTCTTAATCACAATTAATCTTTTAGGACTTCTCCTTATACTTTTACACCAACAACCCAACTCTCTCTGAATATAGGATTTGCAGTACCCCTATGACTTGCCACAGTAATTATCGGAATAAAAAATCAACCGACTATTGCCCTAGGACATCTTTTACCAGAAGGAACCCCCATCCCATTAATTCCGGCCCTTATTATTATCGAAACAATTAGCTTATTTATTCGACCATTAGCTTTAGGGGTACGACTTACTGCAAACCTCACAGCAGGCCACCTACTAATTCAACTTATTCTTACTTACCCTGCTAGAAGTTGCAGTAGCAATAATCCAAGCCTACGTCTTTATTCTTCTTTTAAGCCTATATCTGCAAGATA
Daphnia_pulex                 ATGTATTCTCTATCTTTTGCCCTTTCACAGAGAATTTTATCTCACTATTTTTATTTATTTTATTTAATAATTTTTTTGGGTTGGCCCGTACGTATTCACAGCATCCAGCCACTTAGCTATGACCCTGGCCCTAGCTTTCCCACTTTGACTAGCATTTATTCTTTACGGGTGACTTAGTCACACTACTCATATGCTCGCCCATTTAGTTCCTTTAGGGACCCCCCCAGTTTTGATACCCTTTATGGTTCTTATCGAAACCGTGAGTAACGTTATCCGCCCTGGGACCTTAGCTGTACGTTTAGCAGCTAATATGATTGCTGGCCACTTACTTCTAGTACTGCTTTTTACTTTTAACGCTAGAAAGCGCGGTAGCTATCATCCAGTCTTACGTATTTGCTGTTCTGGCGACTCTTTACTCTAGAGATA
Doliolum_nationalis           TTGTTTTTAAGAGATTTAGTGTGTACCTCAGTTAACTTCTGTTTGTCTTTTACTTCATTCTGGTAGGAAACATTTTTAGACTAGTCCCTCGGTCATGAGCCTAACCACTCTAAGAGTACTCACCTTAAGATGAGGAGTCTGCTTCTGATTAGTCAGGTTTCTTTATACCTTCTTTTCAAGACCAAAAGAACTTGTAGCCCGCTTTTTACCTTTAGGTGCCCCTATGGCCCTCGCTCCATTCTTAGCACTAATCGAAGTCGTAAGTACATTGATTCGACCTGTGGCCCTGAGGCTCCGATTGATGGCTAACATTACTGCGGGACATCTACTGGTTCATTTATTTTTTTATCATTCTACTTGAAATGATAGTAGCCTTTATCCAGGCTTATGTCTTTTCTCTTCTGCTGTCTCTTTATGTAAGT--TA
Epigonichthys_lucayanus       ATGTATTTAGCCAATTTTTTTATTCGCAAATCAAGTTTGCAAGTCTAATATTAATACTAATAACCCTAAATTTAATCGGCCTATTCCCTATACCTTTACCCCTACAACCCAACTGTCCATAAACCTAGGATTAGCTATTCCCTTATGGCTTGGTACGGTTATTTATGGGTTTCGTAACCACCCAACTATTGCCTTAGCCCACCTCTGCCCTGAAGGAGCCCCTGCACCTTTAATTCCAATATTAGTTCTCGTCGAAACACTAAGAATTTTCATGCGTCCCTTAGCCTTAGGACTTCGACTTACAGCAAACTTAACGGCCGGGCATCTCCTAATACATCTTATTTTTACTCACACTCCTAGAAATAGCAGTAGCTTTAATTCAGGGTTACGTATTTGCTATTCTCGTAACATTGTATTTAGATGAT-
Eptatretus_burgeri            ATGTATTTAACACTTTTGTTCTTTAACAAAAGAAATTTATATCAACCATAACATTCATTTTTTTAAATAATATTTCTGGTCTTCTCCCTATACCTTCACCTTAACCACTCAACTTTCCATCAACATTTCTCTTGCCATCCCATTATGATTAGGAACAGTAATTATAGGTGGAAAAAAACAACCACTTCATTCATTAGCTCACCTTCTTCCAGAAGGAACCCCAATAATTCTTTCTCCTTTTCTGATTCTAATTGAATCAATTAGCATTTTAATTCGACCACTAGCATTAGGAGTTCGATTAACTGCAAACATTACAGCAGGCCACCTACTTATTCATTTAACTTTTACTTCTCATTCTTGAATTAGCAGTATCTTTTATCCAGGCTTATGTATTCGTCATACTAGTTAGCTTATACTTAGAAGATA
Florometra_serratissima       ATGTTTTTGATCAATTTTTTTATTAGGTTTAATTTTTAGTTACTGTTTTTGTTTTTATTTTATCAATTAATTTGTTAGGTCTTCTCCTTATAAATTTACTAGTACAAGTCATTTTTCTATAACTTTTAGTTTAGGGTTTCCTCTTTGATTAAGGGTAAATATTTTTGGTTTTTATTCTTCTTTTAAAAGTCGTTTAAGTCATCTTGTTCCTCAGGGTACTCCTTTTGTTTTAATACCTTTAATGGTTTGAATAGAAACTTTAAGATTTTTTGCTCAGCCTCTTGCTTTAGGTTTACGGCTTGCTGCTAATTTAACAGCTGGTCATTTATTAATATTTTTACTTTTTACTCTTTATTTTAGAAATAGCTGTTGCTGTTATTCAGGCTTATGTTTTT--ACTGCTTTAATTCATTTTTATTTACAGTA
Haliotis_rubra                ATGTTTTCTCATCATTCAATCTTTTTCCTCCCAAGTTGGCGGCTTTATTTGCCTCTCTATTAGTCCTCAACCTTCTGGGCCTAGTCCATACGTGTTTAGAAATACCAGCCACCTCGCCATAACTCTGTCTTTAAGAATCCCCCTATGAATGTCTTTAATTATTTCAAGAGCCATCTTAAACCCGTCCTCAACCGCAGCCGGTTTACTGCCGGCCGGAGCTCCGGCCCTCCTTAACCCATTCCTCGTGCTTGTAGAGACTGTCAGTATCCTGGTTCGCCCTATCACACTATCTATCCGACTAGCAGCCAACATAAGGGCCGGCCACATCGTCCTCGGCCTAATCCTTCTACTTCATGTTTGAAATCGGGGTATCCCTCATTCAAGCATACATTTTCTCACTCTTAATCACCCTCTACTCAGACGATA
Halocynthia_roretzi           GTGTTTTTGAGGCAAGTTTTTTTCTTTTTATGGTTTTTGTTTTTTTATTAATTATACTTGTATTTTTGAATTTGTTTGGTTTGGTCCAATAGGTATTTCTTATACTAGTTTACCTAGTATAACTATAGGATTGGCTTTTATTATGTGGGGAGGGAGCTATATTTACTGTTTTAGTAAAAATACTTTAAGGTGCATTGCTCATTTTGTGCCTGTAAGAGCACCTGTTGTTTTGTGTGTGGCATTAATTCAAATTGAGATTTTAAGTTGGCTTTGTCGAC------CTTTAGGTGTACGGTTGATAGCTAATATTACAGCTAGACATCTATTGCTGGTTTTAATTATTATTAGTTTTTTTAGAGATTAGAGTTAGATTTATTCAAAGATACGTATATTGTTTATTATTGTCTTTATATGTTAATGATA
Herdmania_momus               AT-TTTTTTGAGAGTTTTTGTTTTATTTTGGCGTCTGTATCTCTTCTTCAG-TGTGCTT---TTCTTAAACATGTATGGTTTAGTCCTATATCTTTTTCAGTAACTAGTTTACCTATAGTTACTTTGGGGTTTGGGTTTGTTTTCTGAGGTGGGGGCTATTTATATTGTTTGTTTAATAACTATGAGAATTTTGTGGCTCATTTYTTACCGTTGGGTACTCCCCAAGCTTTACAGGTGGTGTTGGTTTGGATTGAATTGTTGAGTTGGTTGTGTCGTCCTGTGGCTTTGGGGGTTCGTTTGATAGCTAATATTACAGCTAGGCATTTGCTGTTAATTTTGGTTGGGTTTGGTTATGTTGGAGGTGAGGGTTGGAGTAATTCAGTCTTATGTGTATAACTTGTTGCTAAGTTTGTATATAAATGATA
Homo_sapiens                  ATGTGTTCGCTTCATTTGATCCCCCTCAAAACAAATTAGTATCCTTAATCATTTTTATTGCCACAACTAACCTCCTCGGACTCCTCCTCACTCATTTACACCAACCACCCAACTATCTATAAACCTAGCCATGGCCATCCCCTTATGAGCGGGCACAGTGATTATAGGCTTTCGCTCTAAGATTAAAAATGCCCTAGCCCACTTCTTACCACAAGGCACACCTACACCCCTTATCCCCATACTAGTTATTATCGAAACCATCAGCCTACTCATTCAACCAATAGCCCTGGCCGTACGCCTAACCGCTAACATTACTGCAGGCCACCTACTCATGCACCTAATTTCTACTGACTATCCTAGAAATCGCTGTCGCCTTAATCCAAGCCTACGTTTTCACACTTCTAGTAAGCCTCTACCTGCACGATA
Lampetra_fluviatilis          ATGTTTTTGACCAATTTACTAATTCACTAAACAACTGTATAGCCTCTATAATATTTATCCTAACAATCAACCTTCTAGGGTTATTCCTTACACATATACACCTACTACCCAACTATCAATAAATATAGGGTTAGCAGTACCAATATGATTAGCTACGGTTCTTATCGGCTTACAAAAAAAACCAACAGAAGCCTTAGCCCACTTATTACCAGAAGGCACCCCAATTGCACTCATCCCTATACTTGTTATTATCGAAACTATTAGCCTTTTCATCCGACCTATTGCTCTAGGAGTCCGACTAACTGCCAATTTAACAGCTGGACATCTACTTATTCAATTAATTCCTTTTAACTATTCTAGAATTAGCTGTTGCTATAATCCAAGCATACGTCTTTATTCTACTTTTAACCCTTTATCTTCAAGAT-
Lepidosiren_paradoxa          ATGTCTTTGATCAATTTTTACCCTAACCAAACAACTTTACAACAATACTAATTTTTTTAATCTCTCTCAATTTACTTGGGCTTTTCCTTACACATTTACACCTACCACCCAGCTTTCAATAAATGTGAGCCTTGCAATCCCAATATGACTTGCAACAGTACTAATTGGCCTGCGCAATCAACCAACTACCTCGCTTGGCCACCTCTTACCCGAAGGAACTCCCACACTTCTAATTCCCGCTCTTGTAATTATTGAAACAATTAGTCTATTTATTCGACCTATCGCATTAGGGGTCCGTCTTACAGCCAACTTAACAGCAGGACACCTTTTAATGCAATTAATTTTTATTAACTATTTTAGAACTAGCCGTAGCAATAATTCAAGCGTACGTCTTTGTTCTTCTTCTCACTTTATACCTTCAAGATA
Limulus_polyphemus            ATGTTTTCTCCATTTTTATCTACTCAATAAAGAACTTAATCTCCCTATTTTGACTAATCTCAATAAATAACTCCTTAGGCCTTCTCCACATATCTTCACATCTACAAGACATATTATAATAACTCTCTCATTAGCCCTTCCAATCTGAATAACAATTATACTATTCGGATGATTAAATAACACTACCCATATATTTGCCCATTTAGTTCCCCAAGGAACCCCACCAGCCCTAATAATATTCATAGTCTGCATTGAATCTATTAGTAATCTTATTCGACCAATCACATTATCAGTTCGCTTAGCTGCAAATATAATTGCTGGTCACCTCCTGCTTACCCTTCTTTGCCCTCCTTACTTTAGAAATAGCTGTAGCACTAATTCAAGCCTACGTATTCGTAGTTTTATCAACACTTTACTCCACAGATA
Luidia_quinalia               ATGTTTTTAGACAATTTTTTTTTCGGTAGACACAATTCACGTCGGTTTTTATTCTAATATTTTCCATTAACGTATTAGGGCTTCTCCCTACGCCTTCACCTCCACCAGCCACATATCCTTAACCTATAGTATTGGAGTTCCTTTATGAATGTCAGTAAAAATCCTAGGATTTTATCTTGCATTTAAAAGACGGCTCAGGCACCTTGTTCCTCAGGGAACTCCTCCACTTCTCATTCCACTAATGGTAATAATCGAAACCCTAAGATTATTCGCTCAGCCAATCGCCCTAGGTCTCCGTTTGGCCGTGAATCTTACTGCCGGTCACCTCCTAATATTTTTACTTCTTACTATTTCTACTTGAAGTAGGCGTAGCCTGCATCCAAGCTTATGTATTTATCGCCCTCATCCACTTCTACCTTTCTCATA
Lumbricus_terrestris          ATGTTTTTTCCTCCTTTGATAATTTTTCACTCAACTTATCCACCATCTTCTTTATACTAGTAATAATCAATCTCATGGGATTAATCCATACATGTTTAGAACATCTAGACACCTAGTATTCACCCTTTCCCTAGGGTTCCCCATCTGACTAAGTCTTATAATCTCTACGTTCGCTCACAGCCCCAAAAAGAGAACAGCTCACTTTCTCCCTGACGGGGCCCCAGACTGATTAAACCCGTTCTTAGTTCTAATCGAAACAACTAGAGTTTTCGTCCGACCTCTAACACTATCTTTCCGTTTAGCCGCTAACATAAGAGCAGGGCACATCGTCTTAAGACTTATTCGGATATATTCTATTTGAAGTAGCAATTTGTTTAATTCAAGCTTATATTTTCTGCCTACTCCTATCCCTATACTCAGATGA--
Metridium_senile              ATGATTTTGATCAATTTAATATTTTCACGGGTTAGTTTTTCACTCTCTTTATTTTTATAGTATTTTTAAATATTTTAGGGTTATTCCTTATGTTTTTACGGTAACAGTTCATATAGTTGTTACGTTAGGCTTATCATTTTCAATTGTGATTGGTGTAACTTTAGGTGGGCTTTGGAAGTTTAAATGGAACTTTTTAAGCATTCTAATGCCGGCTGGGGCTCCTTTAGCATTGGCCCCTCTTTTAGTATTAATTGAAACAGTTAGTTATATCTCTAGGGCTATCTCTTTAGGAGTCCGTCTCGCCGCAAATTTATCTGCTGGTCATTTATTATTTGCTATTTTTCTTTATAAGTTTACTAGAAGCCGCGGTAGCGGTTATTCAAGCCTACGTATTTTCTTTACTTACTACTATTTATTTAGCTGATA
Montastraea_franksi           ATGATTTTGAACAGTTTGTTGTTTTTATTCTGTGGCTTCTTTCTCTCTTTTTTTTTTTAGTCTTTTTAAACATCTTTGGTTTATGCCTTATGTCTTTACCCCAACAACTCATATTATTGTAACTCTTGGGTTTTCTTTTTCGATTATTATCGGGATTACTCTCTCTGGGCTTTTAAGGTTTAAAAAAGATTTTTTTAGTATTTTAATGCCTAGTGGGGCCCCTTTAGTTTTAGCTCCTCTTTTGGTCTTAATAGAAACGGTTAGTTATTTTTCTCGGGCTATTTCTTTGGGGGTTCGTTTGGCCGCAAATCTTTCTGCTGGACATCTTTTGTTTGCTATCTTTTTTTATTACATTATTAGAAATTGCTGTTGCGATTATTCAAGCTTATGTTTTTTGTTTATTGACAACTATTTATTTGGCGGATA
Myxine_glutinosa              ATGTATTTAATACCTTTATTTATTAACTAAAGAAATTTATAACCACATTAATATTTATCTTCTTAAATAACATCACCGGACTTCTCCCTACACATTCACTGTAACCTCCCAATTATCCCTAAACATAGCCATGGCTATTCCTCTATGACTAGGGACAATTATTATAGGAGCTACCTCTCAACCTTCCCACTCCCTAGCCCACTTACTCCCAGAGGGAACTCCAATAACCCTAGCCCCTTTCCTAATTGTTATTGAATCAATTAGTATTATCATTCGCCCCTTAGCCTTAGGGGTCCGACTAACAGCCAACATCACGGCGGGCCATTTACTCATTCACTTAGTTTTTACTCTTAATTCTAGAACTAGCAGTATCCTTTATCCAAGCCTATGTATTCGTGATACTCGTCAGTCTTTACCTAGAAGATA
Nesomachilis_australica       ---TATTTTCTGTTTTTAATTATTACACCAAGAATTTTATTACTCTATTTACCTTTATTGTATTTAATAATTTTTTAGGATTATTCCGTATATCTTTACAAGATCGAGACATCTAACTATAACCCTATCCATGAGACTACCTTTGTGATTAACTTTTATACTATTTGGATGAATTAATAATACCCAGCATATATTTGCACATCTCGTTCCACAAGGAACCCCTGCTATTCTTATACCATTTATAGTATGCATTGAAACTATTAGAAATATTATTCGTCCAGGAACGTTGGCTGTTCGCTTAGCAGCAAATATAATTGCAGGCCACCTACTAATCACCCTATTTTTTGCTTATGACTCTAGAGTGCGCAGTAGCTGTTATCCAGTCTTATGTATTTGCCATTCTAAGAACTCTTTATTCTAGAGATA
Paracentrotus_lividus         ATGTTTTTGGTCAGTTTAGCATTTCTTAGAGATGATTAACTACAGTATTCATCGTTATTTTATCTGCCAAAGTTCTAGGCTTATTCCTTATGCTTTCACTGCTACGAGACACATATCCCTAACCTATAGATTAGGATTCCCTATCTGAATGGCCGTAAAAATTCTTGGGTTTTACCTGGCATTTAACAGACGACTAAGCCACCTAGTTCCACAAGGAACCCCTAGAGCACTAATTCCCCTAATGGTCTGAATAGAAACCCTAAGACTATTTGCTCAACCTATAGCTCTCGGACTCCGGCTCGCCGCCAACCTTACAGCCGGCCATCTATTGATTTTTCTCCTTTTTACTATTCATACTAGAAATAGGAGTAGCCTGCATTGAAGCATACGTGTTTACCGCTCTGGTTCACTTTTACCTCCAACATA
Phallusia_fumigata            G--TGTTCTTAAGTTTTTACTTTTGGTCAGTCAGTTTGGTAGGAGTATTCTTTTGTGTTTTGTTAATAAATTGCTTTGGGTTGGTCCGTTAAGCTTGGCTATTAGTAGTTGGGGGGCTCTTACGCTATCGTGGGCTCTTGTGTTTTGGCTGGGAAACTATATCTTTTGCTTGGGGAAGGAGTTTGTGTATAATGTGGCACACTTTCTCCCTGTGGGTACACCTAGATTCTTAATAGTATTTCTCGTGTGGATTGAGGTGGTGAGTTGGTTAGCGCGACCGATCGCGCTAGGGGTCCGTTTGATGGCAAACATTACGGCAGGTCATTTGCTCTTGCACTTATTTTTTGATGGGTGTTCTGGAGGTGGCAGTCGCCTTCATTCAGGCCTACGTATTTTCCTTATTGTTGAGTTTATATGTTAGTGATA
Phallusia_mammilata           A--TGTTCCTAAGTTTTGGGGTTTCGTGGGCCAGTTTAGTAGGGCTTTTTGTTTGTGTCTTATCTCTGAATGTAGCGGGGCTTGTCCCCTGGGCTTAGCTATTAGTAGTTGGGGGGCTCTTACCCTCTTTTGAGCTCTTATTTTTTGGTTGGGGAATTTTATTTTTTGCTTAACATCGAAGTTTGTTTACAATGTCGCTCATTTCTTACCCATCAGGACACCTGGCTTTCTGGTTGTTTTTCTTGTGTGGATTGAGTTAGTGAGCTGGTTGGCTCGGCCCATTGCTTTGGGGGTGCGATTGATGGCTAATATTACCGCTGGGCATCTGCTATTGCATCTTCTTCCTTATGGCCGTTTTGGAAGTAGCTGTAGCCTTCATTCAGGCTTATGTCTTTTCGCTCCTGCTATCACTTTACGTAGCTGATA
Pisaster_ochraceus            ---TTTTTGGTCAATTTTTTTTTTTATTAAGACAATTTACAACTGTATTTATTCTTCTATTTTCTGTTAAAGTTTTAGGATTATTCCATATGCCTTTACTGCAACCAGGCACATATCTCTAACGTACAGAATTGGAATTCCTATTTGAATGTCTGTTAATATATTAGGATTTTATTTATCTTTTAACTCCCGACTCAGACACTTAGTTCCTCAAGGCACACCTAGATTTTTACTCCCTTTAATGGTTATTATTGAAACATTAAGACTTTTTGCACAACCCATAGCACTTGGTCTCCGATTAGCCGCTAATCTTACAGCAGGACATCTTCTTATTTATCTAATTTCTTCTGTTTTTACTCGAAATTGGAGTGGCCTGTATTCAAGCATACGTTTTTACAGCTTTGATCCACTTTTACCTTGTACATA
Platynereis_dumerilii         ATGTTTTCTCATCTTTTTATACTTAAATGATCAGGGTCGTTGCGCTATTTATTATTATTATCAACATAAACCTAATAGGCTTACTCCCGCGGTATTTAGATATTCAAGACACTTACTATTTACTTTAAGGTTTGGGCTACCCTTATGACTTGCCTTAATTATATCCGCTATTGTATTTAACCCTTATAGATGGGTTGCGGGGCTTCTACCGGGGGGCGCTCCCCATTGATTAAATCCCTTTCTCGTCATTATTGAGACTATTAGTATCAGTGTGCGACCCCTTACATTGTCATTCCGACTGGCAGCCAATATGAGAGCCGGACATATTGTATTAACTTTAATTGGGGTATATTATATTCGAAATAGGAATCTGTATCATTCAAAGATATATTTTCTGTTTATTATTAAGACTATATAGCGATGATA
Priapulus_caudatus            ATGTGTTTTCTATTTTGCTTTTTTTTTAAAAGAATTTACTAGGCCTATTTTGATTTATTATTTTTAGAAATTTCTTAGGGTTGTTCCCTATGTTTTTACTAGTACCGCTCATATTTTAGTAACTCTGAGCCTTGCTTTTCCAATATGAATAGGTTTTATATTATTCGGTTGACTTACACGCCCCATTGATATATTAGCTCATTTAGTCCCAGAAGGAACTCCCACAATTTTAATAATATTTATAGTTTGCATTGAAACAATTAGAAACCTAATCCGCCCAATCACACTCTCTGTCCGACTAGCAGCAAATATAATTGCCGGACACCTTCTTTTGACGCTTTTTCTTTCTACTTCTTTTAGAAGCTGCAGTAGCAGTTATCCAATCCTATGTTTTTGTAGTTTTAACAACTTTATACTCAGCAGATA
Protopterus_dolloi            ATGTTTTTGATCAATTTCTACCCCAGCTGCTCAACTTTACATCACTAATACTCTTCCTTATCTCTATTAACCTCTTAGGACTTCTCCCTATACCTTCACGCCCACAACCCAACTATCGATAAACATGGGCTGGGGTGTACCAATATGACTTGCAACAGTTTTAATTGGGCTACGCAATCAACCAACCACATCTATTGGGCACCTTCTCCCAGAGGGCACCCCAAATCTACTAATTCCCGCACTCGTTGTAATTGAAACAATTAGTTTGTTTATTCGCCCCCTTGCTCTGGGTGTTCGACTAACCGCAAATTTAACTGGAGGACACCTACTGATACAACTTATTCCTACTTACAATTCTAGAATTAGCCGGCGCAATAATCCAAGCATATGTTTGTGCTCTATTACTAACTCTATATTTACAAGAT-
Pupa_strigosa                 ATGTATTTTCATCCCTTACTGATTTAACATATA---TGGTGACACTAATAAGTTACCTGATTTTAATAAATTTAGCCGGTCTTATCCATTTGTGTACGGGGCGACAAGAAGACTGTGGTTTGCCGGATCGATGGCTTTATTATTGTGAATATTGCTAATTTTATCAGGGTGACAGCGTTCTCCTATAGAATCCGCCGCTCACCTGGCCCCATCGGGTGCACCAGCTGCACTACTACCAGTACTTGTCCTTATTGAAACTGTTAGAATTTTAATTCGGCCATTAACACTGACTGTCCGATTAATTGCTAATATTAGGGCTGGTCATATTGTAATGTCTTTAATTTGGTTACGAAATATTTGAGGTGTTTGTTTGCTTTATTCAAGCATACATTTTTACATTACTGGTAAAATTATATGCCGAAGATA
Raja_porosa                   ATGTCTTTGATCAATTTCTTCCATTACCCACCAACTTTACAGCACTTATACTCTTCTTAATTACCATTAATCTCCTAGGCCTCCTCCATACACATTCACACCAACAACACAACTCTCATTGAACATAGCTTTTGCCCTCCCCCTCTGACTAACAACAGTCTTAATTGGCATATTAAATCAACCCACCGTTGCCCTAGGCCACCTCCTTCCAGAAGGCACTCCTACCCTTTTAATTCCTATTCTTATCATCATCGAAACTATCAGCCTGTTCATTCGACCTCTCGCCCTCGGAGTCCGACTTACAGCCAACCTTACAGCAGGTCACTTATTAATACAACTAATTTCTCCTCACCCTCCTAGAAGTGGCCGTAGCCATAATTCAAGCCTACGTATTTGCTCTACTCCTAAGCCTCTATCTACAAGATA
Saccoglossus_kowalevskii      ATGTTTTTGATCAATTCCCTTTTTGCCCCCCTTATTTATTTGCTCTTTTTATTACTTTACTTTCTAACAATCTTTTAGGTTTAACCCTCATTCTTTCACACCAACCAGTCATTTTTCACTCACCCTTAGTCTAGCCATCCCTCTTTGACTTGCAGTGACAATCTTGGGCTTTCGACGTAACTTTAACCTTCGACTAAGTCATCTCCTTCCACAAGGAACCCCTCCTGCTTTAATCCCCCTTCTCGTTTGAATCGAGCTTCTTAGTCTTCTAGCACAACCTCTTGCACTAGCCCTTCGACTAGCAGCTAATCTTACAGCAGGGCACTTATTAATCTACCTGTTTCCTCCTCCTCCTCCTTGAAATCGCAGTCGCAGTAATACAAGCTTACGTTTTTGCTACTCTTACTTCATTTTACCTCCAACATA
Scutigera_coleoptrata         ATGTATTTTCTGTCTTTCCTAATTAAGTAAAGAATTTTATCTCCTTATTTTTCCTTATTATAATAAATAATATTATAGGCCTTTTCCTTACGTATTTACAAGAACTAGTCATATATTAATAACCCTTACCCTAGCTTTACCTTTATGACTCTCATTTATAATTTACGGTTGAATTATAAATACTAATCATATATTCGTTCACTTAGTGCCCCAAGGAACCCCCGTTGCACTAATATCATTTATAGTATGTATTGAAACTATTAGTAACATTATTCGTCCAGGAACTCTTGCTATCCGACTAGCAGCTAACATAATTGCTGGTCACCTTCTTATTACCCTAATTTGCCCTTCTAGTTCTAGAATCAGCAGTAGCCTTAATTCAATCCTATGTTTTCGTAACACTATCAGTACTTTACTCCTCAGAT-
Squilla_empusa                ATGTATTCTCCGTTTTTTATCATTACACTCTGAATTTTGTCACATTATTTTCTATTATTGTTTTCAATAATTTTATAGGACTTATCCTTATATTTTCACTAGTACCAGTCACCTTGCTATAACACTTTCTCTTTCTTTACCCCTTTGACTAGGATTTATACTGTACGGTTGAATTAATCATACTAAACATATATTTGCACATTTAGTCCCACAAGGAACGCCTGCTTTTTTAATACCTTTTATAGTATTAATTGAAACACTAAGAAACATTATACGACCAGGGACTTTAGCGGTTCGATTGGCTGCAAACATGATCGCAGGCCATTTATTACTAACTCTTCTTCTTGCTGCTTATATTAGAATCAGCCGTTGCTGTAATTCAGTCTTACGTTTTTGCAGTATTGAGTACTTTATACGCAGGAGATA
Strongylocentrotus_purpuratus ATATTTTGGGTCAGTTTCGTGTTTCTTAGAAATGATTAGCAGGAGTCTTCGTCCTTATTTTACTTGTTAACGTCTTGGGCCTTTTCCTTATGCTTTTAGGCCCACAAGAAACATATCCTTGACCTACAGACTAGGTTTTCCTCTTTGAATGGCAATAAAAATTCTAGGTTTCTACCTTGCATTTAAAAGCCGACTAAGCCATTTGGTTCCACAGGGAACACCAAGCGCACTAATACCATTAATGGTCTGAATAGAAACACTAAGTCTATTTGCGCAACCCATAGCCCTAGGCCTACGACTTGCTGCTAACCTCACAGCTGGCCACTTGCTAATTTTTCTTCTTTTTATTATTTGTGCTAGAAATAGGAGTAGCCTGCATCCAAGCATATGTATTCACTGCTCTAATTCATTTCTACCTACAACATA
Terebratalia_transversa       TTGATTTTGATAATTGGTGTTTTGAAGCCAGGTTCTTAATTTGTGTTCTAATATTGGTGATGACTCTGAATTTATCCGGTATGGTCCCGGAGTGTTCGCATCTACTAGTCATCTGTTGACTAATTTTGCCTTGGGGGTTACCGTTTGGTTGGGGTTTTTGTTTTCTAGTTTGTTTAATAGGGTTCGGGGGTTTTTGTCTCATTTTCTTCCTGTGGGGGGTCCTTGGTGGTTGAATCCATTTCTTGTGGTGATTGAGTTGGTAAGGACTATAATTCGTCCGGTTACCTTGGGAGTTCGGCTCGCTGCTAATATGGCGGCAGGTCATGTTTTATTGGGGTTATTTGTTTTATAGGGTATTTGAGTCTGGTATTTGTATTGTTCAGGGTTATATTTTTTTTTTGTTGTTGGTTTTGTATACGGATGATA
Tethya_actinia                ATGATTTTGATCAGTTGATTATTTGCGTTCAGCGGTTTTTATGTTTATTTTTATTTATAGCTATATTAAATATTTTAGGGTTATTCCTTACGTATTTACACCAACAGCCCATATAATTATAACATTTGGTTTATCTTTATCAATAATGATAGTAGTAACTATATTAGGATTAATTACTTTTAAATTAGATTTTTTAAGTATATTAATGCCAGGGGGTATACCATTAGCGTTAGCTCCTTTTTTAGTAATAATAGAAACATTAAGTTATATGATTCGGGCAATTTCTTTAGGGGTTCGGTTATTTGCAAATATAACAGCAGGTCATTTATTATTTGTAATTATTATTTATTACTTTATTAGAAATGGCGGTTGCAATAATTCAAGCATATGTTTTTAGTTTATTAACAACAATTTATTTAAGAGATA
Thermobia_domestica           ---TTTTTTCAACCTTTAATTATTCCATAAGGAATTTTATTTCTTTATTCTCCTTCATCTTGTTTAACAATTTTATGGGCCTATTCCTTATGTATTTACTAGCTCTAGTCACCTAACCTTCACATTAACTCTCGCCCTCCCTCTTTGAATAAGCTTCATAATCTATGGCTGAATCAATCACACCCAACACATATTTGCCCATCTCGTTCCTTCTGGGACCCCAGCCCCTCTCATACCATTCATAGTATGTATTGAAATAATTAGCAACATCATTCGGCCTGGAACTTTAGCTGTTCGATTAATAGCAAACATAATTGCAGGCCATCTCCTCTTAACCTTACTTTGCCCTCCTAATATTAGAATCTGCCGTCGCAGTAATTCAATCATATGTATTTGCAGTTCTAGTTACACTATACTCAAGAGAT-
Tribolium_castaneum           ATGTATTCGCATCCTTTAATTATTACATAAAGAATTTTATTTCATTATTCAGACTAATTCTATTTAACAATTTCCTAGGATTATTCCCTACATTTTTACTAGAACTAGGCACATGGTAATAACTTTATCGCTAGCTTTACCTTTATGATTAACCTTCATGTTATTCGGATGAATTAATAATTCCATTCATATATTTGCCCACCTAGTTCCACAAGGGACACCTCCAGTTCTTATACCTTTTATAGTATGTATCGAAACAATTAGAAACCTAATCCGGCCAGGAACATTAGCTATTCGTTTATCAGCAAATATAATTGCAGGCCATTTACTAATAACCCTTCTTCCTTCTTCTAACCTTGGAATCAGCCGTAGCAATCATTCAATCTTATGTATTTGCTGTTCTAAGAACCCTATACTCAAGAGATA
Urechis_caupo                 ATGTTTTTTCTGCCTTTAGTACTTACACGGACAAATTCACCGCACTAATAACTATAATCATTCTAACCAACTTGATCGGCCTACTCCATACGTCTTTAGAACATCAAGTCATCTGATTTTTTCTGTTACTATTGGCCTACCTCTCTGACTATCTTTAATTATGTCAGGAGTTACTTTTAACTTCAAAATATTCTTTGCTCACTTTGTTCCGAGAAGGGCACCAAACGCCCTTGCTCCAGCCCTAGTACTAATTGAGACCCTTAGATGTCTCATACGACCTATCACCCTATCTTTCCGGCTAGCCGCTAACATAAGAGCAGGTCACATTGTACTTACCCTCATCATTATATATCTTCTTTGAATGAGGAATCTGTCTAATTCAAGCTTATATTTTCTGTTTATTGCTGTCATTATATGCTGATGATA
Xenoturbella_bocki            ATGTATTTCATCAATTTAATAATGGATGATTAAAAATAAACACCCTATTAATATTTATCCTCACCATTAACCTAGTGGGTATCCTCCATATACCTTTACCCCATCATCTCACCTAGCACTCACAATAACTCTAGCCATCCCCCTATGATCCGCTAGCATTATCTTAGGGATACGAGTAAAAACTAAAGAAGCAATCTCACACCTACTACCGGAGGGAACACCCCTGGCAATTGTTCCGTTTATAATCATAATCGAAACACTAAGCATTATTGCCCGACCAATCGCACTAGCCTTACGACTAGCCATCAACATCACAGCAGGACATCTCCTGTTAAAACTAATTCCTACTAACTATCTTAGAACTAGCTGTTGCCATAATTCAAGCATATATCTTCACCATCCTCACCACATTGTACTTAGAAGATA

[Source of sequence data: atp8]

Albinaria_coerulea            TGCCTCAATTAAGACCAATAAATGGGCTTTTAATTATATTTTCCGTTACATTGATATTTA
Anacropora_matthai            TGCCACAATTAGACACTACCATGTTCTTAACTCAATATCGATGAACTTTACTTGTTTTTA
Aplysia_californica           TGCCACAATTAAGCCCTATAATAGGAATTATGTTTTTTGCTGTAATCTTGGCCTTTTTTA
Arbacia_lixula                TGCCTCAACTAGAATTTACATGATGAATAATTAAATTTTTTATTGTTTGAACTGCAGATA
Asterias_amurensis            TGCCTCAGTTAGAACTAGTATCCTGATTTTTTAACTTCCCCCTGGCCTGATTTTTTTTTA
Asterina_pectinifera          TGCCACAACTAAAACTTGCATGATGACTACTTAAATTCTTTCTAGGTTGAACCTCCTTTA
Astropecten_polyacanthus      TGCCACAACTTAAATTTGCATGATGACTTCTAAACTTCCTCCTAGGATGAGCCTTTATTA
Balanoglossus_carnosus        TGCCCCAACTAAACCCAGACTTCTGAGCCCTTAATTTTGTAACCGTTTGACTTCTTCTTA
Branchiostoma_belcheri        TGCCACAATTAAACCCAATCCCTTGGGTATTTCTTTTTGCTTTGGCGTGAGGTGTTTTTA
Centruroides_limpidus         TGCCTCAA---------ATGAGTCCTTTGGGTTGGGCTTGGGTTTCTCTTTTTGTTGTTA
Chelonia_mydas                TGCCCCAACTAAACCCAGCCCCATGATTCATAATCTTATCCTCCACATGACTAATTTATA
Ciona_intestinalis            TGCCACAA---------TTAAATCTTTTTTCCTTTTTTTATATTTCAGTAGTATCTTTTT
Ciona_savignyi                ????????????????????????????????????????????????????????????
Clymenella_torquata           TGCCACATTTATCTCCCTTGTCATGAATATTAGCACCACTTATATTCTTCTTTATCTT-A
Crioceris_duodecimpunctata    TTCCTCAAATAGCACCTTTAAATTGAGTCACCTTATTAGCTTATTTTATCATTATTTTTA
Cucumaria_miniata             TGCCACAACTAGACCTCTCCTGATTCCTTGTTAACTTCTTACTAGCATGATCCTTAATTA
Danio_rerio                   TGCCTCAGCTTAATCCAAAACCCTGATTTATAATCCTTTTTTTCTCATGAGTCATTTTTA
Daphnia_pulex                 TGCCCCAAATCTGACCTATAAATTGAGTTATTCTTTTTTGGATTTTCGCTTTGACTTTTA
Doliolum_nationalis           TGCCTCAGTTAGATTTTAAATCCTA------TATCATACTAATCACCTTAAGATCCTTGT
Epigonichthys_lucayanus       TGCCACAATTGAATCCAATTCCATGAATTTTCTTTTTTATTCTCGCTTGAAGTGTTTTTA
Eptatretus_burgeri            TGCCCCAACTCAACCCATCTCCATGACTTTTGGTCGCAATCTCTACTTGAATATGCTTTA
Florometra_serratissima       TGCCACAGCT--------TGATGTTTTTTCGTGA-----GGTTTAAATTTTTTATTTTTA
Haliotis_rubra                TGCCACAATTAGCACCAATTAATTGACTATTCCTATTCACTTTATTCTGACTCACAAT-A
Halocynthia_roretzi           ????????????????????????????????????????????????????????????
Herdmania_momus               TGCCTCAGAT--------------------------------------------TAATTA
Homo_sapiens                  TGCCCCAACTAAATACTACCGTATGCATAATTACCCCCATACTCCTTACACTATTCCTTA
Lampetra_fluviatilis          TGCCACAACTTGAGCCCGCTCCTTGATTTTCTATACTTACAGTATCATGATTAATTATTA
Lepidosiren_paradoxa          TGCCACAACTTAACCCAAACCCATGATTTATAATTCTAGTAATTTCATGACTCACTCTTA
Limulus_polyphemus            TTCCTCAAATAGCCCCTCTTAATTGAGCCATAATAACAATCATATTTTCTCTCTCCCTTA
Luidia_quinalia               TGCCTCAACTAAAATTTGCCTGATGATTCATAAAATTTATCATTGGATGAGTAACCCTTA
Lumbricus_terrestris          TGCCTCACCTATCTCCCATAAGATGAATTACTTCTATATTAATATTCTGAATTTCCGTTA
Metridium_senile              TGCCTCAACTAGAAACTGCTACTTATTTAACTCAATACAGGTGGACTTTAATTGCTCTTA
Montastraea_franksi           TGCCACAGTTAAACACAATGATGTTTTTAAATCAATACGGGTGTACTTTTTTTTTGTTTA
Myxine_glutinosa              TGCCTCAACTTAATCCCTCACCTTGACTATTAATGGCCCTCTCTCTATGAGTATGCTTTA
Nesomachilis_australica       TATCCCCCCTAATATGATTAATTTTATTTTTTCTATTTTCGGCTGTATTCATTGTTTTGA
Paracentrotus_lividus         TGCCACAACTAGATTTTACTTGATGGATAATTAATTTTTTTATTATTTGAACTGCAATTA
Phallusia_fumigata            TTCCTCAAATTAATTTAAGGTCGTTTTTAATTTTGACACTGTCCGTAATGGTGATGTTTA
Phallusia_mammilata           TTCCTCAGAT--------------------------------------------TAAT-A
Pisaster_ochraceus            TGCCCCAGTTAGAACTAATATCCTGATTTTTCAATTTTTTACTGGCCTGATTTTTTTTTA
Platynereis_dumerilii         TGCCTCACCTATCCCCTATAAACTGAATTATTGTACCAATTTTCATAATTATTACCTT--
Priapulus_caudatus            TTCCTCAAATATCACCATTAATATGAAGTTTACTATACCCGTATAGTGTAATAGTTAT--
Protopterus_dolloi            TGCCACAATTAAACCCAGGCCCCTGATTTAATATTTTATTAATTTCTTGGCTAACATTTA
Pupa_strigosa                 TGCCACAATTAAGACCAACCATATGAGTGATCTTTTTAACTGTCCCTACAGTCCTCTTTA
Raja_porosa                   TGCCTCAACTTAACCCAAATCCGTGATTCCTAATCTTTCTATTTTCCTGATTATTCTTTA
Saccoglossus_kowalevskii      TGCCACAACTAGCCCCAAACTTCTGAGCCCTTAATTTTATTATGATTTGAACCCTTCTTA
Scutigera_coleoptrata         TTCCACAAATAGCCCCTATAAATTGAATTCTCATATCAATCATATTTATTATTACCCTTA
Squilla_empusa                TCCCTCAGATATCCCCATTATTATGACTTAATCTTTATATTTTCTTTTTCTCTATCTTTA
Strongylocentrotus_purpuratus TGCCACAACTAGAATTTGCTTGATGAATCGTAAACTTTTCCCTCATTTGAGCTTCCGTTA
Terebratalia_transversa       TTCCTCAGTTATCTCCAATAAGATGGTTTCTTTTGTACGTTGTTTGTTTGTTGTTTGT--
Tethya_actinia                TGCCACAGTTAGATATAGTAACATATATAGTACAATATATATGGGTATTAATAGTTTTTA
Thermobia_domestica           TTCCACAAATATCACCCCTAAAATGACTTATCTTATTTATTATATTTTCCCTATGTTATA
Tribolium_castaneum           TTCCTCAAATAGCCCCATTAAATTGATTAGTACTTATAATTATTTTCATTAATATTATTA
Urechis_caupo                 TGCCTCACCTAGCCCCCATTAGCTGATTAACCATTATATCTATTTCCTGATTTACTCTTA
Xenoturbella_bocki            TGCCACAACTAAAATTCTCACTATGAATAACAATATTTATTACCACTTGAACATTTATTA

[Source of sequence data: cox1]

Albinaria_coerulea            CGATGATTTTACTCAACGAATCATAAAGATATTGGTACATTGTATATGTTATTTGGTATCTGATGTGGAATAGTAGGAACAGGATTATCTCTATTAATTCGATTAGAACTAGGTACTTCTGGAACAT---TGACTGACGATCATTTTTATAATGTAATTGTTACTGCACATGCATTTGTAATAATTTTTTTTATAGTAATACCTATTATAATTGGGGGTTTTGGGAATTGAATAGTACCTTTACTGATTGGCGCTCCTGATATAAGATTTCCTCGTATGAATAATATAAGTTTTTGATTGCTACCACCAGCTTTTATTTTATTAATTTGTTCAGCATGGTAGAAGGAGGTGCTGGCACAGGATGGACTGTATATCCGCCTCTAAGATCAAGTTTAGCTCATAGAGGTGCTTCTGTTGACTTAGCTATTTTTTCACTTCATTTAGCAGGGATATCATCAATCTTGGGTGCAATTAATTTTATTACAACAATTTTTAATATACGTAGACCCGGTATAACCATGGAACGTGTAAGATTATTTGTGTGGTCGATTCTAGTTACTGTTTTTTTATTATTACTATCATTACCAGTTCTTGCTGGGGCAATTACTATACTATTAACTGACCGAAACTTTAATACTAGATTTTTTGATCCTGCGGGAGGTGGAGATCCCATTCTATATCAACACTTATTTTGATTTTTTGGTCATCCTGAAGTATACATTTTAATTTTACCTGGATTCGGGATAATCTCTCATATCTTAGGAAATAGTGCTATAAAACAAC---CTTTTGGGACATTAGGTATAATTTATGCCATAATTTCTATTGGTATTTTAGGATTTATTGTTTGGGCTCACCATATATTTACTGTTGGGATAGATGTAGATACACGCGCTTATTTTACAGCCGCTACTATAATTATTGCAATTCCAACTGGGATTAAAGTTTTTAGGTGACTGATAACTATTTATGGCTCAAATTCAGTATACTGCAAGCATATACTGAGTTCTGGGCTTTATTTTTTTATTTACCTTAGGGGGATTAACTGGAATTGTCTTGTCTAACTCTTCATTAGATATTATACTTCATGATACTTACTATGTTGTGGCACATTTTCACTATGTTTTATCTATAGGAGCAGTCTTTGCTATCTTTGCTGGATTTAATTTTTGATTTCCAGTTATAACCGGATTAATTCTTCACGAGCGCTTGGCTAAAGCTCAGTTTGTGGTAATATTTATCGCAGTTAATATGACTTTTTTCCCCCAACATTTTTTAGGGTTAGCTGGAATCCTCGACGGTATTCAGACTATCCCGATAGTTATTTTATATGGAATCAACTTTCAAGATATGGATCATTAATGTCTGTGTTTGCTGTATTATTGTTTGTATTAATTGTCTGAGAGGCTTTTTTAAGTCAACGGAGTGATCTGACCCCCAGATTTTCATA--------GA
Anacropora_matthai            CGCTGGGGTTTTTCAACTAATCATAAAGATATTGGTACGTTATATTTAGTCTTTGGGATTGGGGCGGGTATGCTTGGCACGGCCTTCAGTATGTTAATAAGATTAGAGCTCTCGGCTCCGGGGGCTATGTTAGGAGACGATCATCTTTATAATGTAATTGTTACGGCACACGCTTTTATTATGATTTTTTTTTTGGTTATGCCAGTGATGATAGGGGGGTTTGGGAATTGGTTGGTTCCATTATATATCGGTGCCCCCGATATGGCCTTTCCCCGGCTTAATAATATTAGTTTTTGGTTGTTGCCCCCTGCTTTAATATTATTATTGGGTTCGCTTTTGTTGAACAAGGAGCGGGCACCGGGTGGACGGTGTACCCTCCTCTATCGAGCATCCAGGCCCACTCTGGGGGGGCGGTGGACATGGCTATTTTTAGCCTTCACTTAGCCGGGGTGTCTTCTATTTTGGGTGCAATGAATTTTATAACAACTATATTTAACATGCGGGCTCCTGGGATGACATTAAATAAAATGCCATTATTTGTGTGGTCTATCTTGATTACTGCTTTTTTATTATTACTATCTTTGCCAGTATTAGCGGGAGCCATAACCATGCTTTTAACGGATAGAAATTTTAATACCACTTTTTTTGATCCCGCCGGAGGGGGCGACCCAATTTTATTTCAGCATTTGTTTTGGTTTTTTGGGCATCCAGAGGTTTATATTTTAATACTGCCTGGTTTTGGAATGATTTCTCAAATAATACCAACTTTTGTCGCTAAGAAGCAGATCTTTGGATACTTAGGAATGGTTTATGCAATGCTCTCAATTGGAATATTGGGTTTTATTGTGTGGGCCCATCATATGTTTACGGTTGGGATGGATGTGGACACAAGAGCATATTTTACTGCGGCAACTATGATTATTGCTGTACCAACTGGAATAAAAGTGTTTAGTTGGCTTGCCACTATTTTCGGGGGAACTGAGATTAGACACTCCTATGCTTTGGGCAATGGGGTTTGTCTTTTTGTTTACATTGGGTGGTTTAACGGGGGTTGTATTGGCCAATAGTTCTTTGGATGTTGTTTTGCATGACACATATTATGTTGTAGCCCATTTTCATTATGTGCTTTCTATGGGGGCGGTTTTTGCTATTTTTGGTGGCTTTTATTATTGAGTGGGCAAAATAACGGGGTATTGTTATAATGAGCTATATGGCAAGGCCCATTTTTGGTTAATGTTTATCGGTGTTAATTTGACCTTTTTCCCTCAACACTTTTTGGGCTTGACAGGTTTCCGAGACGATATTCTGATTTTGCAGATTGTTTTGCTGGTTGGAATTTAGTCAGCTCTTTAGGCTCTACTATTTCAATCGTCGGAGTTGTTTTTTTTATATATATTATTTACGATATATATGTTTGAGAAGAGAGTGGGCTCACCTCCTTTATTTCATACTTATGAGGA
Aplysia_californica           CGATGATTGTTTTCGACTAATCATAAAGATATTGGAACATTATATATAATTTTTGGAATGTGATGTGGTTTAGTGGGAACAGGTTTAAGTCTTTTAATTCGATTTGAGCTTGGTACTGCTGGAGCTTTCCTAGGGGATGATCACTTCTATAATGTTATTGTAACTGCTCACGCTTTTGAAATGATTTTTTTTATAGTTATGCCTATTATAATTGGTGGATTCGGGAATTGAATGGTACCTTTATTAATTGGTGCTCCTGATATAAGATTTCCTCGTATAAATAATATAAGTTTCTGACTTCTTCCCCCTTCCTTTTTACTTCTTTTAGTCTCAGACTAATAGAAGGTGGAGCTGGAACAGGATGAACAGTTTACCCTCCTCTATCAGGTCCTATTGCACATGGAGGAACTTCTGTTGATTTAGCTATTTTTTCTTTACATTTAGCAGGGATGTCTTCAATTTTAGGTGCTATTAATTTTATTACTACTATTTTTAATATACGATCGCCAGGAATTACTTTTGAGCGATTAAGCTTATTTGTTTGATCTGTTCTAGTAACAGCTTTCTTACTTCTTCTTTCTTTACCAGTATTAGCTGGTGCTATTACGATGCTTTTAACGGATCGTAATTTTAATACGAGCTTCTTCGACCCTGCGGGAGGAGGAGATCCTATTTTATATCAACACTTGTTCTGATTTTTTGGTCATCCAGAGGTATATATTTTAATTTTACCCGGATTTGGAATAATTTCTCATATTTTGAGTAATTTCTCTTCCAAGCCTG---CTTTTGGAACTTTAGGTATGATTTACGCTATAATTTCTATTGGAATTTTAGGATTTATTGTGTGAGCTCATCACATATTCACTGTAGGAATGGATGTTGATACCCGAGCTTATTTTACAGCTGCTACAATGGTAATTGCTGTTCCTACCGGAATTAAAGTATTTAGTTGAATAATAACTTTATATGGAAGTCGGACCTTTTAGGGCTGCTATGTATTGAGTTTTAGGATTTATTTTCCTTTTTACCTTAGGAGGGTTAACTGGAATTGTTCTTTCTAATTCTTCTTTAGATATTGTCTTGCACGATACCTACTATGTGGTAGCTCACTTCCATTATGTGTTATCGATAGGGGCTGTGTTTGCTATTTTTGGTGGATTTGTATACTGATTTCCTGTAATAACTGGATTAGTTCTCCATGAGCGATGAGCTAAAGTTCATTTCTTAATCATGTTCTTTGCTGTAAATTTAACATTCTTTCCTCAGCATTTTCTAGGATTAGCTGGAATCCTCGGCGTTACTCTGACTACCCTGATGCCTACTATAAGTGAAATCAAGTATCATCATTTGGTTCTTTATTCTCTATTTTTGCTGTAATTATGTTTGTATTCTTATTGTGAGAAGCATTTGTAGTTCAGCGGAATGGGAAGACCTTTAGATTTCCACAGTAATACTGA
Arbacia_lixula                CGATGATTATTTTCTACAAACCATAAGGATATTGGAACTCTTTATCTTATCTTTGGAGCTTGAGCAGGCATGGTAGGAACAGCCATGAGAGTTATTATTCGAGCTGAACTTGCTCAACCCGGTTCTCTGCTTCAAGATGACCAAATTTACAATGTAGTAGTTACTGCACTTGCCCTCGTAATGATTTTTTTCATGGTAATGCCAATTATGATCGGGGGATTTGGTAACTGATTAATCCCCCTAATGATTGGTGCCCCCGATATGGCTTTCCCTCGAATGAACAATATGAGCTTTTGATTAATTCCTCCTTCTTTTATCCTACTATTAGCTTCGCCGGGGTAGAAAGAGGAGCAGGAACAGGGTGAACCATTTATCCTCCCCTATCAAGTAAAATAGCACATGCGGGTGGATCTGTAGATCTTGCTATTTTTTCTCTACACTTGGCCGCTGCCTCTTCCATCTTAGCCTCAATAAATTTTATAACTACTATTATAAATATGCGAACGCCAGGGGTCTCTTTTGACCGTTTACCCCTTTTTGTGTGATCCGTATTCATAACAGCTTTTCTTTTGTTATTATCTCTACCAGTTCTAGCAGGGGCTATAACTATGTTATTAACAGACCGAAATATTAAAACCACCTTTTTTGACCCAGCAGGTGGAGGAGACCCTATTTATTTCCAACATCTATTTTGATTCTTTGGACACCCTGAAGTATATATTTTAATCCTTCCTGGCTTTGGAATGATTTCCCACGTAATAGCTCATTATGCTGGGAAGAGAGAACCATTTGGATATCTAGGAATGGTGTATGCTATGATTGCAATTGGAGTACTAGGATTCCTAGTTTGAGCCCACCACATGTTTACTGTCGGAATGGACGTAGATACCCGAGCCTATTTTACAGCAGCGACTATGATTATAGCTGTCCCTACCGGGATTAAGGTATTTAGCTGAATGGCAACCCTCCAAGGGTCTAATACAGTGGAGACCCCCTCTTTTATGAGCACTTGGATTTGTTTTTCTCTTTACACTAGGGGGATTAACAGGTATTCTATTAGCTAACTCCTCTATAGACGTGGTACTACACGATACCTACTATGTAGTTGCCCACTTTCACTATGTTCTTTCAATGGGAGCAGTCTTCGCTATTTTTGCTGGCTTTACTCACTGATTTCCACTATTCTCCGGATACAGCTTCCACCCACTTTGAAGTAAGGTACAGTTTTATATG----TCATTGGAGTTAACTTAACCTTTTTCCCCCAACACTTTTTAGGCCTCGCAGGAATCCTCGTCGATACTCTGACTACCCAGATGCCTACACCTTATGAAATACAATTTCATCTATTGGCTCTACTATTTCGCTCGTTGAATTCCTGTTCTTTCTCTTTTTAATCTGAGAACCTTTCGCCTCAAAACGGAGTGGCAATACCCCCTTCCCACCATACCTTTGATGA
Asterias_amurensis            CGCTGACTATTTTCTACTAAACATAAGGACATTGGGACTCTTTATCTAATATTTGGAGCTTGAGCTGGTATGATTGGAACTGCTATGAGAGTAATAATTCGTACTGAGCTCGCACAACCGGGATCTTTACTTCAAGATGATCAAATTTACAAAGTTATAGTAACTGCTCATGCTCTTGTAATGATATTTTTTATGGTGATGCCTATTATGATAGGAGGATTTGGTAAATGACTAATTCCTCTTATGATAGGTGCCCCAGATATGGCATTTCCCCGCATGAAAAAAATGAGATTTTGACTAATCCCCCCTTCTTTCTTACTCCTCCTAGCTTCGCTGGAGTTGAAAGAGGAGCTGGAACTGGCTGAACGATTTATCCTCCTTTATCTAGAGGACTAGCTCATGCAGGAGGATCCGTTGATCTTGCTATCTTTTCTTTACATTTGGCAGGGGCTTCTTCTATTTTAGCCTCTATAAAATTTATTACAACAATTATCAAAATGCGAACTCCTGGTATGTCTTTTGATCGACTTCCTCTTTTTGTATGATCAGTATTTGTAACTGCTTTTCTTCTACTACTTTCTCTTCCTGTTTTAGCTGGAGCTATTACTATGCTCTTAACAGACCGAAAAGTTAATACAACTTTTTTCGACCCTGCTGGAGGAGGGGACCCCATACTTTTTCAACATTTATTCTGATTTTTTGGACACCCTGAAGTTTATATTCTTATTCTTCCTGGATTTGGAATGATCTCTCACGTGATAGCACACTACGCAGGTAAGAATGAACCTTTTGGTTATTTAGGAATGGTCTACGCAATAATCTCCATAGGGATTTTGGGATTTCTTGTATGAGCTCACCATATGTTTACTGTTGGGATGGACGTAGATACTCGGGCTTACTTTACTGCCGCTACTATGATTATAGCTGTCCCTACCGGGATTAAGGTATTTAGTTGAATGGCCACCCTACAGGGAAGAAATACGATGGGATACTCCTCTTCTTTGAGCACTAGGATTTGTATTTTTATTTACCATAGGAGGACTAACCGGAGTGGTTTTAGCTAATTCTTCCATTGATATAATTCTTCACGACACATACTACGTTGTTGCCCACTTTCACTACGTATTATCCATGGGGGCCGTCTTTGCAATATTTGCTGGCTTTACCCACTGGTTTCCACTATTTTCTGGAGTAAGCTTACACCCCCTATGAAGAAAGGTTCATTTTGCGGTAATGTTTATAGGCGTTAACCTTACTTTCTTCCCTCAACATTTTTTAGGTTTAGCCGGAATCCCCGACGTTATTCCGACTACCCAGATGCTTATACCTTGTGAAATACAGTTTCTTCTATTGGTTCCACAATTTCTTTAATAGCCACCCTCATATTTTTATTTTTAATTTGGGAAGCCTTCTTACTAAGTCAGAATGACAATACCCCCTTCACATCACACTTTT---GA
Asterina_pectinifera          CGATGATTCTTTTCCACCAAACACAAGGACATTGGAACCCTTTATCTTATCTTTGGGGCTTGAGCCGGAATGGCCGGAACAGCAATGAGCGTAATAATACGAACAGAACTAGCGCAACCTGGATCCTTACTGCAAGACGACCAAATATACAAAGTAATAGTTACTGCACACGCCCTAGTCATGATCTTCTTTATGGTGATGCCAATCATGATTGGAGGATTCGGGAACTGACTAATACCTCTAATGATCGGAGCTCCAGACATGGCCTTCCCCCGAATGAACAATATGAGATTCTGACTAATCCCCCCTTCCTTTCTCCTCCTATTAGCTTCGCAGGTGTAGAAAGAGGTGCTGGAACAGGATGAACGATCTACCCTCCTTTGTCTAGGGGATTAGCGCATGCTGGCGGATCAGTAGACTTGGCGATATTCTCACTTCACCTGGCGGGAGCTTCCTCAATTCTTGCTTCAATAAAATTTATAACAACTGTTATAAATATGCGAACCCCTGGAATTTCATTTGACCGACTTCCCCTATTTGTCTGATCAGTATTTGTAACAGCTTTCCTCCTACTTCTATCCCTACCAGTACTTGCAGGTGCAATTACGATGCTTCTTACAGACCGAAAAGTCAATACCACCTTTTTTGACCCCGCAGGAGGGGGAGACCCCATTCTATTTCAACACTTATTCTGATTCTTCGGTCACCCAGAAGTCTATATTCTTATTCTTCCCGGATTCGGAATGATTTCCCATGTAATTGCCCACTACGCGGGAAAGAGAGAACCCTTTGGTTATCTCGGAATGGTCTACGCCATAGTTTCTATTGGAATCCTAGGATTTTTAGTTTGAGCCCACCATATGTTTACAGTTGGAATGGACGTTGATACCCGAGCATACTTTACAGCGGCAACCATGATTATAGCAGTACCAACTGGTATAAAGGTATTTAGCTGAATGGCGACGCTACAGGGGAGAAATTCGATGGGACACACCTTTATTATGGGCACTTGGATTTGTATTCTTATTTACCATTGGAGGGCTAACCGGAGTTATTCTTGCAAAATCATCCATCGACGTCATCCTCCACGACACCTACTACGTAGTTGCCCACTTTCATTATGTATTATCAATGGGAGCAGTTTTCGCCATATTTGCAGGATTCACCCACTGGTTCCCACTATTCTCAGGGGTAGGCCTACACCCCCTATGAGGTAACATTCATTTTACTCTCATGTTTATTGGTGTTAACCTCACCTTCTTTCCACAACATTTCCTAGGACTAGCCGGGATCCACGACGATACTCCGACTACCCCGACGCCTACACACTCTGAAACACAGTCTCCTCCATTGGAAGAACCATATCCCTTATCGCAACGTTGGTATTCTTATTTATCTTATGAGAAGCATTTACTTCCCAGCGGAATGACAATACCCCCTTCCCACCACACATTTGATGA
Astropecten_polyacanthus      CGATGATTTTTTTCCACGAAACATAAGGACATAGGAACACTCTATCTAATTTTTGGAGCTTGAGCTGGAATGGTAGGAACAGCAATGAGGGTAATTATCCGAACAGAACTAGCCCAACCTGGCTCTCTTTTACAAGATGACCAAATCTATAAAGTAATAGTAACCGCCCATGCTTTAGTAATGATATTCTTCATGGTAATGCCAATCATGATAGGAGGCTTTGGGAATTGACTTATTCCCCTTATGATTGGAGCCCCAGATATGGCCTTTCCTCGGATGAATAAAATGAGATTTTGACTGGTTCCACCATCTTTTCTACTACTAGTAGCCTCGCAGGTGTTGAAAGAGGGGCTGGAACAGGATGAACAATTTATCCTCCCCTATCTAGAGGCCTAGCGCACGCAGGAGGATCAGTTGATCTGGCAATTTTTTCACTCCACCTAGCCGGTGCCTCATCTATTTTGGCCTCAATCAAATTTATTACCACAGTAATTAAAATGCGAACACCCGGTATCTCATTTGATCGCCTACCCCTATTTGTATGGTCAGTATTTGTTACTGCATTCTTACTCTTACTCTCTCTTCCAGTTTTAGCCGGAGCTATTACTATGCTCTTAACCGACCGGAAAGTAAAAACAACCTTCTTTGATCCTGCGGGGGGAGGGGATCCAATTCTCTTTCAACACCTATTCTGATTTTTTGGCCACCCGGAAGTATATATTCTTATTCTTCCTGGGTTTGGAATGATATCACACGTAATAGCACACTACTCAGGAAAGGCAGAACCATTTGGTTACCTCGGAATGGTTTACGCTATAGTTTCTATAGGAATACTAGGATTCTTAGTATGAGCACACCATATGTTTACTGTAGGAATGGATGTAGACACACGAGCATATTTTACTGCAGCTACAATGATAATAGCTGTACCGACAGGGATCAAGGTATTTAGTTGGATGGCTACCCTTCAAGGAAGAAATACGATGGGATACTCCACTTCTCTGGGCCTTAGGTTTTGTGTTTTTATTCACAATAGGAGGATTAACTGGTGTAATATTAGCCAACTCATCAATTGATGTTGTTCTACACGACACCTACTATGTTGTAGCACACTTTCACTATGTTCTTTCAATGGGAGCAGTATTTGCAATCTTCGCGGGCTTCACCCACTGATTTCCCCTCTTTTCCGGACTTTCTTTCCACCCACTTTGAAGAAAGATCCATTTTATCCTAATGTTTATTGGAGTAAAATTAACTTTCTTCCCGCAACACTTCCTTGGGTTAGCAGGAATCCTCGACGGTATTCAGACTACCCGGATGCTTACACTTTATGAAACACAGTCTCTTCTATAGGATCAACTATCTCGTTAGTAGCAACTCTCCTATTCCTGTTTCTGTTGTGAGAAGCATTCTCCTCACAACGGAATGGCAATACCCCCCTCTCACCACACTTTCGACGA
Balanoglossus_carnosus        CGATGATTATTCTCTACTAACCATAAGGACATTGGAACCCTTTATTTCCTTCTAGGAGCCTGGGCCGGAATGATCGGAACCGGCCTCAGTATTCTTATCCGGGCAGAACTTGCTCAACCAGGCCCTCTCCTAGGAGACGATCAAATTTACAACGTTATCGTCACTGCACACGCGTTCGTCATGATCTTTTTCATGGTCATGCCAATTATGATAGGCGGTTTCGGAAACTGACTTCTTCCTCTAATGCTAGGAGCACCAGACATGGCGTTCCCCCGCTTAAACAATATGAGCTTCTGACTCCTTCCCCCTTCCTTCCTTCTTCTCCTATCCTCGCAGGAGTAGAAAGAGGTGTCGGAACAGGATGAACTGTTTATCCACCCCTCGCTGGGAACATGGCCCACGCAGGAGGCTCTGTTGACCTAGCCATTTTTTCACTACACCTTGCAGGTATCTCCTCTATTCTAGGCGCGATCAACTTCATGACTACCGTCATAAACATGCGAGCCCCAGGGGTCCGATTTGACCGACTCCCACTATTTGTTTGGTCAGTCTTCATCACAGTTATCCTCCTCCTTCTCTCCCTACCAGTCCTAGCCGGAGCAATCACTATGCTTCTGACAGACCGTAATCTAAACACCTCATTCTTTGACCCAGCAGGAGGAGGGGACCCCATTCTATACCAGCACCTCTTCTGATTCTTCGGTCACCCTGAGGTTTACATTCTTATCCTCCCAGCCTTTGGAATGATCTCTCATGTCATAGCCTTCTACTCAGGAAAGAAGGAACCATTCGGCTATCTTGGTATGGTTTATGCAATGATAGCAATAGGAATCCTAGGGTTCCTAGTTTGGGCTCACCATATGTTTACTGTCGGCATGGACGTGGACACTCGCGCTTACTTCACCGCTGCCACCATGGTCATTGCCGTCCCAACTGGGATCAAGATTTTTAGTTGACTGGCCACTCTCCACGGGTCCGCTCCAATGAGAAGCCCCTCTTCTTTGAGCTCTAGGGTTTGTTTTCCTATTCACTGTTGGGGGTCTTACGGGGATAGTCCTCTCCAACTCTTCCCTTGACGTCGTCATGCATGACACATACTACGTAGTCGCCCACTTCCACTACGTCTTATCAATGGGGGCAGTATTTGGAATCTTCGCCGGCTTTATTCACTGGTTCCCCCTGTTTACCGGGCTAACTCTTCACCCCGTCTGAACCAAGTTCCACTTTTGAACAATGTTCCTAGGAGTCAACCTAACATTCTTCCCCCAACACTTCCTCGGACTGGCAGGAATCCACGACGTTACTCTGATTACCCCGACGCCTACACCACCTGAAACGTTCTTTCATCCGTAGGGTCAATTGTCTCACTTGCATCAGTTATTATCTTCCTGGCCATTCTCTGAGAAGCATTCACAGCTCGTCGGAATGGCACCACCTCCTGCCCACCACACATACGACGA
Branchiostoma_belcheri        CGGTGGTTATTTTCTACTAATCATAAAGATATTGGAACTTTGTACTTTATTTTTGGTGCTTGGGCTGCTATAGTTGGAACAGCTATGAGCTTATTGATTCGGGCAGAACTTTCGCAGCCAGGTGCACTTTTGGGTGATGATCATTTGTATAATGTAATTGTTACAGCGCATGCATTTGTAATAATTTTTTTTATAGTAATGCCTGTTATGATTGGGGGGTTTGGAAATTGGTTGGTGCCTATAATAATTGGGGCTCCAGATATAGCTTTTCCTCGTATAAATAATATAAGTTTTTGAATATTACCACCGTCTTTTTCTTTACTGTTGGCTTCTCTGCTGTTGAGGCAGGGGTAGGAACAGGATGAACTGTCTATCCCCCCTTATCAAGTAATATTGCTCATGCAGGGGCGTCAGTAGATTTGGCTATTTTTTCTTTGCATTTGGCAGGGGTATCATCAATTTTGGGGGCAATCAATTTTATTACGACGATCCATAATATGCGTG---CTAGAATTGAGTGGAATCGTGTCCCATTGTTTGTATGATCTATTTGGGTGACTGCTTATTTACTACTTTTATCTTTACCTGTTCTTGCTGGGGCAATTACTATGCTATTAACAGATCGTAATATTAATACGACTTTTTTTGACCCTTCTGGTGGTGGTGATCCAATTTTATATGAGCATCTATTCTGATTTTTTGGTCATCCTGAGGTATATATTTTGATTTTGCCTGGGTTTGGTATAATTTCTCATATTATCATTCATTATGCAGGGAAGTTACGGTCATTTGGTTATTTAGGAATGACGTGAGCAATATTCACAATTGGTTTATTAGGGTTTTGAGTTTGAGCACATCATATATTTACTGTAGGGATAGATGTGGATACTCGTAGCTATTTTACAGCTGCTACGATAGTAATTGCTGTACCAACAGGAATTAAAGTGTTTAGTTGGTTAGCTACACTAGCTGGGTCAAATAAAATGAGAAACGCCGTTGCTTTGGGCATTAGGGTTTATCTTTCTTTTCACGGTGGGAGGGTTAACAGGAATTGTTTTAGCTAATTCTTCGTTGGACATTGTTCTTCATGACACTTATTATGTTGTTGCTCATTTTCATTATGTTTTATCGATAGGGGCAGTATTTTCTATTTTGGGGGGATTTACATATTGGTTTCCTTTATTTACGGGATTTACTTTACAGGAAGCCTGAACTAAAATTCATTTTTTTGTTATGTTCACGGGGGTAAATTTAACTTTTTTCCCTCAACATTTTTTAGGATTAGCAGGAATCCTCGACGGTATTCAGATTATCCAGATGCTTACACAATTTGAAATGTAATTTCATCTTTAGGTTCTATTATTTCTTTAGGGTCAGTAATTTTCTTTTTATTTATCTTATGGGAGGGGTTTTCTGCGCAACGGAGTGGTTAATCCTCCGCTGTTTCATACACATGAAGA
Centruroides_limpidus         CGATGATTGTATTCTACGAATCATAAGGATATTGGTACTATGTATTTGGTGTTAGGAATTTGGGCTTCCATGGTTGGGACTGCTCTGAGTTTGATTGTTCGTGGGGAAATTGGTATGCCTGGATCTTTGATTGGAGATGATCAGGTTTATAATGTAGTTGTGACCGCTCATGCGTTTGTGATGATTTTTTTTATGGTTATACCTATTATGATTGGTGGATTTGGGAATTGGTTGGTGCCTTTGATGTTGGGTGCTCCGGACATGGCTTTTCCTCGTATGAATAATATGAGTTTTTGGTTACTTCCTCCGGCTTTTTTTCTTTTACTTTCCTCGCAGCGTTGGAAAGAGGGGCGGGGACTGGCTGAGCAGTTTACCCCCCTCTTTCTTCCTCTTTGGCTCATGTTGGAGGATCGGTTGATCTTACTATTTTTTCTTTGCATTTGGCTGGTGTTTCTTCTATTTTAGGGGCTATTAATCTTATTACTACTATTATTAATATGCGGAGAAGTGGGATAGGGCTGGATCGTCTTCCTTTGTTTGTTTGATCTGTGATGGTTACTGCTGTTTTGCTTTTGTTGTCTCTTCCTGTGTTGGCTGGGGCGATTACTATATTGTTGACAGATCGAAATTTTAATACCTCTTTTTTTGATCCTGCTGGTGGGGGGGATCCTATTTTATATCAGCATTTGTTTTGATTTTTTGGGCATCCTGAGGTATATATTTTGATTTTGCCGGGGTTTGGTATGATCTCACACATTGTTAGACATCATATAGGGAAGAGGGAGCCTTTTGGCTCTTTGGGTATGGTTTATGCTATAGTTGCTATTGGTGGGTTGGGCTTTATTGTTTGGGCTCATCATATGTTTACTGTGGGAATGGATGTGGATACTCGAGCCTATTTTACTGCTGCTACTATGATTATTGCTGTTCCTACTGGAATTAAAATTTTTAGTTGGTTAGCTACTTTGCACGGGTCGTATTGTTTTTAGTTCTGCTATGTTGTGGGCTTTAGGTTTTATTTTTCTTTTTACTGTTGGAGGGTTGACTGGTGTTATTTTGGCTAATTCTTCTTTAGATATTGTTTTACATGATACTTATTATGTTGTTGCTCACTTTCATTATGTCTTGTCTATGGGGGCTGTGTTTGCTATTTTGGCTGGTATTGTGGAGTGGTTTCCTGTAATTTTGGGGGTTTGTATGAATGAGCGGGCTTTGAGGGCTCATTTTTTTGTTATGTTTGTGGGGGTTAATATGACTTTCTTTCCTCAGCATTTTTTGGGCTTGAGAGGGATCCTCGTCGTTATTCTGATTATCCTGATGCTTATTCTTGTTGGAATTTAGTTTCTAGTTTGGGCTCTTACGTTTCTTTTATTGCTACTTTGGCTTTTATGTGTATTTTGTGGGAGGGTATTGTTAGTTCTCGGAGTGGTCTCACCCCCTCAAGATCATACTTATAACCA
Chelonia_mydas                CGCTGATTCTTCTCCACCAACCATAAAGACATTGGCACTCTATACCTAATTTTCGGAGCCTGAGCAGGAATAGTCGGCACAGCACTCAGTTTATTAATCCGCGCAGAACTAAGCCAACCAGGAACTCTTCTAGGAGATGACCAAATCTATAATGTCATCGTTACAGCTCATGCCTTTATTATAATCTTCTTCATAGTTATACCAATTATAATTGGTGGCTTCGGAAATTGACTTGTTCCCCTAATAATTGGTGCACCAGACATAGCATTTCCACGTATAAATAACATAAGCTTTTGACTCCTACCCCCTTCACTACTACTACTTCTAGCATCTCAGGAATTGAAGCAGGCGCAGGTACAGGTTGAACAGTATATCCCCCATTAGCCGGAAACCTGGCTCACGCCGGTGCTTCCGTAGACCTAACTATCTTCTCCCTCCACCTAGCCGGTGTATCTTCAATCTTAGGTGCCATCAACTTCATTACCACAGCAATCAACATAAAATCCCCCGCCATATCACAATACCAAACACCCTTATTTGTATGATCCGTACTAATCACAGCTGTCCTATTACTACTTTCACTTCCAGTACTCGCCGCAGGCATTACCATACTACTTACAGACCGAAATCTAAATACAACCTTCTTCGACCCTTCAGGAGGAGGAGACCCAATCCTATACCAACACCTATTCTGATTTTTTGGCCACCCTGAAGTATACATCTTAATCCTTCCAGGATTTGGTATAATCTCTCACATCGTTACCTACTATGCCGGTAAAAAAGAACCATTCGGCTACATAGGAATAGTTTGAGCAATGATATCCATTGGCTTCCTAGGCTTTATTGTATGAGCCCATCACATATTTACTGTAGGAATAGACGTAGACACACGAGCTTACTTTACATCCGCAACAATAATCATTGCAATTCCAACAGGAGTAAAAGTATTTAGCTGATTAGCCACCCTACACGGAGGAATTCAAATGAGATGCCGCCATACTCTGAGCTCTAGGCTTCATTTTCCTCTTTACTATTGGTGGACTTACAGGCATCGTATTAGCCAACTCATCCTTAGACATCGTACTACACGACACTTACTATGTAGTAGCACATTTCCACTATGTTCTCTCAATAGGAGCCGTATTCGCCATCATAGCAGGATTTACCCACTGATTCCCTCTTTTCACAGGATATTCACTACACCAAACCTGAGCAAAAGTACATTTCGGAGTAATATTTACAGGAGTTAATATAACCTTCTTCCCCCAACACTTCCTAGGCCTAGCCGGAATCCACGACGTTACTCAGACTATCCAGATGCATACACCCTGTGAAACTCTATTTCATCAATTGGATCTCTAATCTCTATAGTAGCAGTAGTTATAATAATATTTATTATTTGAGAAGCATTTTCCTCAAAACGGAATGACTACACCACCACCATACCACACCTACGAAGA
Ciona_intestinalis            CGATGAATATTTTCGACTAATCATAAAGATATTAGAACTTTGTATTTTATTTTCAGAACTTGGTCTGGAATTATTAGAACTTCTTTAAGTGTAATTATTCGTATAGAGTTATCTCAAAGAAGAAGAGTAATTAATAACAGACAAATTTATAATGTCGTTGTTACTTCTCATGCATTTGTTATAATTTTTTTTTTTGTAATACCAATTATAGTTAGAAGATTTAGAAATTGATTAATTCCTTTAATAGTAGGAGCTCCTGATATAGCTTTTCCTCGGATAAATAATATGAGTTTTTGACTATTACCTCCTTCTTTTTTTTTATTATTAAAAAGTTCTCAGGTTCAGCTAGAGTAAGAACTGGGTGAACAGTTTACCCTCCTTTATCTGCAAATATCAGACACTCTAATACTAGAGTTGATATAGCTATTTTTTCTTTACATTTAGCTAGAGTTTCTAGTATTTTAAGATCAGTTAATTTTTTAGTTACTTTATTTAATATAAAAAATAAAAGAAAATCAATAAGTAATTTAAGTTTATTTTGTTGATCTTTAATTGTTACAACTATTTTACTAGTACTATCACTTCCTGTTTTAGCTGCAGCAATTACTATATTATTATTTGATCGAAATTTTAATACTACGTTCTTTGATCCGAATGGGAGAAGAGATCCAATTTTATATCAACATTTATTTTGATTTTTTAGACATCCAGAAGTTTATATTTTAATTTTACCTAGATTTAGAATAATTAGTCATGTAATTGTTTTTTATTCTAGAAAAGATAATATTTTTAGGTATTATAGAATAGTTTGAGCAATGAGGGGTATTAGATTCCTTAGGTTTTTAGTATGAGCTCATCATATATTTAGTGTAAGAATAGATGTTGATTCTCGAGCTTATTTTACTTCTGCCACTATAATTATTGCTGTTCCTACAAGAATTAAAGTGTTTTCCTGAGTTTCAACTTTATTAAGGGCTAATTCATTGAAGATTACCACTTTTATGAGCATATAGATTTTTATTTTTATTCACTATTAGAGGGTTAACTAGGATTGTTTTAGCTAATTGTAGTTTAGATCTTGTTCTTCATGATACATACTATGTGGTTGCTCATTTTCACTATGTATTATCAATAAGAGCCGTATTTGCTATTTTTTCTGGATTTTTCCATTGATCCCCTCTTTTTACTAGATTAAGTTTTAATTTAATCTTAAGACAAATTCATTTTTTTATAATATTTGTTAGAGTAAATTTAACTTTTTTCCCTCAACATTTTTTAAGATTAAGTAGAATCCTCGTCGATATAATGATTATCCAGATTTTTATTTAACTTGAAATGTTGTCTCTTCTATTAGATCTTTACTAAGTAGAGTAGCTGTGGTAGTATTTTTTTTAATATTGTGAGAAAGTTTTTATAGTAAGCGGAGTTTAAATTCCACCAGCTTTACATACTTGGAT---
Ciona_savignyi                CGTTGGTTATTTTCAACTAATCATAAAGATATTAGAACTTTGTATTTTATATTTAGGACTTGATCTAGATTAATTGGAACTGCTCTGAGTATTATTATTCGAATAGAGTTATCACAGCCTAGAGGAGTAATTGATAATAGACATATTTATAATGTAGTAGTAACTTCTCATGCTTTTGTTATAATTTTTTTTTTTGTTATACCTATTATAATTAGAGGTTTTAGAAATTGATTAATTCCTATAATAATTGGAGCTCCGGATATAGCGTTTCCTCGAATAAATAATATAAGCTTTTGATTATTACCTCCTGCTTTTTTTATGTTATTAAAAAGTTTGCAGGAGCATCGAGAGTAAGAACTGGATGGACAGTTTATCCTCCTTTGTCTGCTACGGTAAGACATGCTCATTCTAGAGTAGATATAGCTATTTTTTCATTACATTTAGCTAGGGTTTCTAGTATTTTGAGATCTGTAAATTTTTTAGTTACTTTATTCAATATAAAAAATAAAGGTAAATCGATAAGAGATTTAAGTTTGTTTTGTTGATCTTTGATTGTTACTACAATTCTACTTGTATTGTCATTGCCGGTTTTAGCTGCTGCTATTACAATGTTATTATTTGATCGTAATTTTAATACATCTTTTTTTGATCCTAATGGAAGAGGAGATCCTATTTTGTATCAACATTTGTTTTGATTTTTTAGGCATCCTGAGGTGTATATTTTAATTTTACCTAGATTTAGAATAATTAGTCATGTAATTGTTTTTTATTCTAGAAAAGATAATATTTTTAGGTATTTTAGAATAGTTTGAGCTATAGGAAGAATTAGATTTCTAAGGTTCTTAGTTTGAGCACACCATATATTTAGTGTAAGAATAGATGTAGATTCTCGAGCTTATTTTACATCTGCTACAATAATTATTGCTGTACCTACTAGAATTAAGGTATTTTCTTGAGTATCAACTACGTTGAGAGCTAATTCATTGAGGATTGGCTATAATTTGAGCATATGGATTTTTGTTTTTATTTACAATTGGTGGGTTAACTAGAATTGTTTTAGCTAATTGTAGTTTGGATTTAGTTTTACATGATACTTATTATGTTGTAGCTCATTTCCATTATGTTCTTTCAATAAGAGCTGTGTTTGCGATTTTTTCTAGGTTTTTCCATTGATTTCCTCTTTTTACTAGATTAAGTTTTAATTCTTTTTTAGGTAAAATTCATTTTACTATAATATTTGTTAGAGTAAATTTAACTTTTTTTCCTCAGCATTTTTTAAGATTAAGTAGAATCCTCGACGGATTCATGATTATCCAGATTTTTTTATAACTTGAAATGTTATTTCGTCTGTTAGATCACTTATTAGTAGAGTGGCTGTAGCTATTTTCTTTTTAATATTATGGGAGAGTTTTTTTAGTAAACGGAATTTCAAATCCGCCTGCATTACATACTTGAAT---
Clymenella_torquata           CGATGATTATACTCAACAAATCATAAAGATATTGGAACAATATATTTTATACTAGGGACATGAGGAGGTCTATTAGGCACATCTATAAGACTATTAATCCGTGTTGAACTAGGACAACCAGGCCCATTCTTAGGCAGAGACCAGTTGTATAACACTATTGTTACAGCCCATGCTTTTCTTATAATTTTTTTTATAGTAATACCTATTTTTATTGGGGGATTTGGGAACTGATTAGTACCACTTATACTGGGGGCACCGGATATGGCTTTCCCACGAATAAATAATATAAGATTTTGACTCTTACCACCATCTCTCACACTTCTATTAGCCAGGCTGCTGTAGAAAAAGGAGTTGGAACAGGATGAACAGTATACCCACCTCTATCTAGAAATTTAGCTCATGCCGGCCCATCTGTAGATTTAGCCATCTTTTCTTTACATTTAGCAGGAGTATCAAGAATTTTGGGGGCAATTAATTTTATTACAACAGCTATTAATATACGATCTGAAGGCCTTCAACTAGAACGAATACCTTTATTTGTCTGATCTGTAAAAATTACTGCTATTCTATTACTTCTCTCACTGCCAGTGTTAGCAGGCGCAATTACTATACTTTTAACAGACCGAAATCTAAACACAGCATTCTTTGACCCAGCAGGAGGCGGCGACCCTATTCTTTACCAACACTTATTCTGATTCTTCGGGCACCCTGAAGTATATATTCTTATTTTACCTGCATTCGGTGCTATTTCACACATTGTTGCACACCATAGAGGTAAACCGGAACCATTTGGAACCTTAGGAATAATCTATGCTATATCTGGAATTGGTGTTCTAGGGTTTATTGTATGGGCTCATCATATATTTACAGTAGGATTAGATGTCGACACACGAGCATATTTTACTGCAGCTACTATAATTATTGCTGTACCTACAGGGATTAAAGTATTTAGCTGGTTAGCTACTATCTCAGGAAGACCTTAAGACAGAAACACCAATATTATGAGCCTTAGGGTTTATCTTTTTATTTACGGTTGGGGGTCTTACCGGGATTGTTCTATCAAACTCATCTTTAGATGTAATTCTACATGATACTTACTATGTTACTGCCCACTTCCACTATGTCCTATCTATAGGGGCTGTATTTGCTTTATTTGCAGGCTTCAACTATTGATTTCCTCTTTTTACAGGTGTTACTTTACATGACCGATGAACTAAAATTCATTTTCTAGCTATATTTGTCGGAGTAAACTTAACCTTCTTTCCCCAACACTTTTTAGGCCTAGCAGGTATCCACGACGTTACTCAGACTACCCTGATACATATCTAAAATGAAATATTATTTCCTCAGCAGGGTCTATAATCTCATTTGTAGCACTTCTATTCTTTATCTTTATTTTATGAGAAGCACTTAGAGCCCAACGGAATGACAAGACCATTAGACCACCATAATATACCAGA
Crioceris_duodecimpunctata    AAATGGCTGTTTTCTACTAACCATAAAGATATTGGAACATTATACTTTATTTTCGGTACATGGGCAGGGACAGTAGGAACTTCTCTAAGAGTTCTGATTCGGACAGAGCTTGGAAACCCTGGATCTCTAATTGGAAACGATCAAATTTATAATGTTATTGTTACAGCACATGCTTTCGTAATAATTTTTTTTATAGTTATACCTATTATAATTGGTGGATTTGGAAATTGATTGGTTCCTTTGATATTAGGAGCCCCTGATATGGCATTCCCTCGATTAAATAACATAAGATTTTGGTTGCTACCTCCTTCATTATCATTACTTTTAATAAGAGGATTGTAGAAAGAGGTGCAGGAACAGGATGAACTGTTTACCCACCTCTATCAGCTAACCTTGCTCACGGAGGAGCTTCAGTTGACTTAGCAATTTTTAGGTTACATCTAGCTGGAATTTCCTCAATTTTAGGAGCAGTAAATTTTATTACAACAGTAATAAATATGCGACCTGAAGGTATAGGCTTAGACCGAACTCCACTTTTTGTTTGAGCAGTAGTAATTACTGCTATCTTACTCTTACTAAGATTACCTGTTTTAGCTGGAGCAATCACTATATTACTAACTGATCGAAATTTAAATACTTCTTTTTTTGACCCTGCTAGAGGAGGAGACCCTATTTTATACCAACATTTATTTTGATTCTTTGGACATCCTGAAGTTTACATTCTTATTCTTCCAGGATTTGGGCTAATTTCCCATATTACTAGTCAAGAAAGAGGGAAAAAAGAAGCTTTTGGAACACTTGGAATAATTTATGCTATAATAGCAATTGGACTCCTAGGATTCGTTGTGTGAGCACACCATATATTTACAGTAGGAATAGATGTAGATACTCGAGCTTATTTTACTTCCGCTACAATAATTATTGCTATTCCAACTGGAATTAAAATTTTTAGATGAATAGCAACATTACATGGAACACATTCTCTATGCTCCAGCAACTCTATGAAGATTAGGCTTTATTTTCTTATTTACAGTAGGGGGATTAACTGGAGTAATTTTAGCCAATTCATCAATTGATATCATTCTTCATGATACATACTATGTAGTAGCACATTTTCATTATGTGTTATCAATAGGAGCTGTTTTTGCTATTATAGCAGGAATCGTTCAATGATACCCACTATTTACTGGAATAACTTTAAATAATTTTTACTTAAAAATTCAATTTTTAGTTATATTTATTGGAGTAAATTTAACATTTTTTCCTCAGCACTTTCTAGGACTAAGAGGGATCCTCGTCGTTATTCTGATTACCCAGATGCATTTACTATATGAAATATTGTTTCATCTATTGGATCTTTAATCTCTCTAATAGCAATTATTTTTTTTATTTTTATTATCTGAGAAAGTCTTTCTGCCCAACGGAATGACTTCACCACCGGCTGAACATGGGTATTCAGA
Cucumaria_miniata             CGCTGATTATTTTCAACTAACCACAAGGACATTGGAACACTCTACCTACTATTCGGTGCCTGAGCAGGAATGATCGGGACAGCAATGAGAGTAATTATCCGAACCGAACTCGCACAACCTGGATCCCTACTTAAAGACGACCAGATATACAAAACTATAGTGACAGCCCACGCCTTAGTCATGATTTTCTTCATGGTGATGCCAATAATGATAGGAGGATTTGGAAACTGATTAATCCCCCTAATGATAGGAGCCCCTGACATGGCCTTCCCTCGAATGAAAAATATGAGATTCTGACTAATCCCCCCTTCATTTATTCTCCTTCTGGCCTCGCAGGAGTAGAAAAAGGAGCAGGGACCGGATGAACAATCTACCCCCCTCTATCAAGAAAAATTGCCCACGCAGGAGGGTCAGTTGACCTCGCGATCTTCTCTCTCCACCTAGCAGGAGCCTCTTCAATCCTTGCTTCAATAAAATTTATTACTACAATTATAAAAATGCGAAGACCAGGAATAACTTTCGACCGACTACCTTTATTTGTCTGATCAGTTTTCATAACAGCCTTTCTTCTTCTCCTTAGTCTCCCAGTACTAGCAGGAGCCATAACAATGCTCCTAACAGACCGAAACATCAAAACATCATTCTTCGACCCCGCAGGAGGAGGAGACCCTATACTCTTTCAACACTTATTCTGATTCTTTGGCCATCCAGAAGTTTATATCCTTATACTACCCGGATTCGGAATGATATCTCACGTAATAGCTCACTATAGAGGAAAGCAAGAACCTTTTGGGTACCTAGGAATGGTATACGCAATGGTGGCAATCGGTATCCTAGGATTCCTAGTATGAGCACACCATATGTTCACCGTAGGAATGGATGTAGACACACGAGCCTACTTCACAGCAGCTACCATGATAATTGCAGTCCCAACAGGAATAAAGGTATTCAGATGAATGGCTACACTCCAAGGGTCAAATAATATGAGAAACCCCACTATTATGGGCTCTAGGATTCGTATTCCTATTCACAATAGGAGGCCTTACAGGAATTGTCCTAGCTAACTCCTCTATAGACGTAATCGTACACGATACTTATTATGTTGTGGCCCACTTCCATTATGTACTTTCCATGGGAGCAGTCTTCGCCATATTTGCAGGCTTCACCCACTGATTCCCCATTATTTCAGGAACCTCCTTACACCCCTTATGGTCAAAGGTACAATTCTTCATAATGTTTATAGGAGTAAACCTAACATTTTTTCCCCAACACTTCCTAGGGCTAGCAGGTATCCCCGCCGATACACTGACTACCCAGACGCCTACACCACATGAAAAACAGTCTCCTCTATAGGATCTATAATCTCACTCGTAGGAGCTATACTTTTCCTATTCCTAATATGAGAAGCCTTCATTGCCCAACGGAATGACAATACCCCCTTCTCACCACACCTTTGAAGA
Danio_rerio                   CGTTGATTTTTCTCAACTAATCATAAAGACATTGGCACCCTGTATCTAGTATTTGGTGCTTGAGCCGGAATAGTAGGGACCGCATTAAGCCTCTTAATCCGAGCTGAACTTAGCCAACCAGGAGCACTTCTTGGTGATGATCAAATCTATAATGTTATTGTTACTGCCCATGCTTTTGTAATAATTTTCTTTATAGTAATACCCATTCTTATTGGGGGATTTGGAAACTGACTTGTGCCACTAATGATTGGGGCCCCCGATATGGCATTTCCCCGAATAAATAATATAAGCTTCTGACTTCTTCCACCCTCATTTCTTCTTCTATTAGCTTCTCTGGAGTTGAAGCAGGAGCTGGAACAGGATGAACAGTTTATCCACCTCTTGCAGGCAACCTTGCCCATGCAGGAGCATCTGTTGATCTAACAATTTTTTCACTACACTTAGCAGGTGTTTCATCTATTCTTGGAGCAATTAATTTTATTACTACTACAATTAACATGAAGCCACCAACTATCTCTCAGTATCAAACTCCATTATTTGTATGAGCTGTCTTAGTTACAGCTGTACTACTTCTTTTATCTTTACCAGTGTTAGCTGCCGGAATTACAATACTTCTTACAGACCGAAATCTTAACACAACGTTCTTTGACCCGGCAGGAGGGGGAGATCCAATTCTTTATCAACACTTATTTTGATTCTTTGGCCACCCAGAAGTCTACATTCTTATTTTACCAGGATTCGGCATTATCTCCCATGTTGTAGCATACTACGCAGGGAAAAAAGAACCATTCGGGTATATAGGAATAGTATGAGCTATAATGGCTATTGGTCTCTTAGGTTTTATTGTATGAGCCCATCACATATTCACTGTAGGAATGGATGTAGACACCCGAGCATACTTCACATCCGCCACAATGATTATTGCTATTCCAACTGGTGTAAAAGTATTTAGCTGATTAGCCACTCTCCACGGAGGAGCTTAAATGAGAAACCCCTATACTATGGGCACTAGGATTTATTTTCTTATTTACAGTAGGAGGGTTAACCGGAATCGTTTTAGCCAACTCATCATTAGACATCGTACTACATGACACATACTACGTAGTAGCACACTTTCACTATGTTCTTTCAATAGGAGCTGTATTCGCTATTATAGCAGGCTTTGTTCACTGATTCCCACTATTTACAGGCTACACCCTAAACAGTGTATGAACAAAAATCCATTTCGGGGTTATATTTATCGGAGTAAATCTCACATTCTTCCCACAACATTTCCTAGGTTTAGCAGGAATCCACGACGGTACTCTGACTACCCAGACGCCTATGCACTCTGAAATACAGTATCTTCTATTGGGTCACTAATTTCTTTAGTAGCAGTAATCATGTTCTTATTTATCTTATGAGAAGCCTTTACCGCCAAACGGAATGATTACACCTCCCCCCTACCACACATTTGAGGA
Daphnia_pulex                 CGTTGACTCTTCTCAACTAATCATAAGGACATTGGCACTCTCTATTTTATCTTTGGTATTTGATCAGGGATAGTAGGCACTGCTCTTAGACTTTTAATTCGCGCCGAACTGGGGCAATCAGGAAGTTTAATCGGAGACGATCAGATTTATAATGTAATTGTTACCGCCCACGCGTTCGTAATAATTTTTTTTATAGTTATGCCCATCATAATTGGGGGGTTCGGGAACTGATTAGTCCCCCTTATACTAGGGGCCCCGGATATGGCCTTCCCTCGACTTAATAATTTAAGATTCTGATTTCTTCCTCCGGCACTTACACTACTTTTAGTTGGGGGGCAGTAGAAAGTGGGGCTGGGACAGGGTGAACCGTGTACCCCCCACTCTCGGCTGGGATTGCTCATGCGGGGGCCTCTGTAGATCTAAGAATCTTCTCCCTCCATTTGGCGGGTATTTCTTCTATTCTTGGGGCTGTCAACTTTATTACTACTATTATCAATATACGATCGGCTGGGATATCATTAGACCGAATTCCTTTATTTGTGTGAGCAGTGGGCATTACTGCGTTACTTCTACTATTGAGCCTACCAGTCCTAGCAGGGGCAATTACTATGCTTCTTACTGATCGTAACCTCAATACCTCCTTTTTTGACCCTGCAGGAGGGGGAGATCCGATCTTATACCAGCATTTGTTTTGGTTCTTTGGTCATCCTGAAGTATACATTTTAATTTTACCCGGGTTTGGTATAATTTCTCATATTATTAGCCACGAAAGAGGTAAAAAGGAAGCATTCGGCACGCTTGGGATAATTTACGCTATACTAGCTATCGGGGTGTTAGGCTTCGTAGTATGGGCCCACCATATATTTACTGTGGGCATGGATGTTGACACACGAGCGTATTTTACTGCAGCTACAATGATTATTGCGGTTCCTACAGGAATTAAGATCTTCAGATGACTTGGCACACTTCACGGAACCCATTGTATTTACCCCTTCTCTCTTGTGAGCGGCAGGGTTTGTGTTTCTGTTTACAGTAGGGGGGCTTACTGGGGTAGTTTTAGCCAACTCAAGAATTGACATTATTCTTCATGACACGTACTATGTCGTAGCTCATTTTCACTACGTTTTATCTATAGGGGCAGTATTCGCTATCTTTGCAGGAGTAGCCCATTGATTCCCTCTTTTTACCGGGTTAACCTTGCAAGCCCGTTGGTTAAAGATTCACTTCTTTACAATATTCGTAGGAGTAAATTTGACCTTTTTTCCGCAACATTTCTTAGGATTAGCAGGTATCCCCGGCGTTACTCAGACTACCCTGATGCCTATATGACTTGAAACGTTATCTCATCTGTAGGGTCCGTAATCTCGTTTGTGGCTACCCTGGGGTTTATTTTTATTATCTGGGAGTCTTTTGTAAGACTGCGGAATGACAGCACCCCCCGCTGAGCATAGTTATAACGA
Doliolum_nationalis           CGTTGGCTTTTTTCTACGAATCATAAAGATATCAGAACCTTATATTTCTTATTTAGAATATGAGCAAGAATAATTAGAACTAGAATAAGTGTTTTAATCCGAATCGAGCTAAGAAAAGCTAGAACGGTTTGAGCAGACGGTCAGGTCTATAATGTTATAGTGACCGCCCACGCTTTTGTGATAATTTTCTTCTTTGTAATACCTGTAACCCTAAGAAGGTTCAGAAATTGACTAATCCCTTTAATAGTAGGGGCCCCAGACATGGCCTTCCCCCGGATGAACAACCTAAGCTTTTGGCTTCTCCCTCCGGCCTTCTTTCTCTTACTTCTATCTCATTTGTAGGTAGGAGGGCAGGGACTAGGTGGACTGTCTACCCTCCTCTTTCAAGAAACCTAGCGCACGCCGGACCTTCAGTTGATTGCGCTATCTTTTCTCTTCATCTAGCCAGAGTATCTAGTATTTTAGGGTCTATTAACTTCTTAGTAACTATAATAAACATAATAAGTAAAGGGCAAACTTACGGGAACCTATCCTTATTTTGTTGGTCCATTGTAGTCACTACTATTCTGTTAATTCTATCTCTACCAGTGCTGGCTGCGGCTATTACAATACTTCTATTTGATCGTAATTTCAACACTTCCTTCTTTGATCCTGCTAGAGGGGGTGACCCAATTCTTTACCAACATCTATTTTGGTTCTTCAGGCACCCTGAAGTGTATATCCTAATTCTCCCTAGATTTGGGATTGTGAGCCATACTGTAGCCTATTACAGCGGTAAAAAGGAGGTATTTAGGTACTACAGAATAGTGTGGGCTATACTAAGGATCAGATTCCTTAGGTTCCTAGTGTGAGCCCACCACATATATACAGTAAGAATAGACACAGATTCTCGAGCTTACTTTACTGCCGCTACTATAGTCATTGGAGTACCTACGGGTATCAAAGTATTCTCGTGAATAGGTACTATGGCGAGGAGACGTAGATTGAGGTATTTCCTTCTACTGAACAGCAAGATTCCTTTTCCTTTTCACTATTAGAGGGCTTACAAGGATTGTTCTGTCCAATAGTAGTATAGACCTTGTACTCCATGATACCTACTACGTGGTAGCTCACTTCCACTACGTACTATCTATAAGGGGAGTCTTTGCTGTATTCGCCGGATTCACCCACTGATATCCCGTTTTCACAGGATTAAGTTTTAACAAAATTCTAAGAGAGGCCCATTTCTACACGACTTTCATTAGAGTAAACTTAACCTCCTTTCCTCAGCACTTCCTTAGGTTGACGAGAATCCTCGACGTTATAACGACTTCCCAGACTTCTTCCTAGCCTGAAATACTGTTTCGAGTGTAAGGTCTATGGTGAGTGTATTTAGAGTGGTACTATTCCTAGTAATATTGTGGGAAAGTATAACTGTTATACGGAGTTCGCG--CCGCCTCAAGCTCACACATGAATAGA
Epigonichthys_lucayanus       CGATGGTTATTTTCTACCAACCACAAGGATATCGGAACACTTTATTTTATTTTTGGTGCTTGAGCAGCAATAGTTGGCACAGCAATGAGCCTTCTTATTCGTGCAGAACTATCCCAGCCAGGATCACTATTAGGAGATGATCACTTATATAATGTAATTGTTACTGCCCATGCTTTCGTAATAATTTTCTTTATAGTTATACCTGTAATAATTGGAGGCTTTGGTAACTGATTAGTGCCAATAATGATTGGTGCACCTGATATAGCATTTCCACGAATGAATAATATAAGCTTTTGAATACTTCCACCCTCTTTCTCTTTACTTCTCGCTTCTCTGCTGTCGAAGCCGGAGTTGGGACAGGCTGAACAGTATACCCCCCTTTAGCCGGCAACATTGCCCACGCTGGAGCATCTGTCGATTTAGCTATTTTTTCTCTCCATTTAGCGGGGGTCTCGTCAATTCTAGGTGCTATTAATTTCATCACGACGATTCATAATATACGTG---CAAGCGTTGAATGAAATCGTGTACCCCTATTCGTATGATCTATTTGAGTAACTGCTTATTTACTACTTCTCTCACTACCAGTTCTTGCCGGAGCCATTACCATACTCCTTACAGATCGAAACATCAATACTACCTTTTTCGACCCGTCAGGAGGGGGAGATCCTATCTTATATGAACACTTATTCTGGTTCTTCGGGCACCCTGAAGTCTACATTTTAATTCTTCCAGGTTTTGGTATAATTTCACATATTATTATTCACTATGCAGGCAAATTACGTTCTTTCGGCTATCTAGGAATAACTTGAGCTATATTTACTATCGGGTTGCTTGGATTCTGAGTATGAGCACATCACATATTTACCGTAGGAATGGATGTCGATACACGAAGTTATTTCACTGCTGCAACTATAGTTATTGCCGTCCCCACAGGAATTAAAGTTTTTAGCTGATTGGCTACACTAGCAGGATCTAATTAAATGAGAAACGCCTCTTTTATGAGCATTAGGATTCATTTTCCTATTTACTGTAGGTGGATTAACAGGAATCGTTTTAGCCAATTCTTCTTTAGACATTGTTCTTCATGATACTTATTACGTAGTAGCCCACTTCCATTACGTTCTGTCTATGGGGGCAGTATTTTCAATTTTAGGGGGATTAACATACTGATTTCCCCTATTTACAGGATTTACATTAAAAGAGTCATTAACAAAAATTCACTTCTTTGTAATATTTGTAGGAGTCAATTTAACTTTCTTCCCACAACATTTTTTGGGCCTAGCGGGAATCCACGGCGATATTCTGATTATCCAGATGCCTACACTATTTGAAATGTAGTGTCCTCCCTTGGCTCAATTATTTCTCTTGGCTCAGTGATTTTCTTCCTATTTATTATTTGAGAAGCTTTCTCCGCGCAACGGAATGACTAATCCCCCACTATTCCACACACACGAGGA
Eptatretus_burgeri            CGATGATTATTTTCTACTAATCACAAAGACATTGGCACCCTTTACCTAATTTTTGGTGCATGAGCCGGAATAATCGGAACAGCTTTAAGTGTAATTATTCGAACAGAACTAAGCCAACCAGGACCCTTAATCAACAATGACCAGCTTTATAATACAATCATTACAGCCCATGCATTTATTATAATTTTCTTCATAGTTATACCAATTATGATTGGAGGTTTCGGAAATTGATTAGTCCCACTAATAATTGGTGCGCCAGACATAGCATTTCCACGAATAAATAATATAAGCTTTTGACTTTTACCACCTTCACTCCTTCTATTACTTTCATCTCCATAATTAGTTCTGGTGCAGGAACTGGGTGAACTGTCTACCCACCCCTTTCAAATCATATTTCACATATAGGCCCATCAGTAGACTTAACCATTTTCTCACTACACCTAGCAGGTGTTTCTTCAATTTTAGGAGCAATCAACTTTATCACTACTATCATTAACATAAAAATACAGTCAATAACCATATACCATATTCCATTATTTGTTTGATCAATTCTAATTACCACAATTTTACTTCTTCTTTCCCTTCCAGTTTTAGCCGCTGCTATCACTATACTACTTACTGATCGTAACCTTAATACCACTTTTTTTGATCCCTCCGGTGGAGGAGACCCTATCCTTTATCAACATCTTTTCTGATTTTTTGGACATCCAGAAGTTTACATTTTAATTCTTCCCGGATTTGGAATTATTTCCCATGTTGTAACTTTCTATTCAGGAAAAAAAGAACCTTTTGGATATATAGGCATAACATGAGCCATAATAGCCATTGGATTTTTAGGATTTATTGTATGAGCACACCACATATTCACAGTTGGTATAGACGTTGACACACGAGCATACTTTACATCAGCTACAATAATCATTGCCATCCCAACAGGAGTGAAAGTATTTAGCTGACTAGCAACAATTCACGGAGGAAATTAAATGAGAAGCTCCTATATTATGAGCTGTAGGATTTATCTTTTTATTTACAGTAGGTGGACTTACAGGAATTGTCCTTTCAAACTCATCACTTGACGTAGTTCTTCACGATACATACTATGTAGTAGCTCATTTCCACTATGTACTTTCTATAGGAGCAGTATTCGCAATCATAGCAGGACTAATACATTGATTCCCACTCTTTTCAGGGTATTCTATTAATCAAACCTGAGCCAAAATCCATTTCTGAGTAATATTCACAGGAGTGAACTTAACTTTCTTTCCACAACATTTTCTAGGATTAGCTGGAATCCACGACGATACTCTGACTACCCAGATGCTTACTCTTCATGAAATGTCTTATCCTCTATAGGATCGATAATCTCATTCATAGCAACAATCATTTTAATATTTATTATTTGAGAAGCCTTCTCTTCAAAACGGAATGACTTTACCTCCTACTTTCCATACATTTGAAAA
Florometra_serratissima       CGTTGGTTGTTTTCTACAAATCATAAGGATATTGGTACTTTGTATTTTCTTTTTGGTGCTTGGGCTGGTATGGTTGGCACTGCTTTAAGAATTATAATTCGTACAGAGTTATCTCAACCTGGTTCTTTTTTAGGAGATGATCAAATTTATAAAGTAATTGTAACTTCTCATGCTTTAATAATGATTTTTTTTATGGTAATGCCAATAATGATAGGTGGTTTTGGTAATTGATTAATTCCTTTAATGATAGGAGCTCCTGATTTGGCTTTTCCTCGTGTAAAAAAAATGAGTTTTTGGTTACTTCCTCCTTCTTTTCTTCTTTTATTAGCTTCGCTGGTGTAGAAAGGGGTGCTGGTACAGGTTGGACTATTTATCCTCCTTTATCAAGTGGTTTAGCACATTCTGGAGGTTCTGTTGATCTTGCTATTTTTTCTTTACATATTGCTGGTGCTTCTTCTATTGTTGCTTCTATAAATTTTATTACAACTGTAATAAAAATGCGCTCTCCGGGGGTTACTTTTGATCGTTTGCCTTTATTTGTTTGATCTGCTTTTATTACGGCTTTTCTTCTTTTATTATCTCTTCCAGTTTTAGCTGGTGCTATAACTATGCTTCTTACTGATCGTAATATTAATACTACTTTTTTTGATCCGGCTGGTGGTGGTGATCCTATTTTATTTCAGCATTTATTTTGATTTTTTGGTCATCCTGAGGTTTATATTCTTATTTTACCTGGTTTTGGTATGATTTCTCATGTTGTAGCTCACTATTCTGGTAAGCAGGAACCTTTTGGGTATTTAGGAATGGTTTATGCTATGGTTGCTATAGGAATTTTAGGTTTTCTTGTTTGGGCTCATCATATGTTTACAGTTGGGATGGATGTGGATACTCGTGCTTATTTTACAGCAGCTACTATGATAATAGCTGTTCCTACTGGAATAAAGGTTTTTAGGTGAATGGCAACTTTACAGGGTTCTAATTCGTTGAGATGTTCCTTTGTTTTGGGCTTTAGGTTTCATTTTTTTATTTACTTTAGGTGGTTTAACGGGTGTTGTTCTTTCTAATTCTAGTTTAGATATAGTTCTTCATGATACTTATTATGTAGTAGCTCATTTTCATTATGTTCTTTCTATGGGTGCTGTTTTTGCTATTTTTTCTGGTTTTACTCATTGATTTCCTTTATTTTCTGGTGTAGGTTTTCATCCTCAATTAAGAAAGGTTCAATTTTTTATTATGTTTATTGGTGTTAATCTTACTTTTTTTCCTCAACATTTTTTAGGTTTGGCTGGTATCCTCGTCGTTATGCTGATTATCCTGATGCTTATGTTAGCTGAAATTTAGTTTCTTCTATTGGTTCTATTATTTCTTTAGTTGCTGTTATTTTTTTTATTTTTTTAGTTTGAGAAGCTTTTGTAGTTCGTCGGAATGACAATACCTCCATCCCACCATACATATAATGA
Haliotis_rubra                CGATGGACCTATTCTACAAACCATAAAGACATCGGAACACTATACTTAATTTTTGGCATTTGATCCGGCCTAGTCGGAACTGCACTAAGCCTTCTCATTCGAGCAGAGCTTGGCCAACCGGGAGCACTTCTCGGGGACGATCAACTCTACAACGTAATTGTAACAGCTCACGCTTTCGTTATAATCTTTTTCTTAGTTATGCCACTAATAATTGGGGGATTCGGAAATTGACTGGTCCCACTAATGCTTGGGGCACCTGACATGGCTTTTCCTCGACTAAATAATATAAGATTCTGACTACTCCCACCCTCACTAACCCTTCTATTAACATCGGTGCTGTAGAAAGTGGTGCCGGGACAGGATGAACAGTCTACCCCCCACTATCCAGCAACCTAGCCCATGCCGGCGCATCAGTAGACTTGGCAATTTTTTCACTTCACCTAGCCGGAATCTCCTCAATCCTGGGGGCAGTCAACTTCATCACCACTGTCATAAACATACGAGTAAAAGCTCAACCGTTAGAGCGAATGCCTTTATTTGTATGATCAGTAAAAATCACAGCCATCCTCCTTCTTCTCTCCCTCCCAGTACTTGCTGGCGCAATTACAATGCTACTAACTGACCGTAACTTCAATACATCATTCTTCGATCCTGCCGGAGGAGGGGACCCCATCCTCTATCAACACCTATTCTGATTCTTCGGTCACCCAGAAGTCTACATTCTTATTCTTCCGGGATTTGGAATAATTTCACACGTAGTCATGCACTACGCCATGAAAAAAGAGACTTTTGGGACCTTAGGAATAATTTATGCTATACTAGCAATTGGTATCCTTGGCTTCATCGTCTGAGCCCACCACATGTTCACCGTCGGAATGGACGTAGACACCCGAGCTTACTTCACCGCAGCGACAATGATCATTGCCGTTCCAACCGGAATCAAGATTTTTAGTTGACTTGCTACTATCCACGGTGCCCGTAAAATATGAGGCCTCAATACTCTGAGCTCTAGGATTCATTTTCCTGTTTACAGTAGGGGGCTTAACAGGGATTGTTCTATCAAACTCATCCCTAGACATCATACTACACGATACATACTACGTCGTAGCCCATTTCCATTACGTCCTCTCAATAGGAGCGGTCTTTGCCCTATTCGCCGCATTCAACCACTGATACCCCTTATTCACTGGTTTAACCCAGCTCGCCCGCTGAACAAAAGCACATTTCTTTATTATATTTATTGGGGTAAACGTAACATTCTTCCCGCAACACTTCCTTGGGCTAGCCGGAATCCTCGCCGGTACTCTGACTACCCGGACTCTTACACCAAGTGAAATGTCGTATCCTCATTTGGCTCCATAATTTCCCTAGTAGCCGTACTTTACTTTATAGTAATCGTATGGGAATCATTAGTATCGCAACGGAGTGGACAAACCCCTCGACTTCCACAACCTAGCAGA
Halocynthia_roretzi           CGTTGGTTTATATCTACAAATCATAAAGATATTAGGACTTTGTATTTTTTGTTTGGTGTTTGGGCGGGGTTTGTTGGGACAGGTATAAGTGTCTTTATTCGAATAGAGTTATCTCAAGTGGGTCAAGTTATTGGAGATGGTCAGTTGTATAATGTGGTTGTTACAGCTCATGCCTTTGTTATAATTTTCTTTTTTGTTATGCCGGTAATAATTGGTAGATTTAGAAATTGATTGTTACCTTTGATATTAGGATGTCCAGATATGGCTTTTCCTCGATTAAATAATATGAGTTTTTGGTTATTGCCTCCTGCGTTATTTATGCTATTGTTATCTCAGTAATTGAGAGTGGTGTAAGAACAGGTTGGACTGTTTATCCACCTTTATCAAGGAATTTAGCTCATTCTGGGCCGGCACTTGATTGTGCTATTTTTTCTTTGCATTTAGCTAGAGTGTCTAGTATTTTAGGTTCTTTGAATTTTATAACTACAATATTTAATATGGGTTTAAAGAGGGGTGGTTTATTTATAATACCATTATTTTGTTGGTCTGTGTTAATTACTACTCTTCTTTTATTGTTATCTTTACCAGTTTTAGCTGCAGCCATTACAATGTTGTTGTTTGGTCGAAATTTAAATACTTCGTTTTTTGATCCAGCAGGAGGTAGAGATCCCGTGTTATATCAACACTTGTTTTGGCTTTTTAGACATCCTGAAGCTTATATCTTAATTTTACCTGGGTTTAGGATAATTAGTCATATTATTGTTTTTTATACTAATAAAGAGGTCGTATTTGGATTTTATGGTATAGTTTGGGCTATTATCAGAATTAGATTTTTAGGGTTTTTGGTCTGAGCTCATCATATATTTACTGTAAGGATGGATGTGGATTCTCGAGCTTATTTTACGGCAGCCACTATGGTTATCGCTGTACCTACTAGGATTAAGGTATTTTCATGAGTAAGTACATTAGTAGGTGCAAATTGTGTGGCATATTGCAATGTATTGAGTGTGTAGATTCCTATTTTTATTTACTTTAGGAAGATTAACAGGAATTATTTTGTCAAATTGTAGTTTAGATTTGGTTTTGCACGATACTTATTATGTTGTAGCTCATTTTCATTATGTTCTATCTATAGGTGCTGTCTTTGCAATTTTTGCAGGGTTTGCACATTGATATAGTTTATTTACTAGATTACAAATAAGTCATTATTTAGGGCTTGTGCAGTTTTGGGTAATATTTATTGGTGTTAATTTGACTTTCTTTCCTCAGCATTTTTTAAGGTTAGCTAGAATCCTCGACGTTATAATGACTTCTCAGATTTTTATTTATTTTGAAAAGTAGCCTCGTCTATTAGGTCCTTGATAAGTAGTTTAGGGGCCCTTTTATTTGGTTGTATAATTTGAGAGTCTATAATTAGTAATCGGAGTGGAGTTGCCACCCCCCTCACACACTTGGATAGA
Herdmania_momus               CGTTGGTTGATGTCTACTAATCATAAAGACATTGGGACTCTATATTTTTTGTTTGGTATTTGGGCTAGGTTTATTGGAACGGGTATGAGCGTAATTGTACGAACAGAGTTGTCCCAAGTTGGGCAGGTAATTGGAGATGGGCAGTTGTATAATGTGATAGTCACAGCCCATGCTTTTGTTATGATTTTTTTTTTTGTTATGCCAATTATAATTGGCAGATTTGGTAATTGATTGTTGCCTTTGATGGTGGGGAGTCCAGACATGGCATTTCCTCGGATGAATAATATGAGTTTTTGGTTATTACCTCCGGCTTTGTTTTTACTGTTAATTAGTCTGTTATCGAGGCTGGGGTTGGTACAGGTTGAACTGTTTATCCCCCTTTGGCTGGGAATTTAGCACATTCAGGTCCAAGGTTAGATTGTGCAATTTTTTCATTACATTTAGCTAGGGTGTCTAGCATTTTAAGGTCTCTAAACTTCATGACGACTTTGTTTAACATAAAGAGTAAGGGTTGGGGTATATTTTCAATACCTTTGTTTTGTTGGACTGTATTGGTGACAACAGTTTTATTGCTATTATCGTTACCTGTTTTGGCTGCTGCTATCACTATGTTGTTGTTTGATCGTAATTTTAATACTTCTTTTTTTGATCCTGCGAGAAGAGGGGATCCTGTTTTGTACCAACATTTATTTTGGTTCTTTGGTCATCCTGAGGTTTATATTCTAATTTTACCAGGGTTTGGAATAGTTAGTCATGTTGTAGTTTTTTATAGTAATAAGGAAAAGGTTTTTAGGTTTTACGGTATGGTCTGGGCTGTTATTGGTATTAGGTTTTTGGGGTTTTTGGTTTGGGCTCATCATATGTTTACAGTTGGGATGGATATTGATTCTCGTGCTTATTTTACGGCGGCTACTATGGTGATTGCAGTGCCAACCGGGATTAAGGTATTTTCTTGGATTAGTACTATAGTGGGGGCTAATAGTTTGGAATGTACCTTTATATTGGGTTTGTGGGTTTTTGTTTCTTTTCACATTTGGTAGGTTGACTGGGATTGTATTGTCTAACTGTAGTTTGGATTTAGTTTTACATGATACCTACTATGTGGTGGCTCACTTTCATTATGTGCTTTCAATGGGTGCGGTTTTTAGTATTTTCGCAGGTTTTACACACTGATATAGTTTGTTTACTAGGCTGATGTTTAACCAAGTTTTGGGTATTGCTCAGTTTTGGTTGATGTTTGTGGGTGTTAATTTAACATTTTTCCCGCAGCATTTTTTAGGTCTGGCAGGTATCCGCGGCGGTATAATGATTTTAGTGATTTTTATTTGATGTGGAATGTAATATCTTCGATTGGGTCATTAATCAGTGTGGTTGGGGTTATTATGTTTATGGTAATGATTTGAGAGTCTATGAGCTCTAGCCGGAGTGGATAAACCTCCTGCTAACCATACTTGGTTGGA
Homo_sapiens                  CGTTGACTATTCTCTACAAACCACAAAGACATTGGAACACTATACCTATTATTCGGCGCATGAGCTGGAGTCCTAGGCACAGCTCTAAGCCTCCTTATTCGAGCCGAGCTGGGCCAGCCAGGCAACCTTCTAGGTAACGACCACATCTACAACGTTATCGTCACAGCCCATGCATTTGTAATAATCTTCTTCATAGTAATACCCATCATAATCGGAGGCTTTGGCAACTGACTAGTTCCCCTAATAATCGGTGCCCCCGATATGGCGTTTCCCCGCATAAACAACATAAGCTTCTGACTCTTACCTCCCTCTCTCCTACTCCTGCTCGCATCGCTATAGTGGAGGCCGGAGCAGGAACAGGTTGAACAGTCTACCCTCCCTTAGCAGGGAACTACTCCCACCCTGGAGCCTCCGTAGACCTAACCATCTTCTCCTTACACCTAGCAGGTGTCTCCTCTATCTTAGGGGCCATCAATTTCATCACAACAATTATCAATATAAAACCCCCTGCCATAACCCAATACCAAACGCCCCTCTTCGTCTGATCCGTCCTAATCACAGCAGTCCTACTTCTCCTATCTCTCCCAGTCCTAGCTGCTGGCATCACTATACTACTAACAGACCGCAACCTCAACACCACCTTCTTCGACCCCGCCGGAGGAGGAGACCCCATTCTATACCAACACCTATTCTGATTTTTCGGTCACCCTGAAGTTTATATTCTTATCCTACCAGGCTTCGGAATAATCTCCCATATTGTAACTTACTACTCCGGAAAAAAAGAACCATTTGGATACATAGGTATGGTCTGAGCTATGATATCAATTGGCTTCCTAGGGTTTATCGTGTGAGCACACCATATATTTACAGTAGGAATAGACGTAGACACACGAGCATATTTCACCTCCGCTACCATAATCATCGCTATCCCCACCGGCGTCAAAGTATTTAGCTGACTCGCCACACTCCACGGAAGCAATGAAATGATCTGCTGCAGTGCTCTGAGCCCTAGGATTCATCTTTCTTTTCACCGTAGGTGGCCTGACTGGCATTGTATTAGCAAACTCATCACTAGACATCGTACTACACGACACGTACTACGTTGTAGCCCACTTCCACTATGTCCTATCAATAGGAGCTGTATTTGCCATCATAGGAGGCTTCATTCACTGATTTCCCCTATTCTCAGGCTACACCCTAGACCAAACCTACGCCAAAATCCATTTCACTATCATATTCATCGGCGTAAATCTAACTTTCTTCCCACAACACTTTCTCGGCCTATCCGGAATCCCCGACGTTACTCGGACTACCCCGATGCATACACCACATGAAACATCCTATCATCTGTAGGCTCATTCATTTCTCTAACAGCAGTAATATTAATAATTTTCATGATTTGAGAAGCCTTCGCTTCGAAGCGGAGTGACTATACCCCCACCCTACCACACATTCGAAGA
Lampetra_fluviatilis          CGTTGATTATTCTCTACTAATCATAAAGACATCGGCACCCTATATCTAATCTTTGGGGCCTGAGCAGGAATAGTGGGAACTGCTTTAAGCATCCTAATTCGGGCAGAATTAAGTCAACCAGGCACTTTACTAGGAGACGATCAAATCTTTAACGTTATCGTAACCGCCCATGCTTTCGTTATAATCTTTTTTATAGTTATACCAATTATAATCGGAGGCTTCGGAAACTGACTTGTACCAATAATACTTAGCGCCCCAGATATAGCCTTCCCACGTATAAACAACATAAGCTTTTGACTACTTCCACCCTCACTCCTTCTACTTTTAGCTTCGCAGGAGTTGAAGCAGGGGCCGGAACGGGATGAACCGTATACCCACCCCTAGCAGGAAATTTAGCCCACACAGGGGCCTCTGTTGACTTAACAATTTTCTCCCTTCACCTAGCTGGTATTTCATCAATTCTAGGGGCAGTCAACTTTATTACAACAATTTTTAATATAAAGCCCCCAACTATAACACAATACCAAATTCCTTTATTTGTTTGATCCGTTTTAATTACTGCAGTCCTCCTTCTTCTATCACTTCCTGTACTTGCAGCCGCCATTACTATACTTTTAACAGATCGTAATTTAAATACATCTTTCTTCGACCCTGCAGGGGGAGGAGACCCAATTCTTTACCAACACCTATTTTGATTCTTTGGACATCCTGAAGTTTATATTCTAATCTTACCAGGCTTTGGAATTATCTCTCATGTAGTTGCCTATTACTCCGGGAAAAAAGAACCATTTGGATATATAGGAATAGTCTGAGCAATAATGGCTATTGGGTTGCTAGGGTTTATTGTATGAGCCCATCACATATTTACAGTAGGAATAGATGTTGATACACGAGCCTACTTTACATCAGCCACAATAATTATTGCCATCCCAACAGGAGTTAAAGTTTTTAGCTGACTAGCTACTCTCCATGGCGGAAATCGTATGACACACCCCCATACTATGGGCCTTAGGCTTTATTTTCTTATTCACTGTAGGAGGACTCACGGGAATCGTTTTATCCAACTCATCACTAGATATTATCCTTCATGATACTTACTATGTAGTAGCCCACTTCCATTATGTATTATCCATAGGAGCTGTTTTCGCAATCATGGCGGGCTTCGTCCACTGATTCCCACTATTCACGGGCTATACACTTAACGAAACCTGATCAAAAGCACACTTTGTAATTATGTTTACTGGTGTAAATCTTACATTCTTCCCCCAACATTTCCTAGGTTTAGCTGGCATCCACGACGTTACTCAGACTACCCAGATGCCTACACTACATGAAATGTAGTTTCCTCAATTGGATCAACAATCTCATTAATTGCCGTTATACTATTTATATTTATCTTATGAGAAGCCTTCTCTTCTAAACGGAATGACTTCACCACCTCCCTACCATACTTATGAAGA
Lepidosiren_paradoxa          CGCTGATTATTCTCAACTAATCACAAAGACATTGGTACTCTCTACATACTATTTGGTGCCTGAGCAGGTATAGTCGGGACTGCCTTAAGCCTTCTAATTCGAGCAGAACTTAGCCAACCGGGGGCATTACTTGGAGATGACCAAATTTTCAATGTTTTAGTTACAGCTCATGCATTTGTAATAATCTTTTTTATAGTCATACCAATTATAATTGGAGGATTTGGGAATTGACTAATTCCTCTAATAATTGGGGCCCCAGACATAGCCTTTCCGCGGCTCAATAACATAAGTTTTTGACTTCTTCCTCCTGCTTTTTTATTATTATTAGCCGGTCAGGAGTAGAAGCCGGTGCAGGCACAGGCTGAACAGTCTATCCCCCACTTGCAGGCAACCTTGCCCATGCCGGGGCCTCAGTAGACTTAACTATCTTCTCTCTTCACCTAGCCGGAATATCATCAATTCTTGGATCAATTAATTTTATTACAACAGTAATTAATATAAAACCTCCAGCAGCATCCCAATTTCAAACTCCCCTATTTATTTGATCCGTAATAATCACTACAGTTCTACTTCTTCTCTCTTTACCTGTATTAGCAGCTGGAATTACTATACTTCTAACAGACCGAAATCTTAATACAACTTTCTTCGACCCAGCTGGCGGAGGAGACCCAATCTTATACCAACACCTATTTTGATTTTTCGGCCATCCCGAAGTCTATATTTTAATTCTTCCAGGATTTGGAATAATTTCACACATTGTAACCTATTATTCAGGTAAAAAAGAGCCGTTCGGATATATAGGAATAGTTTGAGCAATAATCGCAATCGGTCTTCTAGGGTTTATTGTCTGAGCTCATCACATATTTACTGTCGGAATAGACGTTGACACTCGAGCTTACTTTACATCCGCAACTATGATTATTGCAATTCCAACGGGTGTTAAAGTTTTTAGCTGATTAGCCACACTGCATGGAGGTGCTTAAATGAGAGACCCCACTTATTTGAGCTCTCGGATTTATTTTCCTTTTTACCGTTGGAGGACTAACTGGTGTAGTTCTAGCAAATTCATCTCTTGACATCATATTACATGACACATACTACGTAGTTGCCCACTTTCACTACGTCCTATCTATAGGGGCCGTATTTGCTATTATAGCCGGATTAGTTCATTGATTTCCACTAATAACAGGCTATACATTACATGATACCTGAACAAAAATCCATTTTGGAGTTACATTCATTGGAGTTAACCTAACATTTTTCCCTCAACATTTTTTAGGGCTCGCTGGAATCCACGACGATATTCAGATTACCCAGATGCCTATACATTTTGAAATACAGTTTCCTCTGTAGGATCCGTAATTTCAATAGTGGCTGTAATACTTTTATTATTCATTATCTGAGAAGCCTTTGCATCAAAACGGAATGACTTCACCGCCACCATATCACACATTTGAAGA
Limulus_polyphemus            CGATGACTTTATTCAACAAATCACAAAGACATTGGAACAATATATCTAATTTTTGGAATTTGAGCCGCAATAGTAGGGACAGCTCTCAGAATCTTAATTCGAGCCGAACTTGGCCAACCTGGCTCATTAATTGGAGATGATCAAATTTACAACGTAATTGTTACAGCCCACGCATTCGTAATAATTTTTTTTATAGTTATACCTGTAATAATCGGAGGATTTGGAAACTGACTTATTCCTCTAATATTAGGGGCCCCTGATATAGCTTTTCCCCGACTCAATAACATAAGCTTTTGACTTCTCCCCCCATCTTTTCTTCTATTACTCAGATCGCTGCAGTAGAAAGAGGAGCAGGAACAGGTTGAACCGTATACCCTCCTCTAGCATCAGGTATAGCTCACGCAGGAGCCTCAGTAGACTTGACAATCTTTTCTCTCCACTTAGCAGGAGTATCATCAATTTTAGGTGCAATTAATTTCATTACCACAATTATTAATATACGAACATCCGGAATAGTACTTGAACGAATACCATTATTCGTTTGATCAGTTAAAATTACTGCAATCCTTCTTCTTCTATCTCTCCCTGTTCTTGCTGGAGCTATTACAATACTCCTAACAGATCGAAACTTCAATACATCATTTTTTGACCCTGCAGGAGGGGGTGACCCAGTCCTATACCAACATTTATTTTGATTTTTTGGGCACCCTGAAGTCTACATTTTAATTCTTCCTGGGTTTGGAATAATCTCTCATATTATTAGCCACCAAACAGGAAAAAAGGAACCTTTCGGGACTCTTGGAATAATTTATGCCATATTAGCTATTGGCATTCTTGGTTTTATAGTATGAGCTCACCATATATTTACAGTGGGAATAGACGTAGACACACGAGCATACTTCACAGCAGCTACAATAATCATTGCTGTTCCCACAGGAATTAAAATCTTTAGATGACTAGCTACCCTACATGGATCACATCTCATACGACCCACCTCTTCTATGAGCCCTAGGGTTTGTTTTCTTATTTACAATCGGAGGATTAACTGGAGTAATCCTAGCTAACTCCTCCATTGATATTATCCTCCATGACACATACTACGTCGTAGCCCACTTTCACTATGTCCTCTCAATAGGAGCAGTATTTGCAATCTTAGCAGGGGTCACTCATTGATTTCCATTATTCTTTGGAATAGCAATAAACCCAAAATGACTAAAAATTCACTTTTTAGTTATATTTATTGGAGTAAACGTCACTTTCTTCCCTCAACATTTCCTAGGTTTAAGCGGAATCCCCGACGATATTCAGACTACCCAGATGCTTTCACTACCTGAAATGTTTTATCATCCTTAGGCTCTCTCCTCTCTTTTATTGCCGTCATAGGATTCATCTTCATTATATGAGAATCCATCATTAGAAAACGGAATGACAACACCACCAGCAGACCATACATATAATCA
Luidia_quinalia               CGATGATTTTTCTCAACAAAACATAAGGACATAGGAACCCTATATTTAATCTTTGGTGCCTGAGCAGGAATGGTCGGTACTGCAATGAGTGTAATAATTCGTACAGAATTAGCCCAACCTGGCTCCCTTCTCCAAGATGACCAAATATGTAAAGTTATAGTAACAGCCCACGCCTTGGTCATGATCTTTTTTATGGTAATGCCCATTATGATAGGTGGATTTGGAAACTGACTTATCCCTTTAATGATCGGCGCCCCAGACATGGCCTTCCCTCGTATGAATAATATGAGATTCTGACTTGTACCCCCCTCCTTTCTTCTTCTTATTGCCTCGCCGGGGTTGAAAGAGGTGCTGGAACCGGTTGGACTATTTACCCACCATTATCTAGAGGGTTAGCCCATGCTGGAGGCTCAGTAGACCTTGCCATATTTTCCCTTCACTTAGCTGGTGCATCTTCAATCTTGGCTTCAATAAAATTTATTACCACTGTAATAAAAATGCGAACCCCCGGTATATCGTTTGACCGGTTACCACTATTTGTCTGGTCTGTTTTTGTTACTGCTTTTCTTCTTCTCCTTTCGCTTCCAGTCCTAGCAGGCGCAATCACAATGCTCCTAACAGACCGTAAAATTAACACTACATTCTTTGACCCTGCCGGTGGAGGAGACCCAATCCTATTTCAACACTTATTTTGATTCTTCGGCCACCCCGAAGTTTACATTCCCATTCTCCCAGGCTTTGGGATGATTTCTCATGTTATTGCACACTATTCAGGCAAGGCTGAACCCTTTGGTTATCTTGGTATGGTTTACGCTATAATTTCAATTGGAATTTTAGGATTTCTAGTTTGGGCTCACCACATGTTTACAGTTGGAATGGACGTTGATACCCGAGCGTACTTTACAGCCGCAACTATGATAATTGCTGTTCCTACCGGTATAAAGGTGTTCAGATGAATGGCCACTCTCCAAGGAAGAAATACGCTGGGAAACCCCCCTCCTCTGAGCACTAGGGTTTGTGTTTCTCTTTACCATAGGAGGCCTTACAGGCGTTATTCTAGCAAACTCCTCTATTGACGTTATCCTCCACGACACCTATTACGTAGTTGCTCATTTCCACTACGTCTTGTCTATGGGGGCGGTATTTGCAATTTTTGCCGGATTTACCCACTGATTTCCTTTATTTTCAGGAATTATCCTTCACCCATTATGAGGAAAGATTCACTTTACACTAATGTTTATAGGCGTAAACCTAACCTTTTTTCCCCAGCACTTTTTAGGGTTAGCAGGAATCCTCGCCGATACTCTGACTATCCAGACGCATACACTCTCTGAAAAACAATTTCTTCCATTGGATCAATTATTTCCCTAGTAGCCACTCTAGTATTTATTTTCCTGATATGAGAAGCGTTCTCCTCTCAACGGAATGACAATACTCCCCTCCCATCATACTTTTGATGA
Lumbricus_terrestris          CGATGATTCTACTCAACTAATCACAAAGATATTGGAACTTTATACTTCATTCTTGGGGTATGGGCTGGCATGGTGGGAGCCGGAATAAGACTTCTTATCCGTATTGAGCTAAGACAACCTGGTGCATTCCTAGGAAGTGACCAATTATACAATACAATCGTTACTGCGCACNNNTTTGTTATAATTTTCTTCCTAGTGATACCAGTCTTCATTGGCGGGTTTGGGAACTGACTTCTTCCCCTAATACTGGGCGCTCCTGATATAGCATTCCCACGCCTTAATAACATAAGATTTTGACTTCTACCCCCCTCTCTTATTCTCCTAGTTTCCTCGCTGCCGTAGAGAAGGGAGCCGGAACAGGCTGAACAGTGTACCCCCCTCTTGCCAGAAATCTCGCCCATGCTGGGCCATCTGTAGATTTAGCTATTTTTTCCCTTCATTTAGCAGGTGCGTCATCTATTCTAGGGGCTATTAATTTTATTACCACTGTAATCAACATACGCTGAAGTGGGTTACGACTAGAACGAATCCCTCTGTTTGTCTGAGCTGTATTAATTACAGTAGTTCTCCTCCTCCTATCCCTTCCTGTACTTGCCGGAGCAATCACAATACTCCTAACAGATCGAAATCTTAATACCTCATTTTTCGACCCCGCTGGTGGAGGGGATCCAATTTTATATCAACACCTTTTCTGATTCTTTGGTCACCCAGAAGTATATATTCTTATTCTTCCTGGGTTTGGGGCCATTTCCCACATTGTTAGACACTATACAGCTAAACTTGAGCCATTTGGAGCCTTAGGGATAATTTATGCAATACTAGGAATCGCAGTTTTAGGATTTATTGTCTGAGCACACCACATATTTACCGTTGGCTTAGATGTGGACACCCGGGCATATTTCACAGCAGTAACCATAATTATCGCAGTACCGACAGGTATTAAAGTATTTAGTTGATTAGCTACCATTCACGGGTCAAATCAAATATGAAACACCAGTGTTATGGGCCTTAGGATTTATCTTTTTATTTACAACGGGAGGTTTAACTGGAATTATTTTATCTAACTCCTCCCTAGATATTATTCTTCATGACACATACTATGTAGTAGCACACTTCCACTACGTGTTGAGAATGGGCGCCGTATTTGCAATCTTTGCTGCCTTTACTCATTGATTCCCCCTACTAACAGGGCTTACCCTACACCACCGATGAGCCAATGCACAATTCTTCCTCATATTCTTAGGGGTAAACACTACATTCTTTCCCCAACACTTCCTAGGATTGAGCGGTATCCTCGGCGATATTCTGACTACCCTGATGCTTTTATAAAATGAAACGTCGTGTCATCATTTGGGTCTCTCCTGTCCTTTGTAGCATTAATACTGTTTATTTTTATTTTATGGGAAGCCTTCGCCTCACAGCGGAATGGTCTGACCTCTAGATTTTCATAATTTAAGGGA
Metridium_senile              CGTTGAGTATTTTCTACTAATCATAAAGATATCGGAACATTATATCTAGTCTTTGGAATAGGATCTGGTATGATAGGCACAGCTTTAAGTATGTTAATAAGATTGGAATTATCTGCCCCTGGTACTATGTTAGGGGATGACCATCTTTATAATGTCATAGTAACAGCGCATGCTTTTATTATGATTTTCTTTTTAGTAATGCCCGTTATGATAGGAGGGTTTGGAAATTGGTTAGTACCTCTATATATTGGTGCTCCCGATATGGCTTTCCCTCGATTAAATAACATTAGTTTTTGGTTGCTTCCCCCTGCGCTTATATTATTATTAGGTTCGCCTTTGTTGAGCAAGGAGTGGGAACAGGGTGGACAGTCTATCCTCCTCTATCCGCTATTCAAGCACACTCGGGAGGGGCGGTTGACATGGCCATTTTTAGTCTTCATCTAGCGGGTGCTTCTTCTATTTTAGGGGCAATGAATTTTATAACGACCATCTTTAATATGAGAGCTCCAGGAATGACAATGGACAGGCTTCCATTATTTGTGTGGTCTATTTTAATTACTGCCTTTTTATTATTGCTCTCCTTACCTGTTTTAGCAGGAGCTATTACTATGCTTTTAACAGATAGGAACTTTAATACAACTTTCTTTGATCCGGCCGGGGGTGGAGACCCTATTTTATTCCAACATTTATTTTGGTTTTTCGGGCATCCGGAAGTTTATATTTTAATTCTTCCAGGATTTGGTATGGTTTCTCAAATTATTCCAACTTTTTCTGCTAAAAATCAAATTTTTGGATACTTGGGTATGGTATACGCCATGTTATCTATTGGAATATTAGGCTTTATTGTGTGGGCACATCACATGTTTACGGTTGGAATGGATGTTGACACAAGAGCCTACTTCACTGCAGCTACTATGATTATCGCTGTTCCAACTGGAATTAAGGTGTTTAGTTGGTTGGCCACTATTTATGGTGGAGCTTAGACTAGATACACCTATGCTTTGGGCCATCGGGTTTGTATTCCTCTTTACAATAGGAGGTTTAACCGGGGTTATCTTAGCTAATAGTTCCTTAGATATTGTATTACATGACACTTATTATGTAGTAGCTCATTTCCATTATGTCCTATCAATGGGGGCTATTTTTGCCATCTTTGCTGGGTTCTATTTTTGGTTTGGAAAAATTACTGGCTATTGCTACAATGAGCTCTATGGTAAAATTCACTTTTGGATAATGTTTATTGGGGTTAATTTAACATTTTTCCCCCAACATTTCTTAGGTTTAGCTGGATTCCAAGACGATACTCTGACTTTGTTGATGGTTTCGCCGGCTGGAATTTAGTTAGTTCTTTAGGATCAACAATATCAATTGTGGGTGTCATCTGGTTTGTTTTTATAGTATATGATGCCTATGTTCGAGAGATGAGTGGGTCCACCTCCTATGTCTCACACCTATAATGA
Montastraea_franksi           CGTTGGGTTTTCTCTACAAATCATAAAGACATAGGAACTTTATATTTAGTTTTTGGTGTTGGAGCAGGTCAAATTGGGACTGCTTTTAGTATGCTTATACGATTGGAGCTTTCTGCGCCAGGCGCGATGTTAGGTGATGATCATCTTTATAATGTAATTGTAACAGCACATGCTTTGATTATGATTTTTTTTTTAGTAATGCCGGTTATGATTGGGGGGTTTGGAAACTGGCTAGTGCCATTATATATTGGGGCACCGGATATGGCGTTCCCCCGATTAAATAATATTAGTTTTTGGTTATTACCACCTGCTTTGTTTTTATTGTTAGGCTCGCTTTTGTTGAACAAGGCGCAGGAACGGGATGAACGGTTTATCCTCCTCTTTCTGATATTTATGCGCACTCTGGGGGTTCTGTTGACATGGTTATTTTTAGTCTTCATTTGGCTGGGGTTTCTTCTATCTTAGGAGCAATAAACTTTATTACAACGATTTTCAACATGCGAGCCCCTGGTGTCTCTTTTAATAGAATGCCCTTGTTTGTTTGGTCTATTTTAATAACTGCTTTTTTATTACTTTTATCTTTGCCTGTGTTAGCGGGTGCAATTACTATGTTATTAACAGATCGAAATTTTAATACAACTTTTTTTGATCCTTCTGGAGGTGGGGATCCTATTTTGTTCCAACATTTATTTTGGTTTTTTGGGCACCCCGAAGTTTATATTTTAATTTTGCCTGGTTTTGGTATAATTTCTCAAATAATACCTACTTTTGTTGCTAAAAAACAAATTTTTGGGTATTTAGGGATGGTTTATGCGATGCTTTCAATTGGTCTTCTTGGGTTTATTGTTTGAGCCCATCATATGTTTACAGTTGGGATGGATGTGGACACAAGAGCTTATTTTACTGCGGCAACTATGATTATTGCCGTGCCAACTGGAATAAAAGTGTTTAGTTGGTTGGCCACTATTTATGGTGGAACTAAGATTAGACACTCCTATGCTTTGGGCTATGGGTTTTGTTTTTTTATTTACAGTAGGCGGTTTAACAGGGGTTGTATTAGCAAATAGTTCTCTTGATATTGTTCTACATGACACATATTATGTAGTTGCACATTTTCATTATGTTCTTTCTATGGGGGCTGTCTTTGCTATTTTTGGGGGGTTTTATTATTGAATTGGGAAAATTAGTGGATATTGTTATAACGAACTCTATGGTAAGGTCCATTTTTGGTTAATGTTTATAGGGGTTAATTTGACGTTTTTCCCCCAACACTTTTTGGGTTTGACAGGTTTCCAAGACGATATTCGGACTTTGCGGATAGCTTTGCTGGTTGGAATTTAGTTAGCTCCTTGGGCTCTATAATTTCCATTGTAGGAGTCGTTTGGTTTCTATATATTGTTTATGAGATTTATGTTCGAGAGGAGAGTGAGCGCACCCCCTTTATCTCATACTTATAATGA
Myxine_glutinosa              CGATGATTTTTCTCCACCAATCATAAAGACATTGGTACCCTTTACCTTATTTTCGGGGCCTGAGCCGGAATAATTGGCACAGCCCTTAGCGTAATCATCCGAACAGAGTTGAGTCAGCCAGGATCCTTAATCAATAATGACCAACTCTATAATACAATTATCACAGCCCACGCATTTGTAATAATCTTTTTTATAGTAATACCTATCATAATCGGGGGCTTTGGGAACTGACTAGTCCCAATAATAATCGGCGCCCCTGATATAGCATTTCCCCGAATAAACAATATAAGCTTCTGACTTTTGCCCCCATCACTTATACTATTACTCTCCTCTCACTAGTAAGCTCTGGAGCAGGAACTGGATGAACAGTTTATCCCCCTCTCTCTAATCACATTTCTCACATAGGCCCTTCAGTAGACCTAGCTATTTTCTCCCTTCATCTAGCAGGAGTTTCCTCAATCTTAGGGGCAATCAACTTTATCACAACAATTATTAACATAAAAACACGGTCTATAGAAATATACCATATCCCATTATTTGTATGATCAATTCTAATCACCGCAATCCTACTTCTTTTATCCTTACCTGTTTTAGCCGCAGCTATCACTATACTCCTCACAGACCGTAATCTCAACACCACCTTCTTTGACCCCTCTGGTGGAGGGGATCCCATCCTCTATCAGCATTTATTTTGATTTTTTGGCCACCCTGAAGTCTATATCCTAATTTTACCAGGATTTGGTATCATCTCTCACGTAGTAACTTTCTACTCCGGGAAAAAAGAACCTTTCGGGTATATAGGCATAGCATGAGCTATAATAGCCATCGGGTTCCTGGGGTTCATCGTATGAGCACACCACATATTTACGGTAGGGATAGACGTAGATACTCGAGCTTATTTCACCTCAGCCACAATAATTATTGCTATTCCCACAGGCGTAAAAGTCTTTAGCTGGCTAGCTACCATTCACGGAGGAGATTAAATGAGAGCCCCCAATATTATGAGCTTTAGGCTTTATCTTTCTCTTTACTGTGGGGGGATTGACAGGAATTGTTCTCTCTAACTCATCTCTTGACGTAGTCCTTCATGACACATACTATGTGGTCGCCCACTTCCATTATGTCCTTTCTATGGGGGCAGTTTTCGCTATTATAGCGGGACTAATACACTGATTTCCTCTCTTCTCCGGATATTCAATCAACAAAACCTGAGCTAAAATTCACTTCTGAATTATGTTTACAGGAGTAAATTTAACTTTCTTTCCACAACACTTCTTAGGATTAGCAGGAATCCCCGTCGATACTCTGACTACCCAGATGCCTACTCAACATGGAATGTTTTATCTTCTATTGGCTCCATAGTCTCATTTGTGGGAACAATCATTCTAATATTTATTATCTGAGAAGCTTTTTCTTCAAAACGGAATGAATTTACCTCCAACTTTCCACACATTTGAAAA
Nesomachilis_australica       CGATGGCTATTCTCAACAAACCATAAAGACATTGGTACCTTGTATTTAATCTTTGGCGTATGAGCAGGTCTTATTGGAACTTCCCTCAGAATTTTAATTCGGGCCGAACTTGGACAGCCAGGAAGTTTAATTGGAGACGACCAAATCTATAATGTAATCGTAACTGCACATGCATTTATTATAATTTTCTTTATAGTAATACCTATTATAATTGGCGGATTTGGAAACTGATTAGTTCCCTTAATACTAGGTGCCCCTGACATAGCTTTTCCACGATTAAATAATATAAGATTCTGACTATTACCTCCTGCCCTACTCTTACTGTTAACAGGAGTGTTGTTGAAAATGGGGCAGGAACAGGTTGAACAGTTTACCCACCCCTATCTGCAAATATGGCTCATGGGGGAGGATCAGTAGACCTCTCTATTTTCTCCCTTCACTTAGCAGGGGTGTCCTCTATTTTAGGTGCAGCAAACTTTATTACAACAGTTATTAATATACGAGCACCTGGAATAACATTCGACCGAATTCCATTATTTGTATGATCAGTGCTCATCACAGCCGTACTACTCCTTCTATCATTACCAGTTCTAGCTGGCGCAATTACTATACTGCTAACTGACCGTAATTTAAATACATCTTTTTTTGACCCTGCAGGTGGTGGCGACCCCATCCTTTATCAACACTTATTTTGATTTTTTGGCCACCCAGAAGTCTATATCCTCATTCTTCCTGGATTTGGTATAATTTCTCATATTATTAGTCAAGAAAGAGGGAAAAAAGAAGCGTTTGGAACTCTTGGTATAATTTATGCTATACTAGCAATTGGCCTATTGGGATTTGTTGTATGAGCACATCATATATTTACAGTAGGTATAGACGTAGACACCCGTGCTTACTTTACAGCAGCCACAATAATTATTGCCGTACCTACAGGTATTAAAATTTTTAGCTGACTAGCGACACTTCATGGTATACACATCCTTTTCACCCCCTCTTATATGAGCATTAGGCTTTGTATTCCTCTTTACTGTAGGTGGATTAACAGGAGTTATTTTAGCAAACTCATCAATTGATATTATCTTACACGACACTTATTATGTTGTAGCCCACTTTCACTATGTACTCTCTATAGGAGCAGTATTTGCCATTATGGGGGGATTCACTCAGTGATTTTCCCTCTTTTCTGGTATTATAATAAATAATCAAATACTAAAAATTCAATTTCTAGTTATATTTTTAGGTGTCAACCTAACCTTTTTTCCACAACACTTCCTTGGCCTAAGAGGTATCCACGTCGGTATTCTGACTACCCTGATGCCTACACAACTTGAAATATAATTTCTACTATAGGCTCTTATATTTCTCTAATTGGAGTTATCATTATAACAATTATTGTCTGGGAAGCCTTTTCTAGAGCACGGAATGATCACACCTCCTGCAGACCACAGTTATAACGA
Paracentrotus_lividus         CGATGACTATTTTCTACTAATCACAAGGACATTGGAACACTTTATTTAATTTTTGGTGCCTGAGCAGGCATGGTAGGAACTGCAATGAGAGTAATTATCCGAGCCGAACTAGCACAACCAGGGTCTTTATTGAAAGACGACCAAATTTACAAAGTAGTAGTTACTGCACACGCACTAGTAATGATTTTTTTTATGGTAATGCCAATTATGATAGGAGGATTTGGAAACTGACTTATCCCACTAATGATTGGAGCACCAGATATGGCCTTCCCCCGAATGAACAATATGAGATTCTGGTTAATCCCCCCTTCTTTTATTTTGCTTCTAGCCTCGCAGGAGTAGAAAGAGGAGCCGGGACAGGATGAACCATATACCCCCCTCTCTCCAGAAAAATTGCCCACGCAGGAGGCTCAGTAGACTTAGCAATTTTCTCACTCCATCTTGCGGGTGCCTCTTCTATCCTAGCCTCAATTAACTTTATAACCACAATTATTAATATGCGAACGCCGGGAATGTCTTTTGACCGACTACCTTTGTTTGTTTGGTCCGTTTTTGTTACAGCATTCCTACTTCTTCTTTCTCTACCAGTACTAGCAGGAGCGATTACTATGCTTCTAACAGACCGTAAAATTAACACAACATTTTTCGACCCAGCAGGAGGAGGAGACCCAATTCTGTTTCAACATTTATTCTGATTTTTTGGTCACCCCGAAGTATATATTCTAATACTACCCGGATTTGGAATGATTTCACACGTAATAGCCCACTACTCAGGGAAGCGAGAACCTTTTGGATACCTGGGAATGGTCTACGCCATGATAGCGATCGGAGTCCTTGGATTCCTAGTTTGAGCTCACCATATGTTTACAGTTGGAATGGACGTAGACACACGAGCGTACTTTACAGCTGCCACAATGATAATAGCAGTACCCACAGGAATTAAGGTATTTAGATGAATGGCAACCCTTCAAGGATCTAATACAATGAGAAACTCCTCTACTATGAGCGCTCGGATTTGTCTTCTTATTCACCCTAGGCGGACTTACTGGAATTGTTCTAGCAAATTCTTCTATAGACGTAGTACTTCATGACACATACTACGTTGTTGCCCACTTTCACTATGTATTATCAATGGGTGCAGTATTCGCTATTTTTGCTGGGTTTACTCACTGGTTCCCACTATTTTGCGGATATAACTTACACCCTCTATGAGGAAAGGCTCACTTTTTTATGATGTTCGTTGGGGTCAACCTAACATTCTTCCCCCAACATTTCCTAGGTCTGGCTGGTATCCACGGCGATACTCAGACTACCCAGATGCCTATACCCTCTGAAACACGGTTTCATCTATAGGATCAACTATTTCTTTGGTAGCCATGCTATTCTTTATTTTCCTAATTTGAGAAGCTTTCGCCTCTCAACGGAGTGGCAATACCCCCATCCCACCACACATTTGACGA
Phallusia_fumigata            CGTTGGTTGATGTCAACAAATCATAAGGATATTGGTACGTTGTATTTCCTATTTGGAATCTTTGCTAGGGTGGTAGGGACAGCTATAAGCGTCATTATCCGCCTTGAGTTATCCCAATCAGGACTGGTGATTGGGGATGGGCAGGTGTATAATGTAATTGTTACAGCGCATGCCTTCGTTATAATTTTTTTCTTTGTGATACCCATTATGATTGGGAGGTTTGGTAATTGGCTCTTGCCTATAATAGTGGGGGCGCCTGACATGGCTTTTCCTCGTTTAAATAACATGAGTTTCTGATTGTTGCCTCCAGCATTGTTCTTGCTGTTGGTATCTCTGTGGTGGGGAGTGGAGCTGGAACAAGGTGAACCGTCTACCCGCCGCTTGCTAGGAATCTAGCGCATTCCAGGGCCTCGGTTGACTGTGCTATTTTTTCACTCCACTTGGCAAGAGTTTCAAGTATTTTAGGTTCTATTAACTTTTTAGTTACTATGATAAATATAAAGGCTAAGAGGTTTAGGACTTACAACATTAGTTTGTTTTGTTGGTCAGTTATTTTCACAACTATTCTGTTAGTCCTATCTCTACCAGTGCTAGCGGCTGCTATTACTATGCTACTGTTCGATCGTAATGTAAATAGCAGTTTTTTTGATCCTGGTGGGGGGGGGGACCCCATTCTTTACCAGCATTTGTTTTGGTTTTTTGGCCATCCGGAGGTGTATATTCTAATTCTTCCGGGGTTTAGGATAATCAGCCATGTGATTGTATTTTATTCGGGTAAGGCCTCTATCTTTAGGTACTATGGTATGGTGTGGGCTATGGGTAGTATTGGTTTGCTAGGTTTCTTAGTGTGAGCTCACCACATATTTACCGTGGGGGTTGATGTTGATGCGCGGGCCTACTTTACTGCAGCTACGATAGTAATTGCAGTTCCAACTGGGGTCAAGGTGTTTTCATGGTTAGGTACTTTGGTGGGGGGGCGTCCACTTGGGGCTTGCTATATACTGGGCGTTCGGGTTTTTGTTTTTATTCACAGTTGGGGGGCTTACTGGTATTGCACTCGCTAATTGTAGCCTAGATTTGGTGTTACATGACACCTATTATGTTGTAGCTCACTTCCATTATGTCCTATCAATGAGAGCTGTGTTCGCAATCATAGCAAGGTTTTACCATTGGTACCCTCTGTTTACTGGGCTCAGCTTCCACTACAGGTTAGGGTTAACTCATTTTTTAATTATATTTATTGGGGTGAATTTGACTTTTTTCCCTCAGCATTTTTTAGGGCTCATAGGTATCCCCGGCGCTATACAGACTACCCAGACTTCTATTATGGGTGGAACATGGTGTCATCCTATAGATCAACCCTCAGCGCGCTGGGGGTGGTGGTTATGGTGCTCGTTATTTGGGAGTCTATGTATTCCGCTAAGAGTGGTCTCTCCTCCAAGTAACCACACTTGGCTTGA
Phallusia_mammilata           CGTTGGTTGATGTCCACTAACCATAAAGATATTGGAACCCTTTACTTCTTATTTGGTATTTTTGCGGGAGTAGTAGGTACGGCAATAAGCGTTATTATTCGCCTCGAGCTATCTCAGTCTGGACTGGTGATCGGGGATGGTCAAGTCTACAATGTGATCGTAACCGCCCATGCCTTTGTGATAATCTTCTTTTTCGTCATGCCCATTATAATCGGCGGGTTTGGTAATTGGCTTTTGCCTATGATAGTGGGGGCGCCTGACATGGCATTCCCCCGTCTTAATAATATGAGCTTCTGGCTACTTCCTCCGGCTTTATTTCTTCTACTAGTCTCTCCGTGGTTGGGAGTGGGGCCAGAACAGGTTGGACTGTGTACCCCCCTCTTGCTGGCAATTTAGCTCATGCGGGTGCCTCCGTGGATTGTGCTATTTTTTCCCTCCACTTAGCGGGGGTTTCCAGTATTCTCGGGTCGATTAATTTTCTTGTAACGATGATGAACATAAAGGCTAAGGGGTTTGGGGCCTATAATATTAGTCTTTTTTGTTGGTCGGTAATTTTTACAACGATTTTGCTTGTGCTGTCTCTTCCCGTTCTCGCGGCAGCTATCACAATGCTTCTATTTGATCGTAACGCCAATAGTAGCTTCTTTGATCCGGGAGGTGGGGGTGATCCTATTCTGTATCAGCACTTATTTTGGTTTTTTAGGCACCCCGAGGTCTATATTCTGATTCTGCCAGGTTTTGGTATAATCAGCCATGTGGTAGTTTTCTACTCAGGGAAATCCTCTATTTTTGGATATTACGGTATGGTGTGGGCTATGGGAAGCATTGGGCTTTTGGGATTTTTAGTCTGGGCTCATCACATGTTTACGGTGGGTGTGGACGTGGATGCTCGTGCCTATTTTACTGCGGCCACAATAGTGATCGCAGTCCCAACTGGGGTAAAGGTTTTCTCTTGGTTGGGCACCCTTGTGGGTGGTCGTTCACATGGGGTTAGCTCTTTACTGAGCCTTTGGATTTTTATTCCTATTTACCGTGGGGGGTTTAACTAGGATTGCATTAGCAAACTGCAGCCTAGACTTAGTCTTACACGATACGTACTACGTTGTAGCCCACTTCCACTACGTTCTTTCAATGGGGGCAGTTTTTGCAATTATAGCAAGGTTCTACCATTGGTACCCCCTCTTCACGGGTTTGAGCTTTAATTATACCCTAAGGCTAGCTCATTTCTTTATTATATTTATTGGGGTTAACGTTACTTTTTTCCCACAGCACTTCCTGGGGCTTATGGGTATCCTCGACGTTATACAGACTACCCAGACTTCTACTACAGGTGAAATCTTATATCGTCCTACAGATCCTCTCTAAGTGCTTTTAGAGTAGTTGTTTTGTTTATAGTGATTTGGGAGTCAATATACTCGCAAAAGAGTGATCTCTCCCCCCTCTTCTCACACGTGGATTGA
Pisaster_ochraceus            CGCTGACTATTTTCTACTAAACACAAGGATATTGGTACTCTTTATTTAATATTTGGAGCATGAGCTGGCATGATAGGCACCGCTATGAGTGTTATAATTCGCACTGAACTTGCTCAACCCGGATCTCTACTACAAGACGACCAAATTTACAAAGTTATAGTTACTGCTCACGCTCTCGTAATGATATTTTTTATGGTTATGCCTATAATGATTGGGGGATTTGGTAAATGATTAATCCCTCTAATGATTGGCGCACCAGATATGGCCTTTCCCCGGATGAAAAAAATGAGATTTTGACTAATACCCCCTTCTTTTCTTTTACTTCTAGCTTCGCCGGAGTTGAAAGTGGAACTGGTACTGGATGAACTATCTATCCTCCACTGTCCAGGGGTTTAGCTCATGCTGGAGGGTCAGTTGATCTCGCCATATTTTCTCTCCACCTAGCCGGAGCCTCCTCTATACTTGCCTCCATTAACTTTATTACTACTATTATAAAAATGCGAACACCCGGCATGTCCTTTGACCGACTTCCTTTATTTGTATGATCCGTTTTCGTTACCGCTTTTCTTTTACTTCTTTCTCTTCCTGTATTAGCCGGAGCAATTACAATGCTATTAACCGACCGAAAAATTAATACTACTTTTTTTGACCCTGCTGGAGGAGGTGATCCGATACTCTTTCAACACTTATTCTGATTTTTTGGCCATCCAGAAGTATATATTCTTATTCTCCCCGGATTTGGCATGATTTCTCACGTGATAGCTCACTATGCTGGAAAGAAAGAACCTTTTGGATACCTAGGCATGGTGTACGCAATTATATCTATAGGAATACTGGGATTTCTCGTATGAGCTCACCATATGTTCACCGTTGGAATGGATGTAGATACACGAGCCTACTTCACTGCTGCCACAATGATTATTGCTGTGCCCACAGGAATTAAGGTCTTTAGATGAATGGCCACTTTGCAAGGAAGAAATACGATGGGACACACCTCTTCTCTGAGCACTAGGCTTTGTATTTTTATTCACAATAGGAGGACTAACTGGAGTAGTACTAGCAAACTCTTCTATAGATATAATCTTACATGATACACATTACGTAGTTGCCCACTTTCACTACGTATTATCCATGGGAGCTGTATTCGCAATATTCGCAGGATTTACCCACTGATTTCCTTTATTCTCAGGAGTTAGACTACATCCTTTATGAAGAAAGGTTCACTTCGCAGTAATGTTTATAGGAGTTAAACTAACCTTCTTCCCCCAACACTTCTTAGGTCTGGCCGGTATCCTCGCCGCTACTCAGACTACCCAGACGCCTACACCCTATGAAACACCGTATCTTCTATAGGATCTACTATATCCCTAATACGTACGCTAATTTTTCTGTTCCTAATTTGAGAAGCTTTCTCTACCAAGCGGAATGACAGTACCTCCCTCTCATCATACTTTTGACGA
Platynereis_dumerilii         CGCTGATTTTTTTCCACTAATCATAAAGATATTGGCACCTTATACTTCATTTTTGGTACTTGGTCGGGCCTCCTAGGAACCTCTATAAGCCTCTTAATCCGGGCTGAACTAGGTCAACCCGGATCGCTACTCGGGAGAGACCAACTATATAATACTATTGTTACAGCCCACGCATTCCTAATAATTTTTTTCTTAGTTATACCCGTAATAATCGGAGGGTTTGGCAATTGATTGGTGCCTTTAATATTAGGGGCCCCAGATATAGCATTCCCCCAATTAAATAACATAAGCTTCTGACTTCTTCCCCCCTCTCTGAGTCTTCTTCTTTCTAGGCAGCAGTAGAAAAAGGAGTGGGTACCGGCTGAACAGTCTATCCTCCTTTATCCAGTAATATTGCTCATGCTGGCCCCTCAGTAGACCTGGCAATCTTTTCTCTTCACCTAGCGGGGGTGTCCTCTATTATAGGGGCCTTAAATTTTATTACCACAGTTATCAATATACGCTCAAAAGGACTAAAACTAGAACGTGTCCCTCTATTTGTATGATCTGTAGTAATTACAGCGGTTCTTCTANTATTAAGGCTTCCAGNGTTAGNGGGTGCTATCACAATATTATTAACAGACCGAAACCTAAACACTGCGTTCTTTGATCCTGCTGGAGGGGGAGACCCAATCCTATACCAGCACTTGTTTTGGTTTTTTGGGCACCCTGAAGTCTACATTCTAATTTTACCAGGATTCGGTATAGTATCCCATATCGTAGCTCATTATTCTAATAAAATAGAAGCCTTTGGCACCCTTGGGATAATTTATGCAATGTTAGGAATTGGGATTCTAGGATTTATTGTATGAGCACATCATATGTTCACAGTAGGAATAGATGTTGATACTCGAGCTTATTTTACAGCTGCGACTATAATTATTGCTGTACCAACAGGAATTAAAGTATTTAGCTGGTTAGCAACTATCTATGGCAGCCGTTAAATACGAAGCGCCGATGTTATGAGCTTTAGGGTTTATTTTTTTATTTACCACGGGAGGACTTACAGGAATTATACTAGCAAACTCATCTATCGATATTATTTTACACGACACATACTATGTTGTAGCACACTTCCACTATGTGTTATCCATAGGGGCTGTATTCGCTATTTTTGGGGGATTTGTTCACTGATTTCCTCTGTTTACCGGACTAAACCTACATGCCCGGTGAGCAAAAACTCACTTCGCAATTATATTTATCGGAGTAAATGCAACGTTCTTCCCTCAGCACTTCTTAGGTCTTAGAGGGATCCCCGACGATACTCGGACTACCCCGATGCCATGATAAAATGGAATGTGGTCTCATCTATAGGGTCAATACTATCCTTCGTGGGCCTATTACTATTCATTTTTATATTATGAGAAGCACTAACAAGACAGCGGAGTGACAGGACCATTAGACTTCCATAATTCGTCAGA
Priapulus_caudatus            CGATGATTTTTTTCAACTAATCATAAGGACATTGGAACAATATATTTAATTTTTGGATTTTGATCTGCCATAGTTGGTTCAGGGTTAAGTTTAATTATTCGAGCTGAACTCGGGCAAGCAGGCTCCCTTCTAGGAGACGATCACCTATATAATGTGATTGTTACTGCCCACGCATTTGTAATGATTTTTTTTATAGTAATGCCTATTTTAATTGGGGGTTTTGGTAACTGAATGCTTCCATTAATATTAGGAGCACCAGACATAGCCTTTCCACGATTAAACAATTTAAGTTTCTGATTATTACCACCCTCATTAACGCTTCTTTTAGCCTCTCTTTAGTAGAAGCAGGTGCCGGGACTGGTTGGACTGTTTACCCCCCTCTAGCTAGAAATATTGCTCACGCCGGTGGCTCTGTAGATTTAGCAATTTTTTCTTTACATTTAGCAGGTGCTTCTTCCATTTTAGGGGCAGTAAATTTTATTACAACAGTGATTAATATACGTACTGAGGGGATAGTTTTTGAGCGAATCCCGCTTTTTGTTTGAGCAGTCAAAATCACAGTTGTTTTACTTCTTCTTTCACTCCCAGTCCTTGCTGGGGCAATCACTATATTATTGACAGATCGAAATCTAAATACTTCTTTTTTTGATCCTGCAGGAGGAGGAGACCCTATTCTGTACCAACATCTTTTTTGATTTTTTGGTCACCCTGAAGTATATATTCTTATTTTACCAGGCTTTGGAATTGTCTCACATATTATCAACCATCAAAGAGGAAAAAAGGAAGCATTCGGTAACCTCGGTATAATTTATGCTATACTGGCTATTGGGGTTTTAGGATTTGTTGTATGGGCACACCATATATTCACAGTAGGTATAGACGTTGACACGCGTGCCTACTTCACTGCTGCCACAATAATTATTGCTGTACCAACAGGAATTAAAATTTTTAGCTGATTAGCAACCCTCCATGGAACACATACAGTTTGACCCTCCCCTTCTTTGAGCTTTAGGATTTGTATTCTTATTTACAATGGGGGGTTTAACAGGGGTTGTCTTAGCTAACTCTTCGATTGATATTATGTTACACGATACTTACTATGTAGTAGCTCACTTTCATTATGTCCTCTCTATGGGGGCTGTTTTTGCAATTATTGGAGGTCTTACTCTTTGATTACCTCTAATTTTAGGTGTCTCTTTACATGCTCGATGATTAAAAGTTCAATTCGTTATTATGTTTTTAGGAGTCAATTTAACATTCTTTCCTCAGCATTTTTTAGGATTAAGAGGAATCCCCGTCGTTACTCTGACTACCCAGATGCTTTTATTAAATGAAATGCTGTCTCATCAGTAGGGTCTATAATCTCTATTATTGCTGTATTGATATTAATTTTTATTATTTGAGAAGCTCTAATCTCTCAACGGAGTGACAACACCACCATCAGAACACACATATACAGA
Protopterus_dolloi            CGTTGACTTTTTTCAACAAACCATAAAGATATCGGCACCCTCTACATAGTCTTCGGTGCCTGGGCCGGGATGGTTGGGACTGCCCTAAGCCTCCTCATCCGGGCCGAATTGAGTCAGCCTGGAGCCCTGCTCGGGGATGACCAAGTCTATAATGTTCTTGTTACCGCCCACGCTTTCGTTATAATCTTTTTTATAGTGATGCCTATCATAATCGGCGGCTTTGGAAACTGACTTATCCCCCTCATAATTGGGGCCCCAGACATAGCCTTCCCGCGAATAAATAACATAAGTTTTTGACTTCTCCCCCCCTCATTCTTACTTCTACTGGCAGGTCCGGGGTAGAAGCTGGGGCCGGTACCGGTTGGACCGTATATCCCCCCCTTGCTAGTAATCTAGCCCATGCCGGGGCTTCAGTAGACTTAACAATTTTTTCTCTCCACCTAGCTGGGGTTTCTTCAATTCTCGGTTCAATCAATTTTATCACAACAATTATTAATATAAAACCCCCTGCAGCCTCTCAATACCAAACCCCCCTATTTATCTGATCTGTAATAATTACAACAGTTCTTTTGGTTCTCTCCCTCCCAGTTCTTGCTGCCGGCATCACCATACTACTAACAGATCGAAATCTAAACACAACGTTCTTTGACCCAGCAGGTGGAGGAGACCCCATTTTATACCAACATCTTTTCTGATTTTTTGGTCACCCAGAAGTCTATATTCTCATCCTGCCCGGATTTGGGATAATTTCTCACATCGTCGGCTTTTACTCTGGAAAAAAGGAGCCCTTCGGCTATATAGGAATAGTCTGAGCGATAATGGCAATTGGTCTTTTAGGCTTTATTGTATGGGCCCATCATATGTTTACTGTAGGTATAGACGTTGATACACGAGCCTACTTCACATCCGCCACTATAATTATTGCCATCCCAACCGGCGTAAAAGTTTTTAGCTGACTAGCTACACTTCACGGAGGGGCTCAAATGGGAGACCCCACTTTTATGGGCCCTCGGCTTTATCTTTTTGTTCACAGTGGGGGGACTTACTGGGATTGTTCTTGCTAACTCCTCACTAGATATTATATTACATGACACATATTATGTAGTTGCCCATTTCCATTATGTCCTCTCAATAGGCGCAGTCTTTGCTATTATGGGCGGATTAATACACTGGTTTCCACTAATAACTGGATACACATTACACGACACCTGAACAAAAATCCACTTTGGGGTAATGTTCCTAGGAGTAAACTTAACCTTCTTCCCACAACATTTCCTTGGTCTCGCCGGCATCCTCGCCGATACTCCGACTACCCAGATGCATACACCCTATGAAATACCCTCTCCTCAGTGGGTTCACTAATTTCTCTCGTAGCCGTGATTCTTCTATTATTTATTATTTGAGAAGCATTTGCCTCCAAACGGAATGAATACACCTCCGCCATACCACACATTTGAAGA
Pupa_strigosa                 CGGTGATTATGCTCAACGAATCATAAGGACATTGGGACACTTTATATGGTGTTCGGGATATGATGTGGTTTAGTAGGGACAGGATTAAGGTTGCTAATTCGATTTGAGTTGGGAACAGCCGGTGCCCTTTTAGGTGACGATCATTTTTATAATGTAATTGTTACAGCTCATGCTTTTGTTATAATTTTTTTTATAGTGATACCGCTAATGATTGGGGGGTTCGGAAATTGAATGGTGCCACTTTTAATTGGGGCACCTGACATAAGGTTCCCTCGTATAAACAATATAAGGTTTTGATTACTGCCTCCCAGCTTGATTCTCCTCTTAAGTTCTCTTTGATAGAAGGCGGGGCAGGAACAGGCTGAACTGTGTACCCTCCTCTTTCGGGGGCGATAGGGCATACTGGTTGTTCTGTGGACTTAGCTATTTTCTCTTTACACTTAGCAGGGATATCGTCTCTACTTGGTGCAGTTAATTTTATTACTACTATTTTTAATATACGGGCTCCTGGTATGACAATGGAACGAGTTAGTTTATTTGTTTGATCAGTTCTAGTTACAGCTTTCCTGCTACTACTATCTTTGCCCGTATTGGCTGGAGCTATTACTATGCTTTTAACTGATCGAAATTTTAACACAAGATTTTTTGATCCTGCTGGGGGAGGTGATCCGATTCTATACCAGCACTTATTTTGGTTCTTTGGGCACCCAGAGGTTTATATTTTAATTCTCCCCGGCTTTGGGATAATTTCCCACATATTGAGAAATTATGCCTCAAAGCCAG---CATTCGGAACTTTAGGAATAATTTATGCTATGGTATCTATTGGGATTTTAGGATTTATCGTTTGAGCACATCACATGTTTACCGTCGGGATGGATGTAGATACACGAGCCTATTTTACTGCGGCTACGATGGTAATTGCGATCCCAACGGGTATTAAGGTGTTTAGATGGCTCATAACTCTTTATGGGACTCAGCCCCTTACCGGCTTCGATGTGGTGGGTGTTAGGCTTTATTTTTCTCTTTACATTAGGAGGGTTGACAGGAATTGTTCTATCTAACTCATCGTTGGATATCGTTCTCCACGACACATACTATGTTGTAGCACATTTCCACTATGTGTTATCAATGGGAGCTGTATTTGCAATTTTTGGAGGGTTCGTCTATTGATTCCCTGTTATAACTGGGATAATATTACATGAAGGGTTTGCAAAAGCCCATTTCTTAGTAATGTTTTTTGCCGTTAATATAACATTTTTCCCTCAGCATTTCTTAGGCTTAGCGGGAATCCTCGTCGATATTCGGACTATCCTGATGCTTATTTTAAATGAAACCAGATCTCATCATATGGGTCGTTGTTTTCGGTATTCGCTATTTTAATATTTATTTTTATAGTCTGGGAAGCACTGCTAAGCCAACGGAGTGGGATGGCCCCCTGATTTCCACAGTAACACAGA
Raja_porosa                   CGTTGATTATTCTCTACTAATCACAAAGATATCGGCACCCTTTATTTAATTTTCGGTGCCTGAGCAGGGATGGTTGGGACTGGCCTAAGCCTCTTAATCCGAGCAGAACTGAGCCAACCGGGGACCCTCCTAGGTGATGATCAGATTTATAATGTCATTGTTACAGCCCACGCCTTAGTAATAATCTTTTTTATGAAGCCCCAATTAATAATCGGCGGGTTCGGTAACTGACTTGTCCCCTTAATGATCGGCTCCCCAGACATAGCCTTCCCACGCATAAATAATATAAGTTTTTGGCTCCTGCCCCCATCTTTTCTTCTCCTCCTGGCCTCGCCGGAGTCGAGGCCGGGGCCGGGACAGGTTGAACCGTCTACCCCCCACTAGCAGGGAATCTAGCCCACGCCGGGGCCTCCGTAGACCTGACAATTTTCTCCCCTCACTTGGCAGGCATCTCATCTATCCTAGCCTCCATTAACTTCATCACCACAATTATCAATATAAAACCACCAGCAATCTCCCAATACCAAACACCATTATTCGTATGATCAATTCTTGTTACAACTGTCTTACTTCTTATAGCCCTACCAGTTCTAGCAGCTGGCATCACCATACTTCTTACAGATCGTAATCTCAACACAACTTTCTTTGACCCGGCGGGAGGAGGCGACCCAACTCTATACCAGCACTTATTCTGATTCTTCGGACACCCAGAAGTCTACATCCTAATTCTTCCAGGATTTGGAATAATTTCACATGTAGTTGCCTATTACTCGGGCAAAAAAGAACCATTTGGCTATATAGGTATAGTCTGAGCAATAATAGCTATCGGCCTCTTGGGCTTCATCGTATGAGCACATCATATATTCGCAGTAGGAATGGACGTAGACACACGAGCATACTTTACATCAGCCACAATAATCATTGCTATTCCAACAGGTGTAAAAGTCTTTAGCTGACTAGCCACCCTACATGGCGGCTCTTAAATGAGAAACACCCCTACTCTGAGCACTGGGTTTCATCTTCTTATTTACTGTTGGAGGCCTAACAGGGATCGTTCTAGCTAATTCTTCCCTTGACATTGTCCTCCACGACACATACTACGTCGTAGCCCATTTCCATTATGTTCTCTCAATAGGAGCAGTATTTGCCATCATAGCGGACTTTGTTCACTGATTTCCTCTATTTTCTGGCTATACACTTCACTCCACATGAGCAAAAATTCAATTTTCAATTATATTTTTAGGAGTAAATTTAACCTTCTTCCCCCAACACTTCTTGGGCCTAGCAGGTATCCCCGACGCTACTCGGACTACCCAGATGCATATACCCTTTGAAACGGAGTCTCCCCTATCGGATCCCCAGTCTCACCAGTTGCTGTCATTATTCTATTATTTATGAACTGAGAAGCATTTGCCTCAAAACGGAATGACTTCACCCCCTCCCTACCACACCTATGAAGA
Saccoglossus_kowalevskii      CGATGATTATTTTCAACTAATCACAAGGATATTGGAACTCTTTATTTTATATTTGGGGCATGGGCTGGAATGATAGGAACTGGCTTAAGTCTGTTGATTCGGATTGAACTAGCTCAGCCTGGGCCTTTTTTGGGGGATGATCAGATTTATAATGTTATAGTAACTGCACATGCATTTGTTATGATTTTTTTTATGGTTATGCCTATTATGATAGGGGGGTTTGGAAATTGATTGATTCCTCTTATGTTGGGAGCTCCAGATATGGCATTTCCACGGTTAAACAATATGAGTTTTTGGCTCTTACCTCCAGCATTTTTACTATTACTATCCTCGCAGCAGTTGAAAGTGGAGCTGGGACAGGTTGGACAGTTTATCCTCCCTTATCAGGAAATTTAGCTCACGGAGGGGGTTCAGTTGATTTAGCTATTTTTTCTTTACATTTAGCGGGGATTTCTTCAATTTTAGGTGCTATTAATTTCATGACTACAGTAATTAATATGCGTGCAGCAGGAATTACGTGAAGTCGTCTTCCTTTATTTGTTTGATCTATTTTTATTACAGTTATTTTACTATTATTATCTTTACCAGTTTTGGCAGGTGGTATAACTATGTTATTGACAGACCGAAATCTAAATACAACATTTTTTGATCCTGCTGGAGGAGGTGATCCAATTTTGTACCAACATCTCTTTTGATTTTTTGGGCATCCAGAAGTATATATTTTGATTCTTCCAGGGTTTGGGATTATTTCTCATGTAATAGCTTTTTATTCCGGGAAAAAGGAGACTTTTGGCTATTTAGGCATGGTTTATGCAATGTTGGCTATAGGAATTTTAGGGTTTTTGGTTTGGGCACATCATATGTTTACTGTTGGGATGGATGTAGATACGCGAGCTTACTTTACTGCTGCAACTATGGTTATTGCTGTTCCAACAGGAATTAAGATTTTTAGTTGGCTAGCAACGTTACATGGTTCAGCTACAGTGGGAGACACCGTTATTGTGGGCTTTGGGATTTGTTTTTTTATTTACATTAGGTGGATTGACAGGAATAGTTTTATCCAATTCTTCATTAGATGTGGTTCTCCATGATACTTATTATGTGGTGGCCCATTTTCATTATGTTCTTTCAATGGGGGCTGTTTTTGCAATTTTTGCAGGGTTTATTCATTGGTTTCCTTTATTTACTGGGTATGGCCTTCATCCGGTGTGAACTAAGGTTCATTTTTGAACTATGTTTTTAGGGGTAAATGTGACGTTTTTTCCCCAGCATTTTTTAGGATTAGCAGGGATCCTCGTCGTTACTCAGATTTCCCAGATGCTTATACAACTTGAAATGTTGTGAGTTCAGTAGGGTCTATTATTTCATTAACATCTGTTATTCTTTTTGTGTTTATAGTGTGGGAAGCGTTTGCAAGTTGTCGGAGTGACAATACCTCCAGCTCATCATACAAATGAGGA
Scutigera_coleoptrata         CGATGATTTTTTTCTACTAACCACAAAGACATTGGTACAATATATTTAATTTTTGGAGCTTGAGCCGCTATAGTAGGAACCGCTCTAAGCCTCCTTATCCGTCTAGAACTTGGTCAACCTGAAAGTCTAATTGGAGATGATCAAATTTATAATGTTATTGTAACAGCTCACGCCTTTGTAATAATTTTCTTTATAGTTATACCTATCATAATCGGAGGATTCGGAAACTGATTAGTCCCTCTAATAATCGGAGCCCCAGATATAGCTTTCCCACGAATAAATAACATAAGTTTCTGACTTCTCCCCCCATCACTTATACTCCTGTTAGGATCTCAATAGTAGAAAGTGGAGCTGGAACTGGTTGAACAGTTTATCCTCCCCTTGCCAGAGAAATAGCTCATGCTGGTGCATCAGTTGATTTAGCTATTTTCTCCCTTCATCTTGCTGGAGTATCCTCAATTCTAGGAGCTATTAACTTCATCACAACCATCATTAATATACGAACAAGAGGAATACTATTTGAACGTATACCATTATTTGTTTGAGCCGTATTTATTACTGCTATTCTCCTTCTCTTATCCCTACCAGTCCTCGCAGGAGCCATTACCATGTTATTAGTAGACCGAAATTTTAATACTAGATTCTTTGACCCAACAGGAGGAGGTGACCCTATCCTTTACCAACACCTGTTCTGATTCTTTGGTCACCCAGAAGTCTACATTCTTATTCTTCCAGGATTTGGTATAATTTCACATATTATTAGTCAACAATCAGGTAAAAAGGAACCCTTTGGAACCTTAGGGATAATTTATGCCATATTAGCAATTGGACTCCTAGGTTTCATTGTATGAGCCCATCATATATTTACAGTAGGAATAGACGTAGACACCCGAGCTTACTTTACAGCAGCAACAATAATTATTGCGGTTCCAACAGGAATTAAAATCTTTAGTTGATTAGCTACCCTTCATGGGTCTAATTACCTACGAAGCACCCCTCTTATGAGCTCTAGGATTTGTCTTTCTCTTCACAGTAGGAGGTCTAACAGGAGTTGTTCTAGCTAATTCTTCCATTGATATTATAATACATGACACTTATTATGTGGTTGCCCATTTCCACTACGTTCTTTCAATAGGAGCAGTATTTGCCATTTTAGGAGGCTTAACTCATTGATTTCCTTTATTTTTAGGAATTTCCATGAACCCTACAATACTAAAAATTCAATTCTTCATCATATTTGTAGGTGTAAATCTAACCTTCTTCCCCCAACATTTTCTAGGACTTAGAGGGATCCACGACGTTATTCTGACTATCCTGACGCCTATATATCATGAAATGTAGTATCATCAATTGGGTCTACAATTTCCTTCTTTGCTGTTCTCTTCCTAGTATTCATTCTATGAGAAGCTATGGTATCTCAACGGAATGACAAAACCTCCTGCAGACCACACTTATAGTCA
Squilla_empusa                CGATGATTATTTTCTACAAATCATAAAGATATTGGAACTCTATATTTCATTCTAGGGGCTTGATCAGGAATGGTAGGAACGGCCCTTAGTTTGATTATTCGGGCTGAACTAGGACAACCAGGTAGATTAATTGGAGATGACCAAATCTATAATGTTATTGTTACAGCACACGCTTTTGTTATAATTTTTTTTATAGTAATACCTATTATAATTGGGGGGTTTGGAAACTGATTAGTTCCTTTAATACTAGGGGCCCCAGATATAGCATTCCCACGTATAAACAACATAAGATTTTGATTACTACCACCAGCGCTTACATTACTATTATCTAGGGGTTAGTAGAAAGAGGAGTTGGCACAGGATGAACAGTCTACCCTCCTTTATCAGCAGGTATCGCTCATGCCGGGGCTTCAGTAGATATGGGTATTTTCTCACTACATTTAGCCGGGGCTTCTTCAATTCTAGGAGCAGTAAATTTTATTACTACTGTTATTAATATACGATCAAACGGAATAACTATAGACCGTATACCACTATTTGTCTGAGCTGTCTTCATTACAGCAATTTTATTATTGTTGTCCCTACCTGTTTTAGCAGGAGCTATTACAATATTGTTAACAGATCGTAATTTAAACACCTCTTTCTTTGACCCAGCAGGAGGAGGAGACCCTGTTTTATATCAACATTTATTCTGATTCTTCGGGCACCCCGAAGTTTACATTTTAATTTTACCTGCTTTTGGGTTAATCTCTCACATTGTTAGACAAGAGTCAGGGAAAAAAGAAACTTTCGGAACATTAGGAATAATCTATGCTATATTAGCAATTGGGGTATTAGGCTTTGTGGTATGGGCCCACCATATGTTCACAGTAGGTATGGATGTAGACACTCGAGCCTATTTCACATCTGCCACTATAATTATTGCCGTTCCCACAGGAATTAAAATTTTTAGTTGATTAGGTACATTACATGGAGCCCGTAACCTACTCTCCTTCTCTAGTATGAGCCTTAGGTTTTATTTTCCTATTTACCGTGGGGGGTTTAACAGGAGTTGTGTTAGCTAACTCATCTATTGATATTATTTTACACGATACTTATTATGTAGTGGCCCATTTTCACTACGTTTTATCAATAGGAGCGGTTTTCGCAATTTTTGCAGGTCTTGCTCACTGGTTCCCATTATTCACAGGAGTAACATTAAATCCAGCTTGATTAAAAATACATTTTGTAGTTATATTCGTAGGAGTAAATATTACTTTCTTCCCCCAACACTTTTTAGGACTAAGAGGTATCCTCGGCGTTATTCTGACTACCCAGACGCTTACACTGCTTGAAATGTATTATCTTCAGTAGGTTCCACTATTTCGATGGTAGGTGTCATAGGCTTCGTGTTAATCATTTGAGAGGCTTTTACAGCCGCCCGGAGTGACAACACCACCAGCAGACCACAGTTATATAGA
Strongylocentrotus_purpuratus CGATGATTATTTTCTACTAACCACAAGGACATCGGAACACTTTATTTAATTTTTGGGGCCTGAGCTGGCATGGTAGGCACAGCTATGAGTGTGATTATCCGTGCCGAGTTGGCACAACCTGGTTCGCTGCTAAAAGATGACCAGATATACAAAGTGGTCGTTACCGCACATGCGCTAGTCATGATTTTCTTCATGGTAATGCCAATAATGATTGGTGGATTTGGGAATTGACTCATTCCACTAATGATCGGTGCGCCAGATATGGCCTTCCCCCGCATGAAAAATATGAGTTTTTGACTTATTCCCCCTTCTTTTATATTACTTTTAGCGTCGCAGGAGTAGAAAAAGGAGCAGGAACTGGCTGAACTATCTACCCTCCTCTCTCTAGTAAAATAACACACGCCGGTAGGTCCGTTGATTTAGCAATCTTCTCCCTTCACCTGGCCGGTGCCTCTTCCATCTTGGGCCTCATTAAATTTATAACAACAATTATTAATATGCGGACACCGGGGATGTCTTTGGATCGTCTTCCTTTATTCGTCTGATCCGTCTTTGTCACTGCCTTCTTGCTCCTCCTTTCTCTTCCAGTATTAGCAGGAGCAATTACAATGCTTCTCACAGATCGTAAAATAAACACAACTTTCTTTGACCCTGCAGGAGGGGGAGATCCAATTCTATTTCAACACCTATTCTGGCTTTTTGGACACCCCGAGGTGTATATTCTTATCTTACCGGGATTTGGTATGATCTCACACGTTATAGCTCACTACTCTGGTAAGCGAGAGCCTTTCGGATACCTGGGGTTGGTTTATGCCATGATTGCAATAGGAGTTTTAGGATTCCTTGTCTGGGCCCACCATATGTTTACAGTAGGGATGGATGTTGATACACGAGCATACTTCACTGCCGCCACAATGATTATTGCTGTCCCAACAGGATTAAAGGTTTTCAGATGAATGGCAAAGCTCCAAGGGTCTAATACAATGAAGACTCCCTTTATTATGAACCTTGGGGATTGTATTTTTATTCACATTAGGAGGACTCACAGGTATTGTTCTTGCCAATTCCTCCATTGACTTTGTTCTTCATGATACCTACTACGTGGTAGCTCACTTTCACTACGTTCTTTCAATGGGGGCTGTATTTGCAATCTTCGCTGGTTTCACTCACTGGTTTCCCCTCTTCTCTGGTTATAGCCTACACCCATTATGAGGAAAGGTTCACTTCTTCATAATGTTTGTTGGAGTCAACTTAACCTTTTTCCCTCAACACTTCTTAGGTCTAGCCGGAATCCACGACGGTACTCAGACTATCCAGACGCCTATACACTTTGAAATACTATCTCCTCAATTGGATCAACCATCTCCGTAGTGGCTATGCTATTTTTCCTCTTCTTAATCTGGGAGGCCTTCGCTTCTCAACGGAGTGACAATACCCCCTTCTCACCACACCTTCGATGA
Terebratalia_transversa       CGTTGGTTTATATCAACTAATCATAAGGATATTGGTACTTTATATTTTTTATTTGGGGCTTGGGCTGGGTTTGTGGGTTTAGCTCTTAGTCTTTTGATTCGGGCCGAGTTGGGGCAAACTGGGAGAATGTTAGGAAATGATCAGCTGTACAATGTAATTGTTACAGCTCATGCGTTAGTTATAATTTTTTTTTTGGTTATGCCGGTTATAATTGGCGGGTTTGGTAATTGGTTGATTCCTTTAATAGTGGGGTCTCCGGATATGGCGTACCCCCGTATGAATAACATAAGGTTTTGGTTGTTGCCTCCGTCTCTTTTACTTTTGCTTTCGTCGCGGCTATGGAGGCTGGGGCCGGCACTGGGTGGACTGTTTATCCCCCCCTATCAGGGGGGGGTTCTCATAGGGGCCCGGCTGTGGATTTGGCTATTTTTTCTTTGCATTTGGCTGGTGCGTCTTCTATTTTAGGGGCTATTAATTTTATCGGGTCGGTTGCTAATATGAAGGCTGGGGGCATGAAGATGGAGCAAGTTCCGTTATTCGTGTGGTCGGTTTTAATTACTGTAGTTTTGTTGTTATTATCTCTTCCTGTTTTAGCGGGGGCAATTACAATGCTGCTGATAGACCGGAACTTTAGCACTTCGTTTTTTGACCCTGCGGGGGGTGGGGATCCGGTTCTTTTTCAACACTTATTTTGATTTTTTGGGCATCCCGAAGTGTATATTTTGATTTTGCCGGGATTTGGGATTATTTCTCATACTGTAATTTCTTTTTCTAAAAAGCAGGAAGCTTTTGGTCATCTTGGAATAATCTATGCTATGTTATCGATTGGGTTATTAGGTTTTGTAGTTTGGGCCCACCACATGTTTACAATTGGGATGGATGTGGATACTCGGGCCTATTTTACTGCTGCTACGATAGTTATTGCCATTCCTACGGGTATTAAAGTTTTTAGGTGGTTGGCTACTATTTACGGGGGTAAACAGGTACCCCCCCCAAATTTTGTGGACTTTTGGGTTTATTTTCTTGTTTACTGTAGGGGGGGTAACAGGGGTGGTATTGGCGAACTCTTCTTTGGATGTTTCTTTGCACGACACCTATTATGTTACGGCTCATTTCCACTATGTGCTTAGGTTGGGGGCTGTATTTGCGCTTTTTTCTGGGTTTATTCATTGATTCCCCCTTTTTTGTGGGATTACTTTACATCCGCGCTGGTTAAAGTCTCATTTTGTGGTGATATTTATTGGTGTAAATATAACTTTTTTCCCTCAGCATTTTTTGGGTCTGGCTGGGATCCTCGGCGGTATTCTGACTACCCCGACTGTTATTTGGGTTGAAATGTTATTTCTTCATTGGGTAGAATAATTTCTTTTTCGGCTATGTTAATGTTTATTTTTATTGTTTGAGAGGCTTTTATAAAGTCTCGGAGGTTTCAGACCTCGGAGCTTTCATACGAATGTAGA
Tethya_actinia                AGATGATTATTCTCAACTAATCATAAAGATATTGGGACTCTTTATTTATTATTTGGGGCATTTGCAGGAATGATAGGAACAGGATTTAGTATGTTAATTAGACTTGAATTATCTGCTCCTGGTTCAATGTTAGGAGATGACCATTTGTATAATGTGATTGTAACAGCTCATGCCTTTGTAATGATATTTTTTTTAGTAATGCCAGTAATGATTGGGGGGTTTGGAAATTGATTTGTGCCATTATATATTGGTGCACCAGATATGGCATTTCCTAGATTAAATAATATAAGTTTTTGGTTATTACCTCCTTCGTTAACTTTATTATTGGGTTCGCTTTTGTGGAACAAGGAGCTGGAACAGGGTGGACAGTTTATCCTCCTTTAGCAAGTATACAGGCTCATTCAGGAGGATCAGTAGATATGGCAATATTTAGTTTACATTTAGCCGGTATTTCTTCAATTTTAAGTACAATAAATTTTATAACAACAATTTTAAATATGAGGGCACCGGGGATAACAATGGATCGAATGCCATTATTTGTTTGATCAATTTTAATTACGGCTATTTTATTATTATTATCTTTACCTGTTTTAGCGGGTGCGATTACAATGCTTCTTACAGACAGAAATTTTAATACAGCATTTTTTGATCCTGCTGGAGGAGGGGATCCAATTTTATATCAACATTTATTTTGATTTTTTGGGCATCCAGAGGTTTATGTTTTAATTTTACCAGGGTTTGGAATAATTTCTCAAATTGTACCAACATTTGCTGCAAAAAAACAAATATTTGGTTATCTTGGTATGGTGTATGCTATGGTATCAATAGGAATATTAGGGTTTATAGTTTGAGCGCATCATATGTTTACTGTTGGTATGGACGTAGATACAAGAGCATATTTTACTGCGGCAACAATGATTATTGCGGTTCCAACGGGAATAAAAATATTTAGTTGGGTGGCAACAATGGTAGGTGGTTCTAAGATTAGATACTCCTATGCTTTGAGCAATTGGGTTTGTATTTTTATTTACTATAGGGGGGCTAACAGGTATAGTGTTAGCAAATAGTTCTTTAGATGTAGTATTACATGATACTTATTATGTGGTAGCGCATTTTCATTATGTTTTATCAATGGGGGCAGTATTTGCTATATTTGGAGGATTTTATTATTGATTTGGTAAAATAACAGGTTATTGTTATAATGAGGTTTATGGAAAAATACATTTTTGATTAATGTTTATTGGTGTAAATTTAACTTTTTTCCCTCAACATTTTTTAGGATTAGCGGGGTTCCAAGACGGTATTCTGATTTTCATGATAGTTTTGCAGGATGAAATCAAATAAGTTCATTAGGGTCAGTAATTTCAATTGTTGGTGTAATTTGATTTATTTATATAGTATATGATGCATATGTGAGAGAAATGAGTGGGTTCACCTCCAGCTCATCATACTTATAATGA
Thermobia_domestica           CGATGATTATTTTCTACAAACCATAAAGATATTGGTACAATATACTTAATTTTTGGGGCTTGAGCAGGAATAGTAGGAACATCACTAAGTCTTCTTATTCGAGCAGAGCTTGGTCGGCCAGGTAGTCTAATTGGTGATGATCAAATTTATAATGTAATTGTTACTGCTCATGCTTTTATTATAATTTTCTTCATAGTTATGCCAATTATAATTGGGGGCTTCGGTAATTGATTAGTACCCTTAATACTAGGGGCGCCCGATATAGCATTCCCCCGTCTAAACAACATAAGATTCTGATTACTACCGCCCTCACTAACCCTACTATTAACAGGAGAATTGTAGAGAGTGGTGCGGGAACAGGGTGAACTGTATATCCCCCTCTTTCTAGAGCTATTGCTCACGCCGGAGCCTCTGTCGATCTTTCTATTTTCTCTCTCCATCTAGCCGGTGTATCCTCAATTCTTGGTGCAGTAAATTTTATTACAACTGTAATTAACATGCGAACTCCTGGAATAACCTTAGAACGAATACCATTATTTGTTTGATCTGTAGTAATTACTGCTGTATTGCTTCTTTTATCCCTTCCCGTGCTAGCAGGGGCTATTACAATGCTCTTAACTGATCGAAATCTTAATACCTCCTTCTTTGATCCTTCAGGAGGAGGAGATCCAATTTTATATCAACACCTATTCTGGTTCTTCGGTCATCCTGAAGTTTACATTTTAATTCTTCCAGGATTCGGTATAATTTCACATATTGTAACCCAAGAAAGTGGTAAAAAGGAAACTTTCGGTGTTTTAGGAATAATTTATGCAATACTAGCAATTGGATTCTTAGGATTTATTGTATGGGCTCACCATATGTTCACTGTTGGTATAGACGTTGACACTCGCGCTTACTTTACTGCAGCCACAATAATCATTGCTGTTCCTACAGGAATTAAGGTATTTAGATGAATCGCCACACTTCATGGAGCACATAACTTATTCACCTTCAATCTTATGAACCTTAGGCTTCATTTTCCTTTTTACCGTAGGTGGCCTCACAGGAGTCGTACTTGCAAACTCATCTTTAGATATTGTTCTCCACGACACTTACTATGTAGTAGCACATTTTCACTATGTACTATCCATAGGTGCCGTATTCGCTATCATAGCGGGACTTATTCATTGATTTCCTTTATTTAGAGGAACAACAATAAACCCCACATGGCTAAAAATTCAATTCTTAGTAATATTTATAGGAGTAAATATCACATTCTTCCCTCAACATTTTTTAGGACTAAGAGGAATCCGCGTCGATATTCAGATTACCCAGACGCTTATACTACATGAAATATAGTATCAAGTATTGGCTCATTCCTTTCTTTCATCGCTGTCTTAGTACTTGTAATTATTATATGAGAAGCCTTCGCAAGAGCTCGGAGTGATTTCACCCCCTGCGGAACATAGTTATGCAGA
Tribolium_castaneum           AAATGATTATTTTCAACTAACCACAAAGATATTGGAACACTTTATTTCATTTTCGGAGCATGATCAGGAATAGTGGGCACTTCATTAAGACTCCTAATTCGAGCAGAACTAGGAAATCCTGGCTCCTTAATTGGAGATGACCAAATTTATAATGTTATTGTTACTGCCCACGCATTCATCATAATTTTCTTCATAGTAATACCAATCGTAATTGGAGGATTCGGAAACTGATTAGTCCCTTTAATACTAGGAGCCCCTGATATAGCATTTCCACGAATAAACAACATAAGATTCTGACTACTTCCCCCATCCCTTTCACTTCTTCTCATAAGAGAATTGTTGAAAGAGGAGCAGGAACAGGGTGAACCGTTTATCCACCCCTCTCATCAAACATTGCACATGGCGGATCCTCTGTTGATCTTGCCATTTTCAGACTACACTTAGCAGGAATCTCATCAATTCTGGGAGCAGTTAATTTCATTACAACAGTAATCAATATACGACCCCAAGGAATAACCCTTGAGCGAATACCCCTATTCGTTTGAGCAGTAGTAATTACTGCAATTTTACTTCTCTTATCTCTTCCCGTTTTAGCTGGAGCTATTACCATACTCCTTACAGATCGAAACATCAACACATCATTCTTTGACCCTGCTGGGGGAGGCGATCCAATCCTTTACCAGCACCTATTCTGATTCTTCGGTCACCCAGAGGTATACATTCTAATTCTACCAGGATTTGGCATAATCTCCCACATTATTAGACAAGAAAGAGGAAAGAAAGAAGCATTTGGAACACTAGGAATAATTTATGCAATAATAGCAATTGGGCTCTTAGGTTTTGTTGTATGGGCCCACCACATATTTACCGTAGGAATAGACGTTGATACTCGAGCCTATTTCACTTCAGCCACAATAATTATTGCTGTTCCAACCGGAATTAAAATTTTTAGATGACTAGCCACTCTTCAGGGCACTCATTAATTATAGCCCTTCTATAATATGAGCACTAGGATTTGTATTCCTATTTACAGTGGGGGGACTAACAGGAGTAATCTTAGCAAATTCATCAATTGATATTATACTTCACGACACTTACTACGTAGTAGCTCACTTCCACTACGTTCTTTCTATAGGAGCCGTATTCGCTATCATGGCAGGATTAGTTCATTGATTCTCCCTATTTACTGGCTCTACACTAAACCCAAAATTATGTAAGGCACAATTTCTAACCATATTCATGGGAGTAAACCTAACATTCTTTCCTCAGCATTTCCTAGGCCTAAGAGGAATCCACGACGATACTCTGACTACCCAGATGCGTATACCCTATGAAACATTATCTCGTCAATTGGGTCAATCATTTCATTAATCGGTGTTATATTCTTCATTTTTATCCTCTGAGAAGGATTCACCTCCTCACGGAATGACTACACCTCCTGCTGAACATTCTTACTCTGA
Urechis_caupo                 CGATGATTATACTCAACAAACCACAAAGACATTGGAACTCTCTACTTTATTTTAGGAACTTGAGGAGGCCTTTTAGGAACTTCTATAAGTCTAATAATTCGAGCAGAACTAGGGCAACCTGGCTCGCTCCTAGGTAGAGACCAACTCTATAACACTATTGTAACAGCTCACGCATTCCTTATAATTTTCTTCTTAGTAATACCTGTTTTTATTGGGGGATTTGGAAACTGATTAGTTCCCTTAATACTTGGGGCACCTGACATAGCATTCCCTCGTCTAAATAATATAAGATTTTGACTTCTCCCTCCAGCACTCACTCTACTAGTATCCTCGCCCTAATTGGAGGAGGAGTAGGGACAGGCTGAACTGTATATCCCCCCCTAGCAGGAAATATGGCTCATTCTGGCCCCTCAGTAGATTTAGCAATTTTTTCTCTACACTTGGCCGGTGTATCTTCAATTCTAGGAGCATTAAATTTTATTACCACAGTAATTAACATGCGATGAGACGGACTACGACCAGAACGAATACCTTTATTCGTATGGGCTGTAGTCATTACAGCAGTTCTGCTATTACTATCTCTACCTGTTCTTGCAGGCGCAATTACTATACTCCTAACAGATCGAAACCTGAACACTGCATTCTTTGACCCTCAAGGAGGAGGAGACCCAGTCCTATATCAACACCTTTTCTGATTCTTTGGGCACCCTGAAGTATATATTTTAATTCTACCTGGATTTGGGGCCATCTCACACATTGTTACCCAACACGCATCCAAAATAGAAAGATTTGGAACACTGGGAATAATCTACGCTATACTTGGAATTGGTGTACTTGGATTTATTGTCTGAGCTCACCATATGTTTACGGTAGGAATAGATGTAGACACACGGGCATACTTTACTGCAGCCACTATGATTATTGCCGTCCCAACAGGAATTAAAGTATTTAGATGACTAGCTACCCTCCACGGATCTCCTCAAATATGATACCCCAATTCTATGAGCTCTAGGATTTATTTTTCTATTTACAACCGGAGGACTAACAGGAATTGTTCTATCTAATTCTTCTCTAGACATCGTTCTCCACGATACCTATTATGTAGTAGCCCATTTCCATTACGTCCTAAGAATAGGAGCAGTATTTGCTATATTTGCAGCATTTAACCATTGATTTCCCCTATTCACCGGACTAACCCTACATAATCGCTGATCAAAAGTTCATTTCTACATAATATTTTTTGGGGTAAACCTAACATTCTTCCCCCAACACTTCTTAGGACTAGCTGGAATCCACGACGATACTCAGACTACCCTGATGCTATAACTAAATGAAATGTAGTATCATCAATTGGATCTATAGTGTCCTTTCTAGCCCTGATTCTATTTATTTTCCTTCTATGAGAAGCTTTCTCCGCTCAACGGAATGACAGTACCACTAGACTTCCATAACGCTGATGA
Xenoturbella_bocki            CGTTGATTATTTTCAACCAATCATAAAGATATCGGCACGTTATACATTTTCTTCGGAATCTGAGCCGCAATAGTAGGCACAGGATTAAGCATAATCATTCGACTAGAGTTAACACAACCTGGAGCACTATTAGGAGACGATCAAATTTACAATGTTGTAGTCACAGCACACGCCTTAGTGATAATTTTTTTTATAGCTATACCCATTATAATTGGGGGGTTTGGAAATTGACTTCTACCGTTAATAATTGGAGCCCCAGACATAGCTTTTCCACGTTTAAACAATATAAGCTTCTGACTTCTACCCCCATCATTTTTATTATTAATCGCCTCGCGGGTGTAGAGAGTGGAGTTGGAACTGGATGAACTTTGTACCCCCCTTTATCTAACAACTTAGCCCACGCGGGGGGGAGTGTAGACTTAGCAATTTTCTCATTACATTTAGCCGGAGCATCCTCAATTTTAGGTGCCGCAAATTTCATCACCACATCTATTAACATACGAGCACCAGGAATCACTCTAGACCGACTACCTTTATTTGTGTGGTCCGTCATCATCACCGCCATTCTACTCCTTTTACCACTACCTGTATTAGCAGGAGGCATCACTATATTACTTACAGATCGAAATCTAAACACTTCATTCTTTGACCCAGCAGGAGGAGGAGATCCAGTATTATTTCAACACTTRTTCTGATTCTTCGGTCACCCAGRAGTATATATTTTAATCTTACCAGCATTCGGAATAGTATCACACATCATCGCATATTACACAGGAAAAAAAGAACCATTCGGTTATCTAGGTATAGTTTATGCTATAGCAGCAATTGGATTACTAGGATTCCTAGTGTGAGCACATCACATATACACCGTAGGTATAGACGTCGACACTCGAGCCTACTTTACAGCAGCTACAATAATTATCGCTGTCCCCACAGGAATTAAAATTTTTAGCTGATTATCCACACTCCAAGGATCAAATCATCTGAAGTGCACCCATATTATGAGTAATGGGATTCCTATTTCTGTTCACAGTTGGAGGTTTAACAGGAGTAATTCTAGCAAACTCTTCATTAGATATCATAATACACGATACGTACTACGTAGTAGCACATTTTCATTATGTTTTATCTATAGGAGTAGTCTTCGCCATTTTCGGAGCACTTATTCATTGATTCCCCATTATCACCGGGTACACAATACAACAAACAATAACCAAAATTCACTTCATTATTATATTCTTAGGGGTAAACCTGACATTCTTCCCACAGCACTTTTTAGGTCTAGCAGGAATCCTCGACGTTACTCAGATTATCCGGATGCCTATAGCACATGAAATTTAATTTCATCATACGGCTCAGTCCTATCAACACTTTCCGTAGCTATATTTCTATTCATTGTGTGAGAAGCCCTCGCAGCTAAACGGAGTGAACCCACCACCAACTAGCCACACTTACGAAGA

[Source of sequence data: cox2]

Albinaria_coerulea            ATGGTACATGAGGACAAATTAATTTAATAGATCCTGCGTCTCCGATCCAAATAGAAATAATATTATTTCATGACCATGCAATAGCAATTCTTATCGGAATTTTTACACTGGTAAGATTGCTAGGAGTTATGTTTTAATACTTTATCAACTCGAACTATACATGAAGCTCAGTTATTGAGACACTGTGAACAATTTTACCAGCTTTTCTTCTGGTGTGACTAGCTCTTCCAAGACTGCGGTTATTATATTTACTCGATGAGCAGGGTAGAGATTATTTTAAAAGCTATTGGCCATCAATGATACTGAAGATATGAAATGCCATCAATATTTCTAACTTCGATTCTTATATAATTCCGGAAGAGGATTTGAAACCAGGTGATTATCGACTACTTGAGGTTGATAACCGGCCTATGGTACCTTATGGTTTGGATATTAATGTTATTACTACAAGGGCTGACGTAATTCATGCATGAGCTTTACCAAGTATAGGGGTTAAAATAGATGCTGTTCCAGGACGATTAAATAGTATAGGTTTTCATGCAAACTTGCCAGGAATTTATTACGGACAATGCTCTGAAATTTGTGGGGCTAACCATTCTTTTATACCTATTACGGTTGAAGCCATTGATGTTAAAGATTTTATTA----
Anacropora_matthai            ATGCGGAACCTTGGCACTTGGGTTTGCAAGAGGCGGCCGATCCGGTGATGGAGGAAATAGTGTTTTTTCATGATCAGATTATGTTTTTATTGATTGTTATTGTGATAGCAGTGTTGTGGTTGCTTGTCTTTAAATGGTAAGTATTATGATAGAGATTTGACTGATGGAACTTTATTGAAATTGTCTGGACTATAATTCCAGCGGTAATATTGGTTTTTATCGCCTCTCCTTCTTTAAAACTATTGTATTTGATGGATGAGGTTGTGAGTCCTAACAATTAAAGCAATTGGACATCAATGGTATTGGTCTTATGAATATTCCGACTATCGTTAGAATTTGATTCTTATATGGTTCCGACATCGGATTTAAATAGTGGCGACTTTAGGTTATTAGAAGTGGATAATAGATTGGTGGTTCCTATAAATACACATGTGAGAATCTTAGTGACTGGCGCGGATGTTTTACATTCTTTTGCTGTCCCTGCCTTGGGGCTAAAAACAGATGCGGTTCCGGGCCGGTTAAACCAAACCGGAATTTTTATTAAAAGACCAGGGACGTTCTACGGTCAATGTTCAGAAATTTGTGGGGCGAATCATTCTTTTATGCCTATTGTAATTGAGGCGGTTTCGCTTGACCGATATATCAATTG
Aplysia_californica           GTGGAACGTGAGGACAATTAAATTTAATTGATGCAGCTAGCCCTCTTCAAAGTGAAATATTCTTATTTCATGACCATGCAATTGTATTATTATTAGGAATTTTTTCCTTAGTGGCTATTTTAGGAGTTTACATTTAATAAGTTTACTTCTCATACTATGTTAGAAGCTCAAAGACTGAAACTATTTGAACAATTATTCCTGCTTTACTTCTTTTATGATTAGCCCTTCCTTCATTACGATTACTTTACTTATTAGATGAGCAATCTAATTCTCGTGTTAAAAAGGACAGGTCATCAGTGATATTGAAGATATGAAATTCCATTTACTCACTATCATTTGATTCTTATATAGTTCCAGAAAGGGATTTAAATCATGGAGATTTTCGATTATTGGAAGTAGATAATCGAGCTACTGTGCCGTTTCAAATAGAAACGTCTGTTATTACAACTTCTGCGGATGTTCTACATGCTTGAACTTTACCTTCTATGGGGGTAAAAATAGATGCTGTTCCTGGACGGTTAAATTCAATAAGAATGTTTGTTGAGAAGCCAGGGGTTTATTACGGACAGTGTTCAGAAATTTGTGGAGCTAATCACTCTTTTATGCCTATTGTGGTAGAAGCAGTAAGATTAAAAGACTTTGTTAACTA
Arbacia_lixula                ATGCAACTTGAGCACAAATAGGACTACAAGATGCATCCTCCCCTTTAATGGAGGAGCTTATATATTTTCATGATTATGCGCTTATTGTACTTACCCTAATTACAGTCTTAGTTTTCTATGGATTGGCTCCTCATATCCTCAAAAACTAACCGATTCTTTCTTGAAGGACAAGAACTGAGACAATTTGAACTGTTGTTCCAGCTATAATTCTAGTATTCATCGCTTTGCCTTCTCTCCAACTTCTTTACTTAATGGACGAAATAAAAGATCCTTACTATAAAGGCAATAGGCCATCAATGATATTGAAGCTACGAATATACAGACTACACCGTGAGTTGCATTCTTATATGGTTCCAACTTCTGATATAAGACTAGGAAACCCTCGACTATTGGAAGTTGATAACCGCCTTATGCTGCCTATGCAAAACCCTATTCGTGTATTGGTTTCCTCAGCAGACGTGTTACACTCTTGGGCAGTTCCCTCCAATGGTGTGAAGATGGATGCAGTTCCGGGACCGCCTAATCAGACAACATTCTTTGCTTCTCGAACTGGCCTCTTTTATGGACAATGCTCAGAAATCTGCGGTGCCAACCACAGATTTATGCCTATTGTAGTAGAGTCTGTTCCATTTAAAACTTTCGAAAACTG
Asterias_amurensis            ATGCAAACTGAACCCAACTAGGACTACAAGATGCATCTTCTCCCCTTATGGAGGAGTTAATTTACTTTCACGACTATACCTTGATTATTCTTACTCTTATTACTATTCTAGTATTTTATGGATTAGCTTATAGTGTCCTCCAACACCAAACGATTTTTTTTAGAAGGCCAAACCCTGAAACTATATGAACTGTTATACCTGCAGTTATACTAATATTTATTGCTCTCCCTTCTTTGCAACTATTATACCTGATTGATGAAGTTAATAAACCTAACTATTAAGGCCATAGGACATCAATGATATTGAAGGTATGAATATGCCGATTACACCTTGAGTTTGACTCTTATATGATTCCCACTAGTGATCTTAGGGTCGGAAATCCCCGCCTTCTAGAAGTAGATAATCGTTGACCTTACCTGCAGCAAACACCTATTGCGATATTGATTCATTCTTCTGACGTTTTACATTTCTGAACGGTTCCTTCTTTGGGAATTAAGATGGATGCCGTGCCAGGACGACTTAACCAAGTTAAATTTTTTATATCTCGATGTGGGCTATTTTATGGTCAATGCTCAGAAATATGCGGAGCAAACCACAGTTTTATGCCAATAGTAATAGAGTCCGTTAAATTTTCTTCATTCGAGAACTG
Asterina_pectinifera          ATGCAAACTGAACCCAACTAGGACTACAAGATGCATCTTCCCCACTAATGGAAGAACTTATATACTTTCACGATTATACTTTAATTATCCTAACCCTAATAACAATATTAGTATTTTACGGACTAGCTACTATTCTCCTCCAAAACTAACCGATTCTTTCTGGAAGGCCAAGGATTGAAACTGTCTGAACCATCATACCTGCCGTAATACTAATATTTATTGCCCTCCCCTCATTACAACTACTATACTTAATGGACGAGGTAAAAAATCCTAACGATAAAGGCCATAGGACACCAATGATACTGAAGATACGAATATGCAGACTACAGTTAGAATTCGACTCCTACATGATCCCAACCTCTGATCTAACCTCCGGAAAACCTCGACTTCTAGAAGTAGACAACCGACTCACCCTCCCTGCCCAAACGCCCATCCGAGTTTTAGTTTCCTCCGCGGACGTTCTACACTCATGAGCAATTCCCTCTCTTGGCATAAAGATGGATGCCGTCCCCGGACGCTTAAACCAAGTCAAATTCTTCATTTCTCGATGTGGGCTATTTTACGGCCAGTGTTCAGAAATCTGCGGAGCCAAACACAGTTTTATGCCCATAGTAATTGAATCAGTAAAATTCTCCACGTTCGAAACCTG
Astropecten_polyacanthus      ATGCAAACTGAACCCAATTCGGACTACAAGACGCATCCTCTCCATTAATGGAGGAACTCATCTACTTTCATGACTACACCCTAATAATTCTAACTTTAATTACCATCCTGGTTTTTTATGGACTAGCTTCTATTCTCAACCAAAACAAATCGATTCTTTCTTGAAGGACAAACCCTGAAACTGTGTGAACAATCCTCCCTGCCATAATCCTCATATTTATTGCACTTCCTTCTCTCCAACTCCTCTACCTTATGGATGAGGTAAACAAACCTCACAATTAAGGCTATTGGACACCAATGATATTGAAGGTACGAATATGCTGACTACAATTAGAATTTGACTCTTACATGATCCCAACATCAGACCTTATCTCTGGTAAACCTCGACTTCTTGAGGTAGATAATCGACTGATTCTACCGTCACAAACACCAATTCGAGTTTTGGTATCATCATCCGATGTCCTCCACTCTTGAGCAGTTCCATCACTAGGCATTAAGATGGACGCAGTACCAGGACGATTGAACCAAGTTAAATTCTTTATCTCACGACCAGGCTTATTTTATGGGCAATGCTCAGAAATATGCGGAGCCAATCACAGATTTATGCCTATAGTTATAGAAGCAGTAAATTTTTCCACATTTGAAAACTG
Balanoglossus_carnosus        GTGCCACCTGAGCACAACTTGGATTTCAAGACGCCGCTTCTCCCATCATGGAAGAACTAATTTATTTTCATGACCATGCATTAGTCATCCTCACCCTAGTAACCATCATAGTATTCTACGGCCTAATTAATCACTAACTCATTCACCAATCGCTTCCTCCTGGAAGGCCAAGAAATGAAACAATCTGAACAATTATCCCAGCCATTATTCTTATTTTTCTAGCTCTCCCGTCTCTCCGTCTGTTATACCTAATGGACGAAATTAACGATCCTGACGATCAAGGCAATAGGACACCAATGATACTGGAGCTACGAATACACGGACTATACCTCGAATTTGATTCCTACATGGTTCCCACTCAAGACCTAACCCCTGGCCAACCCCGGCTCCTAGAGGTAGATAACCGACTAGTTGCTCCAACCCACAGTCCCGTCCGAGTCCTGGTCACCTCCGCAGACGTCCTCCACTCCTGGGCCATCCCAGCTCTGGGCCTAAAGATGGACGCCGTTCCTGGTCGACTAAATCAACTCACATTCTTTGCACCCCGATCAGGAGTATTCTACGGTCAATGTTCAGAGATCTGCGGGGCTAATCATAGCTTCATGCCAATCGTCCTTGAATCGGTCCCCCTCCCCTACTTCGAAAACTG
Branchiostoma_belcheri        ATGCAACTCCTGCACAGTTAGGATTAATAGATGCGGCTTCGCCCGTAATGGAAGAAATAATTTATTTTCATGACCATGTAATGTTGGTTTTAATTCTAATTACATGTTTGATCTTTTATAGGATACTTTATATTTTCTAAATATATTTATCGGTTTTTAACTGATGGGCATGTAATGAGACGGTATGAACTGTAATTCCGGCAATTATTTTAGTTGTAGTTGCATTACCCTCTTTAAAGTTACTTTATTTAACGGATGAGTTAGATAACCCTAACGATTAAGAGTGTTGGGCATCAATGGTATTGGAGCTATGAGTACACAGATTATATATTGAATTTGATTCATATATACTTCCTATTGGTGATTTAGTGGGTGGGGATGCCCGGTTATTGGAGGTAGATAATCGTGTTGTGCTTCCTGTTGATACTTCTGTACGAGTACTAGTGACTGCTGCTGATGTAATTCATGCTTGAACTGTGCCTGCGTTAGGTTTAAAGATAGATGCTGTACCTGGGCGGTTGAATCAATTAGCACTGCAGTGTAGCCGTGTTGGGACTTTTTATGGTCAATGTTCTGAAATTTGTGGGGCTAATCATAGTTTTATACCTATTGTAATTGAAGCTGTTCCTGTTGATGTCTTTGAAAGTTG
Centruroides_limpidus         ATGCGACCTGGGGGATGCTTTCATTTCAAGATAGTGTTTCTCCTTTAATGGAGCAGTTGATGTTTTTTCATGATCATTCGATGGTGGTTTTGGTTATGATTACGGTGTTGGTTTTTTATTTTGTGTCTTTTAACTAATACTTTTTTGAATCGTTTTATTGTTGAAGGGCAGGAGATGAGATTTTTTGGACTTTTATTCCTGCTGTACTTTTAATTTTTATTGCTTTCCCCTCTCTTCGTGTGTTGTATTTGGTGGAGGAGGTACATTGTCCTGACTTTAAGGACGGTGGGACATCAATGGTATTGAAGTTATGAATATTCTGATTTTATATTGAGTTTGATTCTTTTATGCTTCCTTTTGAAGA---------GGGGGGTTTTCGTTTGTTGGATGTTGATAATCGTACGGTGTTACCTTGAGGAGTTTTTACTCGAATTTTAATTACTTCTTCTGATGTTATTCATTCTTGGGCTTGTATGGGGCTGGGGGTTAGGATGGATGCTGTCCCAGGCCGAGTTAATCAGGTTTGTTTTTTGATTAATCGGCCTGGGTTGTATTATGGTCAGTGTTCTGAAATTTGTGGGGCTAATCATAGTTTTATGCCTATTGTTATTGAGAGAGTTTCTGTGGATGCTTTTTTGGGGTG
Chelonia_mydas                ATGCACATCCCCTTCAACTAGGATTCCAAGACGCAATATCACCCATTATAGAAGAACTCCTCCATTTCCATGACCACACCCTAATAATCGTATTCTTAATCAGCACCCTAGTACTTTACATCATCACTAATAACAACAAAACTAACATATACCAATACTATAAATGCTCAAGAAGTGAAATAATCTGAACCATCCTACCAGCCATCGTCCTAATCACCATTGCACTTCCATCTCTACGAGTACTATACCTAATAGACGAAATCAACAACCCTAACCATTAAAGCCATAGGACATCAATGATACTGAACATATGAATATACTGACTACACCTCGAATTTGACTCTTACATAATCCCAACCCAAGATTTACCAAACGGACACTTTCGATTACTAGAAGTAGACCATCGCATAGTAATACCAATAGAATCACCCATCCGAATACTAATCTCAGCTGAAGACGTCCTACACTCATGAGCAGTACCCTCACTAGGTGTAAAAACAGACGCAATTCCAGGACGACTAAACCAAGCAACCTTCATTGTTACACGACCAGGAGTATTCTTCGGACAATGCTCAGAAATCTGCGGAGCTAATCATAGCTTTATACCAATCGTAGTAGAATCCGTACCCCTACAACACTTTGAAAACTG
Ciona_intestinalis            ATGATCCTTATTCTTTTATCCAATTAACAGATTCAAATACTTTTTTTGGTCATGAGATTGTTTTATTTCATGACTTTTCTTTAGCCTCTTTAGTTTTTATTTTAACAGCAGTTTTATTAATATCTAATGAAAAAGAAAAAGTATGTAGTCTTAGCTTATAAGAGATCTAATATATTGAATTTTTATGAACTTTTTTTCCAGTTTTTATTTTAATTTCAATTAGATTACCTTCATTATATTTAATATACCTACTTGAAAGGTCTTTCAAAAGTAACTTTTAAAGTAGTTAGACATCAGTGATATTGAAGTTATGAAAGAAGGGATTTTATTTTGACATATCTTCATATATAGTTCCTTCTGAGGATTTACAAGAAAGACAATTTCGATTATTAGAAGTTGATAATTCAATAGTTTTACCTTATTCTACTAATATTCGTCTTATAATTACTTCTTACGATGTTATTCATTCTTGGACTTTACCATCTTTAAAAATGAAAGTTGATGCAGTACCTGGACGATTAAATACTATGAATATTTTTTCTTTTCAACCAAGATCTTTTTATGGTCAGTGTAGTGAAATTTGCAGATTATTACATAGCTTTATACCTATTCATGTAGAGTTTGTAAATTGAGAAACTTTTTTAAATCA
Ciona_savignyi                ATGATCCTTATTCTTTTATACAATTAACTGATTCTAATACCTTTTTTGGTAATGAAATTGTATTATTTCATGATTATTCTTTGGCTTCGTTAGTTTTAATTTTAACAGCTGTTATATCAATAGCTTATAAAAAAAAAGAAATACGTAACTTTGGCTTACCAGGGATCTAATATATTGAATTTTTATGGACTTTTTTTCCCGTTTTTATTTTAATATCCTTGAGAGTACCTTCTTTGTTTTTAATATATATAATAGAAAGATCCTTCAAAGGTAACGTTTAAAGTAGTTGGTCATCAGTGATATTGGAGTTATGAAGGAGGAGATTTTATTTTAATATGATTTCTTATCAAGTTAGACAATATAAAATTACTCCAAGACAATTTCGATTGTTAGAAGTTGATAATTCTTTGGTTCTACCTTATTCTACAAATGTACGTATAATAATTACATCAGTTGATGTGATTCATTCTTGAACTCTTCCATCATTAAAGATAAAAGTAGATGCAGTACCAAGGCGATTGAATACTATGAATATTTTTTCTTTTAAACCGAGATCTTTTTATAGACAATGTAGTGAAATTTGTAGATTATATCATTCTTTTATACCTATTCATGTTGAATTTGTAAATTGAGAAACTTTTTTAAATT-
Clymenella_torquata           ATGCAAAATGATCACAATTAATATTCCAAGATGCCGCTTCCCCTATCATAGCCCAACTAATTAGTTTCCATGACCATGCCATACTAGTATTAACACTTGTTACGTCTATTGTTGGTATAGCTCTAATTAGCAATAAATAAACTCTCATGTCGTACAATACTTGAAGCTCAACAAATGAAACAGTATGGACAATTTTACCAGCAGTTGTTCTTCAATTCTTAGCTCTCCCATCATTACGTCTCCTTTACCTTATAGATGAAATTAGAAACCCTTACAGTCAAAGCAGTAGGACATCAATGATATTGAACATACCAATATTCAGATTTTAATTAACATTCGACTCCTATATAACCCCTACAAATGAACTAAGGTCAGGAGAATTTCGACTATTAGAAGTAGATAACCGTATAATTGTTCCTATAAATGTTGAAGTTCGTGTATTAACTACTTCAAGAGATGTAATCCACGCATGAACTATTCCAGCGCTAGGCGTTAAGATAGACGCAGTCCCAGGACGATTAAACCAAATAGGCTTTCTAATTAACCGACCAGGGGTGTTTTATGGTCAATGCTCAGAAATTTGTGGGGCCAATCATTCATTTATACCAATCGCTCTTGAGTCAATCAACTACCAAGCATTCCTTAATTG
Crioceris_duodecimpunctata    ATTCAACATGAAAAACCCTTATTTTACAAGATAGAGCCTCTCCAAGAATAGAACAACTTATATTCTTTCATGATCATACATTAATGATTTTAACTATTATTACTATTTTAGTAAGTCAATTACTAACTTTTTTTTAATAAATTTCAACATCGAAACTTATTAGAAGGACAAACTATGAAATTATTTGAACAATTCTTCCTGCATTAACATTAATCTTTATCGCCGTTCCTTCTTTACGATTAATTTATATCCTTGATGAAATTAATAATCCTATCTATTAAAACAATTGGTCATCAATGATATTGATCTTATGAATATTCTGATTTTATATTGAATTTGACTCATATATACTTCCTATAAATGAAATAAAACAATTTAATTTTCGTTTATTAGATGTAGATAATCGAGTAATTTTACCATATGAATCTCAAATTCGGATACTAGTAACTGCTGCTGAGGTTATTCATTCTTGAACAATCCCAACTTTAGGAGTAAAAATTGATGGAACACCCGGACGACTGAATCAAATTAGATTTTCTATCAATCGAGCAGGATTATTTTATGGACAATGTTCAGAAATTTGTGGAGCTAATCATAGATTTATACCTATTGTAATTGAAAGAATTTCTCCTAATTATTTTATTAAATG
Cucumaria_miniata             ATGCAACTTGAGCACAACTAGGATTACAAGATGCATCCTCTCCTCTAATGGAAGAGCTAGTCTACTTTCACGATTATACCTTAATTATCCTTACTTTAATTATTATTTTAGTATTTTATGGGCTCCTTCCTTTCCTCCTCCTTTACTAAACGATTCTTTCTCGAAGGCCAAGAACTGAAACAATTTGAACAGTCATACCAGCAATCATACTTATATTTATTGCTTTCCCCTCTCTCCAAATTTTGTACTTAATGGACGAAGTTAAAACCCCTCACAGTAAAGGCTATAGGGCATCAATGATACTGAAGTTATGAATATACTGACTATATATAGAGTTTGACTCCTATATGACCCCTACAGAAGACTTACAAAAAGGGGAACCCCGCCTCCTAGAAGTAGATAACCGCCTCATTCTACCGTACCAAAACCCAATACGGGCTCTCATCACGAGATCTGATGTTATACACTCATGAGCCGTGCCATCTCTAGGGATAAAGATGGATGCAATCCCAGGCCGACTAAACCAAACCTCCTTTCTAATAAACCGAACAGGACTATTCTATGGTCAATGTTCCGAAATATGTGGGGCTAACCACAGATTCATGCCTATCGTCATTGAATCTGTCCCATTTGACTCCTTTCAAACATG
Danio_rerio                   ATGCACACCCTGCACAACTAGGATTCCAAGACGCAGCATCACCTGTAATAGAAGAACTTTTATGTTTTCACGACCATGCTTTAATAATTGTATTTTTAATCAGCACCTTAGTTCTATACATTATCATTAGTGTCAACCAAACTAACGAATAAATTTATTCTAGATTCCCAAGAAATGAAATCGTATGAACAGTCCTTCCGGCCATCATTCTTATTTTGATTGCTTTACCATCACTTCGAATTTTATACCTTATAGATGAAATTAATGACCCTTACTATTAAAGCCGTAGGACATCAATGGTACTGAAGCTACGAATATACAGACTACACCTAGAATTTGACTCTTATATAGTACCAACCCAAGACCTCACACCAGGGGGCTTTCGGCTTCTTGAAACAGACCATCGAATAGTAGTTCCCAAAGAATCACCAATTCGAATTTTAGTTTCAGCTGAAGACGTACTGCACTCTTGAGCTGTTCCATCATTAGGCATTAAAATAGACGCGGTACCCGGACGATTAAACCAAACCGCTTTTATTGTTTCACGTCCAGGTGTATTCTACGGACAATGCTCTGAAATCTGCGGGGCTAACCACAGCTTTATGCCCATTGTAGTCGAAGCCGTCCCACTTGAATTCTTTGAAAACTG
Daphnia_pulex                 ATGCAACATGAGCACAAATTGGATTCCAAAATAGAGCATCCCCTCTAATAGAACAACTTATCTTTTTCCACGACCACGCCCTTCTTATTCTTATTTTGATTACCACTCTAGTAGGATATTTTATACTTAGTCACCAACAAATTTGTCAACCGTTACTTGCTTGACGGACAGATAATGAAATTATCTGGACTGTTCTTCCTGCTGTTATTTTAATCATCCTAGCCCTGCCCTCATTACGGCTCCTCTACCTCATTGATGAGACCACAGAACCTCACCTTAAAGACTGTAGGCCATCAATGATACTGAAGTTATGAATATTCTGATTTCATATCGAATTTGATTCTTACATGATGCCATCGAACGACCTAGAAAAAGGGCAATTCCGCCTTCTTGAAGTAGACAACCGAGTGATTTTACCATACCTCACCCAGGTACGTCTACTAGTCACAGCAGGAGACGTAATCCACTCCTGAACAATCCCCAGTTTAGGAATCAAAGCTGACGCCGTACCTGGTCGTTTAAATCAACTTAACGTATTTTTTAATCGACCAGGTGTCTTTTATGGTCAATGCTCCGAAATTTGTGGGGCCAATCATAGTTTTATACCCATCACTGTAGAGGCGGTTAACCCCGCGGACTTCCTAAGTTG
Doliolum_nationalis           TTGCTATGTATGGCCAGCTAAGACTGATAGATTCTATAACTCAT------AGCGAAATATATCTTTTTCATGATACGCTACTAGTTACGATCTCAGTCATTTTTCTATCTGTGGTACTCTATTACATTAACTAACACCAGGTTTCAAGTTTTAAACATAGAAAATATAGCAAAATTGAAATGATCTGAACTATTGTCCCCTTGTTCGTGCTCTGTTCACTCGGTATCCCCAGCCTGGCTCTTCTCTACAAGCTGGAGTACATAAGAACAGTTAACTTACAAGGTGATTAGGCATCAGTGATATTGGAGCTACAGGCATGGTGAATCG-----AGTGTTGACTCCTACATAGT------AGCCGAGCCTACGGTAGGTGACCTGCGTTTACTCGACGTAGATAATCGTCTGTCTGTTCCTTACAGGGCAGATATCCGGTTCATTGTAACGTCAACAGATGTAATCCACGCTTTTAGTCTACCTAACTTTTTCGTAAAGTGCGATGCGGTACCGGGACGGCTCAACACATCTTATGTTAACTCAGATGTACCTAGATTAGCTTATGGACAATGTAGCGAGATCTGCAGAGTCAATCATAGCTTTATACCTATCTGTTTAGAGTTTGTGAACTGGGAAAGGTTTATAGAAAG
Epigonichthys_lucayanus       ATGCAACGCCTGCACAATTAGGTCTTACAGACGCAGCATCCCCCGTAATAGAGGAAATAATTTACTTTCATGATCACGTTATATTAGTTCTTATTTTAATTACTTGCTTAATTTCCTACAGTATAACTTATAACTTCAACATACCTTTATCGCTTCTTAACAGATGGGCATGTAATGAGACAGTATGAACCATTGTTCCCGCTATCATTTTAGTGGTAGTAGCACTACCATCTTTAAAATTACTTTACCTCACAGACGAATTAGACACACCTAACTATTAAAACCGTAGGACATCAATGATATTGAAGTTACGAGTACACAGATTACATATCGAATTTGATTCTTATATATTACCCACAGCCGATATCTCTGACGGTGCCGCTCGCCTTCTAGAAGTAGACAACCGAGTAGTTTTACCTGTTGATACCTCAATCCGCATGTTAGTAACCGCCGCCGACGTCCTCCACTCTTGGACAATTCCTGCATTAGGTTTAAAAATAGACGCTGTCCCAGGCCGACTCAACCAGCTAGCCATACAATGTAGCCGCGTAGGTACATTCTATGGTCAATGTTCTGAAATTTGCGGGGCAAATCATAGCTTTATACCGATTGTTATTGAAGCAGTTCCCGTAGAAGTATTTGAAACTTG
Eptatretus_burgeri            ATGCCAATCACTCACAATTTAACTTTCAAGATGCCGCATCACCCCTCATACAAGAAATAGTAAAATTCCACGATCATACACTAACTATTCTTTTCTTTATTAGTACCTTAATCTTATACATTCTATTCCTCACTTTCTAAACTTACTAATAAAAACATTTTAGATTCTCAAGAAATGAAATAGTATGAACTATTATCCCAGCATTTATTCTCATTATATTAGCCCTTCCATCAATTCAAATTCTCTACCTAATGGACGAAACTTCCTCACCTTACAATTAAAACCATCGGTCACCAATGATACTGAACCTATGAATTTTCAGATCTTAATTAGAAATTGAATCATACATAGTTCCATCAGACAATATTCAGAACGGAGAATTTCGGTTACTAGAAGTTGACAACCGAATTTCAGTCCCTATAGACTCCATAATTCGGATATTAATAACATCAGAAGATGTTATTCATTCATGAACCATTCCATCTATAGGAATTAAAGTTGATACTATCCCAGGACGATTAAATCAAGTTACTTTCTCTTCCTCTCTTCCAGGTCTATTCTTCGGTCAATGTTCAGAAATTTGTGGAGCAAATCACAGCTTTATACCTATCGCAATAGAAGTAGTTCCTCTTAAAACATTTGAGTCATG
Florometra_serratissima       ATGCAACTTGGTTACAGTTAGGCTTTCAGGATGCATCTTCCCCTTTAATGGAGGAGCTTATTTATTTTCATGATTATATTTTAGTTGTTCTTGTTTTAATTACTATTATAGTTTTTTATGGCTTATTTTTTGTTTATTGTTAAAACAGATCGTTTTTTTTTAGATAGACAGGGTGTGAAACTGTTTGAACTGTAGTGCCTGCTTTTATTCTTGTTTTTATAGCTTTTCCTTCTTTACAACTTTTATATTTAATAGATGAAATAAAAGATCCTAACAATAAAGGCTTTAGGTCATCAGTGATATTGAAGATATGAATATACTGATTATATTTAGATTTTGATTCTTATATGGTTTTTACTGATGATTTGACTTTTGGTTCTTTACGTCTTTTAGAAGTTGATAATCGTGTTATTGTACCAAGACAAAATTCTATTCGAGTTTTAGTTAGTTCTTCTGATGTTCTTCATTCTTGGGCTATACCTTCTCTTGGAATAAAGATGGATGCTGTTCCTGGTCGTTTAAATCAAGTAACTTTTTTATGTCCTCGTAGTGGGGTTTTTTATGGTCAATGTTCTGAAATATGTGGGGCTAGTCATAGTTTTATGCCTATTGTAATTGAGTCTATTCCTTTTAAAACTTTTGAGAATTG
Haliotis_rubra                ATGCCCAATGAGGACAACTAGGATTTCAAGACAGCGCTTCCCCAATAATGGAACAGCTCATCTTCTTCCATGACCATGCTCTACTAATCCTACTTCTGATCACTACACTAGTAGGTTACCTTACCGCTTATGTTAAGATCTCTCACATCCCGGTATATTCTAGAACAACAAACCATGAAACAATCTGAACCATTCTACCAGCCATTATCCTTATTTTCCTCGCCCTACCATCCTTGCGCCTCCTTTACCTACTAGACGAAGTCGGTATATCTAACAATCAAGGCAACTGGTAACCAGTGATACTGAGGCTACGAATACTCAGATTTTGAATAGAGTTCGACTCATATATACTACCAGAAGACACACTAGAGGCCGGACAATACCGATTACTTGAAGTTGACCGACGAATAGTTGTTCCAACAAAAACAGATGTCCGGATACTAATTACCTCTAACGACGTAATCCACTCATGGGCCGTCCCATCTCTCGGGGTTAAAGTAGACGCAATCCCCGGCCGCCTTAACCAGACAAGTTTTATGGCCACTAACGAAGGGGTGTTCTACGGACAATGCTCAGAAATTTGCGGAACTAACCACTCCTTCATGCCAATCACAATCGAAGCAATTAATGTCGACGACTTCTCACAGTG
Halocynthia_roretzi           -----ATATATAATAGTTTGGGGTTGCAAGATTGTTTTAATTACATTGGGATAGAGGTTTATTTGTTTCACGATTATAGTATGTTAATTGTTTTGTTTATTTTAATTGGAGTTATATTATCGGTATTTAGGAAGTGGTGGTTATATGGTTAAGGGGTATCGGTCTTCTGAGTTTTTGAGTTAACTTGGACTGTTGTTCCAGGATTTTTGTTGATGTCTTTAGGTGTTCCTTCTTTGTTTTTAATGTATTATATAGAAGGAGCAGTTAAATATAACTGTAAAAGCAGTTAGGCATCAATGATATTGGAGTTATGAAATTGGAGATTATGTATTGAGTTTGATAGTTATATGGTGGGTTTAGATGACTTGGTAGTAGAGATTCATCGGCTATTAAATGTAGATAATAGTTTGGTATTGCCGTATCTCACTAAAATTCGAGTTTTAGTGGGATCAAGGGACGTTTTACATGCTTGAGCATTACCTTCAAGAAGGCTTAAGGCAGATGCATGTCCAAGGCGTTTGAATGTATTAAGTTTGAGAGTATGTCGGCCTAGAAGTATATATGGGCAGTGTAGTGAGATTTGTGGTGTAAATCATAGTTTTATGCCTATTCATGTGGAGTGAGTTTCTTGGGAGGATTTTTTAATAAG
Herdmania_momus               -----ATGTATAATTCGTTGTTGTTGCAAGATTGTTATAACAATACTGGGATAGAGGTTGTTTTATTTCATGATTATAGTTTAATGGTTTTGGTTTTGATTTTGGTGGGTTTYTTAGTTTTTAGTTATAAGAAGCGGTAATTTTTTTGTAAAGGGYTATAGTTCCTCTGAGTTATTGAGTTTAGTTGGACAGTGGTTCCTGGTTTCTTGTTATTGTCATTGGGGGTCCCTTCTTTGTTTTTAYTGTATTTTATAGAGGGGGTGACTAAGAGTAACATTAAAGGCGATAGGTCATCAGTGGTATTGGTCGTATGAGATAAATGAGTTTGTTTTGGGTTTGATAGTTATATAAGTGATC---GTGGTGCTGAATTAGGGGGTTATCGTCTGTTGGATGTGGATCAACAGGTGGAACTTCCTTATATAGCTAAAGTGCGAGTTTTAATTTCTTCCASAGATGTGTTGCACTCATGGGCCYTGCCWAGTATGGGGTTAAAGGCAGATGCTTGTCCAAGACGGTTGAATATATTGAATATTGTCAGCTTTCGACCGGGAAGTATTTTTGGTCAATGTAGTGAGATCTGTGGAGTCAACCACAGTTTTATACCTATTCATTTGGAGTTTTGTGACTGAGATAGCTTTCTGTCAAG
Homo_sapiens                  ATGCACATGCAGCGCAAGTAGGTCTACAAGACGCTACTTCCCCTATCATAGAAGAGCTTATCACCTTTCATGATCACGCCCTCATAATCATTTTCCTTATCTGCTTCCTAGTCCTGTATGCCCTTTTCACTCACAACAAAACTAACTAATACTAACATCTCAGACGCTCAGGAAATGAAACCGTCTGAACTATCCTGCCCGCCATCATCCTAGTCCTCATCGCCCTCCCATCCCTACGCATCCTTTACATAACAGACGAGGTCAACGATCCTTACCATCAAATCAATTGGCCACCAATGGTACTGAACCTACGAGTACACCGACTACGACTAATCTTCAACTCCTACATACTTCCCCCATTATTCCTAGAACCAGGCGACCTGCGACTCCTTGACGTTGACAATCGAGTAGTACTCCCGATTGAAGCCCCCATTCGTATAATAATTACATCACAAGACGTCTTGCACTCATGAGCTGTCCCCACATTAGGCTTAAAAACAGATGCAATTCCCGGACGTCTAAACCAAACCACTTTCACCGCTACACGACCGGGGGTATACTACGGTCAATGCTCTGAAATCTGTGGAGCAAACCACAGTTTCATGCCCATCGTCCTAGAATTAATTCCCCTAAAAATCTTTGAAATAGG
Lampetra_fluviatilis          ATGCACAGCAAGCTCAACTAGGACTTCAAGATGCAGCCTCCCCTATCATAGAAGAACTTATTCATTTTCATGATCACACTCTAACAGTTGTATTCTTAATTAGTGTACTAATTTTCTATCTTATTACTAGTTACTACCCGATTCACAAATAAACACTCTCTTGATTCTCAAGAAGTGAGATCGTATGAACAGTTATACCAGCCATTGTCCTCATTATAATTGCTCTTCCATCCCTACGCATTCTTTACCTTACCGACGAAATCAGTGACCCTAACAATTAAAGCAGTTGGACATCAATGATACTGATCCTATGAATACACTGATTATAGATCGAATTTGACTCTTACATAACGCCAACTAATGAACTAGAGCCAGGAGGAATCCGCCTTCTAGACGTAGACCATCGCATCGTAGTACCAATAGAATCCCCTATTCGCATGTTAATTACATCAGAAGATGTAATCCACTCCTGAACTATCCCATCTTTAGGTACTAAAGTAGATGCAGTCCCAGGCCGATTAAATCAAGCAACATTTATTACAATTCGACCAGGCCTATATTTTGGTCAATGCTCAGAAATCTGCGGTGCAAATCATAGTTTTATACCAATCGCACTAGAAGCTGTTCCTCTCTCATATTTCGAAAGTTG
Lepidosiren_paradoxa          ATGCCCACCCATCCCAGCTAGGATTACAAGATGCAGCCTCTCCTGTAATAGAAGAACTCCTTTATTTTCATGATCATACCTTAATAATTGTATTTCTAATTAGTACATTAATTTTATACGTAATTGTTAGTCTCAACAAAATTAACCAATAAATTTATTCTTGAATCTCAAGAAATGAAATTATCTGAACTATCCTTCCTGCCGTAATTTTAATTCTAATTGCTCTCCCATCACTCCGAATTCTTTACCTAATAGATGAAATTAATGACCCTAACAATTAAAGCGATTGGTCATCAATGGTACTGAAGCTACGAATATTCAGATTATCTCTAAATTTTGACTCCTACATAACCCCAACACAAGACTTAACATCTGGCCAATTCCGATTACTAGAAACAGACCATCGAATAGTAACACCAATGGAATCCCCAATTCGAGTTCTTATTACAGCCGACGATGTTCTCCATGCATGAGCAGTTCCTGCTTTAGGTATCAAAATAGACGCAGTTCCAGGCCGCCTAAACCAAGCATCATTTACAACAACCCGTCCTGGGGTATTTTATGGCCAATGTTCAGAGATTTGCGGCGCGAATCATAGCTTTATACCAATCGTAGTAGAGGCCGTCCCACTTCAACAGTTTGAAAACTG
Limulus_polyphemus            ATGCAACTTGATCCCACCTCCTATTTCAAGACAGAGCTTCCCCTACTATAGAACAAATAATTTTCTTTCATGATCACACAATAATTATCTTAACCTTAATTACAACTCTAGTTGTATACATAATAATCTATATACAATTCCTTTACTAATCGAGTTCTTTTAGAAGGTCAAGAAATGAAACGTTCTGAACCATCATCCCAGCACTCATATTAATCTTTATTGCCTTACCCTCACTCCGACTTTTATACCTTATAGACGAAATTAATAATCCTAACAGTAAAAACCATTGGTCACCAATGATATTGGTCATATGAATACTCAGACTTCCCATCGAATTTGATTCCTATATAATCCCTAGAAGAGAAAACCTCCCCTCCTCATTCCGATTATTAGATGTTGACAACCGCACAATCCTTCCAATAAACACCCAAATTCGAATAATAATTACTGCTGGTGACGTTATCCACGCTTGAACAGTTCCAGCTCTAGGTATAAAAATTGATGCAATCCCAGGCCGTTTAAACCAGTCCTCAATTATAATTAACCGCCCTGGCCTATTCTTCGGACAATGCTCAGAAATTTGTGGAGCAAATCACAGCTTCATACCAATTGTTGTTGAAAGTGTAAACACTTCGTCCTTCATCAAATG
Luidia_quinalia               ATGCAAACTGAGCTCAATTAGGTTTACAAGACGCATCCTCTCCAATAATGGAAGAACTAATCTACTTTCACGACTATACTCTTATAATTTTAACTTTGATTACAATTCTGGTTTTCTATGGCCTTGCTAATTTTCTCAACCAACACTAACCGATTTTTCTTGGAGGGCCAAGCTTTGAAACTGTATGAACCATATTTCCTGCTATAATACTTATATTTATTGCCCTTCCATCCCTTCAACTTCTTTACCTTATGGATGAAGTTAAAAACCCTCACAATTAAGGCAATTGGCCACCAATGATATTGAAGATACGAATATGCAGACTACCCCTAGAGTTCGACTCATATATGATCCCTACCAAAGAGTTAACAATTGGGAGACCTCGACTTTTAGAGGTTGACAACCGACTGGTCTTACCCTCTCAAACCCCTATTCGGGTCTTAGTGTCTTCTTCAGACGTCCTCCACTCTTGAGCAGTCCCCTCTTTAGGGATAAAGATGGATGCTGTTCCAGGACGATTAAACCAAGTAAAATTTTTTATCTCTCGATGTGGGCTATTCTATGGACAGTGTTCAGAAATATGTGGAGCAAACCACAGCTTTATGCCTATTGTTCTTGAATCTATAAAATTTACTAACTTTGAAAACTG
Lumbricus_terrestris          ATGCAAACTGAGGTCAAGTAATATTTCAAGACGCCGCATCATCTGTCATGCTCCAACTAGTATCCTTTCACGACCATGCTTTATTAGTCCTAACTCTAGTCCTAACAGTGGTCGGCTATGCTCTCCTTCATATTAAACAAACAAGTAAACCGTTACATTATAGAAGCTCAAACAGTGAAACAATCTGAACTATTTTACCAGCTCTTATTCTCCTAGTTCTAGCCCTACCATCTTTACGCATTCTTTATATTACAGACGAGGTGAGACAACCTTACTGTGAAGACTATTGGGCATCAATGATATTGAAGATACGAATATACTGATTTCATGTAGAAATAGATTCATATATGCTACCAACCTCAGACCTACTACCGGGGGACTATCGACTCCTAGAAGTAGATAATCGTATGGTAGTACCTATACAATTAGAAATTCGAATACTAATCACTGCTGCAGATGTGATTCACTCATGAACAGTTCCAGCTCTCGGGGTAAAAGTGGATGCCGTGCCTGGACGTCTAAACCAAATTGGATTTACAACTACACAACCAGGGGTATTTTATGGTCAGTGCTCAGAAATCTGCGGTGCTAATCACTCATTTATGCCAATTGCAGTGGAAGCTATTAACACTAAATCCTTCATAAGATG
Metridium_senile              ATGCGGAGCCGTGGCAATTAGGTTTACAAGATGCTGCCCACCCGGTGATGGAGGAGATAATTTTTTTTCATGATCAAGTAATGTTTATATTAATTATTATTATTACAACAGTATTATGGTTGATTGTCCTTAAGTGGTAAGGCTTACCATAGATATCTAGTTGATGGTACTTTATTGAAATAATTTGGACTATTGTTCCGGCTATAATTTTAATTCTTATTGCCTTTCCTTCCTTAAAATTATTGTACTTAATGGATGAAGTTATGGACCCTAACTATTAAAGCTATCGGCCATCAATGGTATTGGTCCTACGAGTACTCAGATTACCTTTGGAATTTGACTCTTATATGGTGCCCACATCTGAATTAAATAAGGGTGACTTTAGATTATTAGAGGTGGACAATAGACTAGTTGTTCCTATTAACACACATGTCAGAGTCTTAGTGACTGGGGCCGATGTTTTACATTCCTTTGCAGTCCCGGCGCTAGCTGTTAAAATGGACGCGATTCCGGGTCGATTAAATCAAACTGGGTTTTTTATAAAAAGACCTGGTATTTTTTATGGCCAATGCTCTGAGATTTGTGGGGCTAATCACTCCTTTATGCCAATTGTAATTGAAGCGGTTTCTCTAGATAAATATATCAACTG
Montastraea_franksi           ATGCAGAGGCTTGGTGTTCGGGTCTTCAAGATATGGCAGACCCAGTTGTTGAAGAAACTCTTTTTTTTCATGAACGGGTGATGTTTTTGCTGGTTATTATTATACCTGTTGTTTTGTGACTTATTGGCTTTAAAAAATAAGTTTTATGATCGCTTTTTAGTTGATGGTACTTTTTTGAGATTATTTGAGCTATAATACCGGCAGTTATTTTAGTTCTTATTGCATTACCTTCTCTTAAATTGTTGTATTTGATGGATGAAGTTGTTTCTCCTAACCATAAAGGCGGTTGGACATCAATGATATTGGTCTTATGAATACTCAGATTATCATTGGGGTTTGATTCTTATATGCTTCCTACATCGGATTTAACTCCAGGGGAGAATCGTTTGTTGGAAGTTGACAATAAACTTATTCTTCCAATTTTAACTCATATAAGGCTTTTGGTTACAGGGGCGGATGTTTTGCATTCTTTTGCGGTTCCTTCTTTAGGGTTAAAAATAGATGCTGTCCCAGGTCGTCTTAACCAAACGGGGGTTTTTATTAAAAGGCCGGGGTATTTTTTTGGACAATGTTCTGAGATTTGTGGTGCAAATCATTCTTTTATGCCAATTGTTATAAAAGGAGTTTGGGTTGAAGAATATCTTCATTA
Myxine_glutinosa              ATGCTAATCATCTCCAATTTAATTTCCAAGATGCAACATCTCCACTTATGCAAGAACTAGTAAAATTCCATGACCACTCATTAACTATTCTATTTTTTATTAGTGCCCTAATCTTATATGTCCTGATCTTCATTATCTAAGCTCACTAACAAAAACATTTTAGACTCTCAAGAAATGAAATAGTATGAACTGTTATTCCTGCATTTATTCTTATTATATTAGCTCTCCCCTCTATCCAAATCCTCTACCTTATGGATGAAATTGCTTCTCCTTACAATCAAAACTGTTGGACATCAATGATATTGAACTTATGAATTTTCTGACCTCAATCAGAAATCGAATCCTACATATTACCAACGGCTGATCTACAAAATGGGGACTTTCGACTCTTAGAGGTAGATAATCGAATTTCTGTCCCCATAGACTCCAAAATTCGGATACTTATCACATCAGAAGATGTTCTCCATGCATGAACTTTGCCCTCCATGGGCATTAAAGTAGACGCTGTCCCAGGTCGACTAAATCAAGTAACTTTCTCTTCTTCATTACCAGGGTTATTTTTTGGGCAATGTTCAGAAATTTGTGGGGCGAACCATAGTTTTATACCTATCGCTATAGAAGTGATTCCCCTAAAAACCTTTGAATCATG
Nesomachilis_australica       ATGCAACATGGTCACAATTAAATTTACAAGACAGAGCCTCCCCTCTAATAGAACAATTAATTATATTTCATGATCATACAATCCTAATGATCGTAATAGTTACTATTCTAGTAGGCTACATAATAATTCCTTTTTAATAACTTTATCAACCGGTACCTTCTCGAAGGCCAAACCATGAAGTTATCTGAACAATCGTACCTGCTATTATTTTAATTTGCATCGCTATACCCTCTCTACGACTACTTTATTTACTAGACGAAGTAAGAGAGCCTAACCCTAAAGACAATTGGACATCAATGATATTGAAGATATGAATATTCAGATTTCACTTAGAATTTGACTCCTACATAATCCCAACTAATCAATTAAACTTAAACGAAATCCGTCTGTTGGATGTTGACACCCGAACAACATTACCAATAAACATACAAATCCGAGTCTTGATTTCTGCCGCCGATGTTTTACATTCATGAACTGTACCGGCCTTAGGAGTAAAAGTGGATGCCGTTCCAGGACGATTAAACCAAACTAGTTTTCTATTAAATCGCCCGGGACTATTCTTTGGTCAGTGTTCAGAAATCTGCGGAGCAAATCACAGTTTTATACCTATTGTACTTGAAAGAATTCCCATTAATAAATTCATTTCATG
Paracentrotus_lividus         ATGCAACTTGAGCACAATTTGGTCTACAAGATGCGTCCTCCCCACTAATGGAGGAGCTAACATACTTTCACGATTACGCCTTAATCGTACTTACCCTCATTACAATACTGGTATTTTACGGGCTAGTTACTACTATCTTCCAGGACTAATCGATTTTTTCTTGAAGGCCAAGAACTGAGACTATTTGAACTGTCGTTCCTGCTTTTATTCTTATCTTCATCGCACTTCCCTCCTTACAACTACTTTACCTTATGGATGAAGTTAAAAATCCTGACAATTAAGGCAATAGGACACCAATGATATTGAAGATATGAATACACCGACTATACCTAGAGTTTGACTCATACATGGTCCCTACTTCCGATGTTTCTCTAGGCAAACCCCGACTTCTAGAAGTAGACAATCGACTAATACTACCCATGCAAAACCCTATCCGAGTCTTAGTTTCCTCAGCAGACGTATTGCACTCATGAGCTGTTCCCTCCTTAGGAGTAAAGATGGATGCAGTCCCAGGCCGACTTAATCAAACCACCTTCTTTGCAGCTCGAGCAGGACTGTTCTATGGACAATGCTCTGAAATTTGCGGAGCAAATCATAGTTTCATGCCCATTCTTATAGAATCCGTCCCTTTCTCTAATTTCGAAAACTG
Phallusia_fumigata            GTGCAATGTATGGTGGCGTTGGGTTACAAGATACTATTTCCTATGAGGGAAGTGGTGTGGAGCTTTTTCATGATTTTGCTTTGTGTGTGATAGTTTTTATTCTTTGTGTAGTAGTGGGTATATTCTACGGTGGGGGGCGGAAGTGTAGTGAGTGGGTATAGTGGGTCAAATTATGTGAATTTATCTGGACGACTCTCCCTGTTGTGGTGCTTTTAGGGCTGAGTTTCCCATCATTGGCTCTCATATACTTGAGTGAGGGGCCTCCTGGGGGTGACTTTTAAGGCTGTTGGACATCAGTGGTATTGGAGCTATGAGGGGGGGGATTTTATTTTGGGGTGGATTCATATATGGCTCCGTTGGGGGACCTAAGCGAAGGATCCTTCCGGTTGTTGGAGGTGGATAATAGTTTAGTGCTACCTTTCGGGGCCAAGGTACGGTTGGTGACGTCCTCCACGGATGTCATTCACTGTTGGGCCCTCCCATCATTAGCTATAAAAGTAGACTGTGTGCCTGGACGGCTAAACACTCTTAGTGTAAGCTCAGTTTCGCCTAGGTCCTTTTACGGTCAGTGTAGTGAGATTTGTGGAATTAACCATAGCTTTATGCCTATCCATGTGGAGTTTGTAGATTGAGGCACTTTCTTAGCATA
Phallusia_mammilata           GTGCAATATACAGGGGTGTGGGGTTACAGGATGCCATTTCCTATGAGAGGAGTGGCGTGGTATTGTTCCATGATTTTGCTTTGTGCGTAATAGTCTTTATTCTCTGTGTCGTGGTAGCTATGTTCTGCCGCAGGGGGTACGTCGGTTGTTGGGGGATATAGCGGGTCCAATTATGTGAAATCATCTGAACAACCCTGCCTATCGTTGTTCTTTTGGGACTGAGTTTCCCCTCGCTGGCCCTCATGTATCTAAGTGAGGGGCCTCAGGGGGGTGACCTTTAAGGCTATTGGCCACCAGTGGTATTGGAGCTATGAGGGGGGGGACTTTATTTTAGCGTAGATTCATATATAATGCCCCTGAGCGAGCTGGGGGGAGGAGACTTTCGCCTGTTGGAGGTGGATAACAGCTTAGTGTTACCCTTTAGGTCTAAAATTCGGCTTGTGACCTCCTCTACGGATGTTATTCACTGTTGGGCTCTTCCATCCCTTGCCTTAAAGGTTGATTGCGTCCCCGGACGCTTAAATACTCTTCAGGTTGGCTCTACAGTACCTGGTTCCTTTTTTAGGCAATGTAGTGAGATCTGTGGAATCAACCATAGCTTTATGCCCATCCATGTTGAGTTTGTAGATTGAGACTCGTTTTTAACCTA
Pisaster_ochraceus            ATGCAAATTGAACCCAATTAGGATTACAAGACGCATCTTCTCCTTTAATGGAGGAGTTAATTTACTTTCACGATTACACTTTGATTATATTAACCTTAATAACTATCCTGGTATTTTACGGATTAGCTTATAGTATCTTCCAAAACGAAACGATTCTTTTTAGAAGGACAAAGACTGAGACCATATGAACTGTCATACCCGCCGTTATTCTTATATTTATTGCTCTCCCCTCACTACAACTATTATACCTAATAGACGAGGTAAAAAACCCTAACCATAAAGGCCATTGGCCACCAATGATATTGAAGATATGAATATGCCGATTATACCTTGAATTTGACTCTTACATGATCCCTACGAAAGACCTAACCTTAGGTAAACCTCGACTTTTAGAAGTAGATAATCGATTAACCTTACCCTCCCAAACTCCTATTCGAGTATTAGTTACATCCTCCGACGTATTACACTCTTGAACAGTACCATCTTTAGGAATAAAGATGGACGCCGTACCAGGACGACTAAACCAGGTTAAATTCTTTATATCTCGATGTGGTTTATTCTACGGACAATGCTCAGAAATATGCGGAGCAAATCACAGTTTTATGCCAATAGTAATTGAATCAGTTAAATTTTCTTCGTTTGAAAACTG
Platynereis_dumerilii         ATGCTCACTGAAGACAAATCGCATTCCAAGACGCCGCCACACCTATTATAACCATACTTATTGCATTCCATGACCATGCAATGCTTGTTATTATTATAGTCCTCACATTTGTAACCTATGCTATAACTTATGATTAATAAATATACATGCCGAAATGTATATGAAGCACAATCAATGAGACTATTTGAACAGTCTTACCAGCATTTATTTTATTATTCCTTGCACTCCCATCTCTCCAGCTCCTATATCTTACAGACGAAATCGTAGAACCTTACAGTAAAAGCAATTGGCCACCAGTGGTATTGAAGATATGAATACACAGATTTTACGTAGAATTTGACTCTTACATAGTTAACACTAATGACCTAAATGAAGGGCAGTTTCGTCTTCTAGAGGTCGACAATCGCGTTGTTCTCCCTATAAATATTGAAGTTCGTGTACTAGTATCGGCTGCTGACGTTATTCACTCATGAACGGTACCCGCCTTAGGAGTAAAAGCAGATGCAATCCCCGGCCGATTGAATCAACTAAGGTTCGTCATTCGGCGCCCAGGCATTTTCTATGGACAATGCTCAGAAATTTGTGGAGCAAATCAYAGATTTATACCCATCGCGGTAGAAGCCGTAAACACAGACAGTTTTATTAGATG
Priapulus_caudatus            ATGCCACATGAGGGCAACTTATATTTCAAGATAGCGCGTCTCCATTAATGGAACAACTAATTTTTTTTCATGATCACATTTTATTTGTATTAATTTTAATTACAGTAGTAGTAGGCTATTTTATAATTTATAACTAATTCTTACATTAATCGATTTATACTAGAAGGGCAGGAAATGAAACGATTTGGACCATTATTCCAGCAATTATTTTGATTTTCGTTGCGCTTCCATCCCTTCGTCTTCTTTATTTATTAGACGAGGTAAACTCTCCTTACTATTAAAACAATCGGTCATCAGTGATATTGAAGATATGAATATTCGGATTTTAATTAGAATTTGACTCTTTCATAATTCCATCAACTGACTTAGAAGAAGGTCAATTTCGACTATTAGATGTAGATAACCGCCTTATTATTCCTATGGAAAATAAAATTCGTGTATTGGTAACTGCTGCAGACGTTTTACATTCATGGGCTATCCCTTCTATAGGAATTAAAGTAGACGCAGTTCCTGGTCGACTAAACCAATTATCATTCTTCTCATCCCGACCCGGTGTATTTTACGGTCAATGTTCAGAAATTTGTGGTGCGAATCATAGCTTTATACCTATTGTATTAGAAGTAGTTGATACCCCTTCGTTTATCAAATG
Protopterus_dolloi            ATGCCCACCCATCACAACTAGGTTTACAAGACGCCGCTTCCCCCGTGATAGAAGAACTGATTCATTTCCACGACCACGCCCTAATAATTGTATTTTTAATCAGCACCTTGGTCCTTTACATTATCGTTAGTGTCAACAAAATTTACAAATAAATTTATCCTGGACTCCCAAGAAATGAAATTGTGTGAACAATTTTACCAGCTGTAATTTTGATTATGATCGCCCTACCGTCCCTTCGAATTCTATATCTTATAGACGAAATCAACGACCCTAACAGTAAAAGCAGTCGGCCATCAATGATATTGAAGTTACGAATACTCAGATTATCACTCAACTTCGATTCGTATATGACCCCAACACAAGATCTTACCCCCGGACAATTTCGACTCTTAGAAACAGACTACCGCATAGTAGTACCCATAGAGTCCCCAATTCGAGTCCTAATTACAGCAGATGACGTAATTCACTCCTGAGCTGTCCCCGCCCTTGGGATTAAAATAGATGCTGTCCCAGGTCGATTAAACCAAGCATCATTTATTACTGCCCGCCCAGGAATATTTTATGGGCAATGCTCAGAAATTTGGGGCGCAAATCACAGCTTCATACCAATTGTTGTAGAAGCCGCTCCACTCCAACACTTCGAAAATTG
Pupa_strigosa                 GTGGGTATTGAGGGCAACTGAATTTAATGGATTCTGCATCACCCTTGCAGGGTGAGCTGTTTCTGTTTCATGACCATGCAATGGTCCTTTTAATTGCTATTTTCTCTTTTGTTGCTACTCTAGGTGTTAATGTTTAACTATTTTACTTGTCGTAACCTCCTGGAAGCTCAGCAGCTGAGACCATTTGAACTATTATTCCAGCGTTGTTGTTAGTTTGATTAGCGTTGCCGTCATTACGCCTGCTCTACTTACTTGACGAGCAGGCGAACAGTCCTCCTGAAAGCCACTGGCCATCAGTGATACTGAAGATACGAAGTGCCTTCAGTGCTGAATCAACTGATTCATACATGGTGCCAGATAGGGACCTAGAAGCTGGAGATTATCGGCTATTAGAGGCGGACAACCGCGCGGTTGTCCCGTTTGGGCTGGATACTACTATTATTAGCACATCCGCGGATGTGCTACATGCTTTCGCGATACCTTCAGCAGGAGTGAAAATAGATGCAGTCCCCGGCCGCCTAAACAGGATAAGAACCTTATTTAATCGGCCGGGGGTCTTTTACGGTCAGTGTTCTGAGATTTGTGGTGCAAATCATTCGTTTATACCAATTGTGATTGAGTCAATCAACCTTCACGATTTTGTTAGCAC
Raja_porosa                   ATGCACACCCATCACAATTAGGATTTCAAGACGCAGCCTCCCCAATCATAGAAGAGCTCCTCCACTTCCACGACCACACATTAATAATTGTTTTCCTTATTAGCACACTAGTTCTCTATATTATTGTTAGTAACCACTAAATTAACTAATAAGTACATTTTAGACTCACAAGAAATGAAATTGTATGAACTATCCTACCTGCTATCATCCTTATTATAATTGCACTACCATCACTACGAATCTTGTATCTAATAGATGAGATTAATGATCCTCACAATCAAAGCACTAGGCCACCAATGGTATTGAAGCTATGAATACACAGACTATACTTGGAATTTGACTCCTACATAATCCAAACTGAAGACCTAACTCCAGGACAATTTCGACTTCTGGAAACAGATCACCGCATGGTTGTTCCGATAGAATCCCCCATTCGAGTACTAGTCACTGCAGAAGACGTCCTACACGCCTGAACAATTCCAGCACTTGGAGTAAAAATAGACGCCGTCCCAGGACGCCTCAACCAAACCGCCTTTATCATCTCCCGACCTGGCATTTACTACGGACAATGTTCAGAAATTTGTGGCGCTAATCACAGCTTTATGCCAATTGTAGTTGAAGCAGTACCTCTCGAACACTTTGAGAATTG
Saccoglossus_kowalevskii      ATCCCACCTGAGCCCAAATTAGCCTTCAAGACGCCGCCTCCCCTATTATGGAAGAACTAATTTATTTCCATGATCACACCCTAATTATACTAACCCTTATCATTACAGTAGTTTTTTATGTTCTAGCTTCTTCATAACACTTTTACAAACCGCTTTCTTTTGGAATCACAACAAATGAAACTGCTTGAACCCTTATACCAGCTATTATACTTATATTTATAGCTCTACCCTCCCTTCGTCTTCTTTACCTTATGGATGAAATTAACGACCCTTACAATAAAAGCTACAGGTCACCAATGATACTGATCCTACGAATACACTGATTATATCTTTCTTTTGATGCCTATATGATCCCGACCTCAGACCTAGAACCCTGAGAACCCCGCCTTCTTGAAACTGATGCCCGTATAATTGCCCCCACTCATAGCCCCATCCGAATACTCGTTACTTCTGACGATGTTCTACACTCTTGAACAATCCCTGCCCTCGGTTTAAAAATGGACGCTATCCCAGGCCGCCTAAACCAAATCACTTTTTATGCCCCTCGATCAGGAGTCTTTTATGGCCAATGTTCTGAAATTTGTGGAGCTAACCACAGCTTCATGCCTATAGTGCTTGAAACAGTCCCACTAGAAGAATTTGAAGCCTG
Scutigera_coleoptrata         ATGCAACATGATCTATACTCTCCTTTCAAGATGCTACATCCCCTCTTATAGAACAATTAATTTTCTTCCATGATCATACAATGATCGTCTTAACAATAATTACAACTCTAGTAGGATACATAATAACTAATAGTAAATAAATATTCTAACCGGCAACTCATAGAAGGACAAGAAATGAAACTATTTGAACTATCATCCCAGCAATCACTTTAATCTTTATTGCCCTACCCTCCCTACGTCTCCTTTATCTACTAGATGAAGTTAATTCTCCTAACATTAAAAACCATTGGACACCAATGATATTGATCTTATGAATATTCAGACTTTATATTGAGTTTGATTCTTATATAATTCCACAAGCAGAAATAGTTAATAATTCATTTCGACTTCTAGATGTTGATAATCGAACTGTCATCCCTATAAACACCCAAATACGAATTTTAATTACTGCCGCAGATGTCCTTCATTCTTGAACTGTTCCATCTCTAGGAGTAAAAGTTGATGCTGTCCCTGGACGTCTTAACCAAACATCTTTCCTAGCTAATTTCCCTGGGCTATTTTTCGGCCAATGCTCAGAAATTTGTGGAGCTAACCATAGATTTATACCAATCCTAATTGAGTCAGTGAATATTAAATCTTTTATTAACTG
Squilla_empusa                ATGCAACATGAGGTTATTTAGGGTTTTTAGATGGGGCTTCTCCTTTAATAGAACAATTAATTTTTTTTCACGACCACGCTATAATCGTCTTAACTCTTATTGTAACTATAGTAGGTTATATAATAAGTATTAACAAATAAACTGGTAAACCGGTTTTTACTTGAAGGGCAAACTATGAAATTATTTGAACTATATTACCAGCAATTATTTTATTATTTATTGCGTTTCCTTCTTTACGGCTTTTATATTTGCTAGACGAAGTTAATGATCCTCACACTAAAAACTATCGGGCACCAATGGTACTGAAGTTATGAATATTCAGATTTCAAATTGAATTTGATTCTTATATAATTCCTTCTAATGAACTAGCCGACAATAGTTTTCGACTCCTAGATGTAGACAATCGAGCTGTTTTACCAATAAATACACAAATTCGTGTTTTAATTACAGCAGCAGACGTCATCCACTCTTGAACAGTTCCTTCATTAGGTGTAAAAGCAGACGCTATCCCAGGACGACTTAACCAAGTAAGTTTTATAATAAACCGACCTGGTTTATTTTATGGGCAGTGTTCAGAAATTTGCGGGGCAAACCACAGTTTTATACCTATTGTAGTAGAATCTGTATCAGTAGACGCTTTTCTTAACTG
Strongylocentrotus_purpuratus ATGGAACTTGAGCACAGTTTGGTCTACAAGATGCATCCTCCCCTCTTATGGAGGAGCTCACATACTTCCACGATTATGCATTAATTGTACTTACCCTCATTACAATACTAGTTTTTTATGGGTTAGTTGCTTGTATCCTCTAATACTAACCGATTTTTCTTTGAGGGACAAGAGTTGAAACAATTTGAACAGTGATTCCTGCTCTAATCTTAATCTTAATTGCCCTTCCTTCCCTCCAACTCCTTTACCTAATGGACGAGGTTAAAGACCCTGACTATTAAGGCGTTCGGTCATCAGTGATACTGAAGATACGAGTACACGGACTTCACCTTGAATTCGACTCTTATATGGTACCTACCTCAGACGTTTCCTTTGGTAACCCCCGCTTATTAGAAGTGGACAACCGATTGGTCCTTCCCATGCAAAACCCCATACGAGTTCTAGTGTCCTCTGCAGATGTACTACACTCCTGAGCTGTTCCCTCCCTTGGAACTAAGATGGATGCAGTCCCAGGACGCCTCAACCAGACCACATTCTTTGCAGCTCGCACAGGAGTGTTCTATGGCCAGTGCTCCGAAATTTGCGGGGCTAACCATAGATTCATGCCAATAGTTATAGAGTCTGTGCCATTTAATACCTTTGAAAACTG
Terebratalia_transversa       ATGCTTACTGG------------TTTCAAGATGGGAGATCTCCTGCTATGGAGCAAACTATTTTTTTTCACGATTATGTAATAATTTTTTTGGTGGTGGTATTATCTTTGGTTTTATATTTGTCTTTCGGTATATTTGTCTTATACCTCTCGAAGCCTTATGGTAAACCATCAGTTGAGGTGGCTTGAACTTTAATTCCGGGGGGCATTTTGTTTTTTTTAGCTGTTCCGTCTCTAAATTTGTTATATTCTAGGGATAATTTATTAGATCCTGACTTTGAAGGTGGTCGGGCATCAGTGGTTTTGGAGTTACAGGTATTCTGATTTGCTCTAAGTTATGACTCGTATATGGTTCCGTCGAGAGACTTGAGGTCTGGGGAATTTCGGTTATTAGAGGTGGATAATCGTATTGTGTTGCCTTCTAGGTCTAATATTCGGGCACTGGTTACGGGAGCGGACGTCATTCATTCCTGGTCTGTTCCTTCATTGGGGGTTAAAATTGACGCTATTCCAGGGCGTCTAAATAGGGTGGAGTTTTTTTCTAAGATGGTTGGGGTATACTATGGACAGTGTTCAGAAATTTGTGGGGCTAATCATTCGTTTATGCCAATTTGTGTAGAGTTTATTCTTCCCCAATTTTTTATGGAGTG
Tethya_actinia                ATGCAGAGCCATGACAATTAGGATTTCAAGATGCCGCAAGTCCAGTAATGGAGGAAGTAATATTTTTTCATGATCAAATAATGTTTATATTAATAATAATTATAAGTATAGTTTTATGGTTTATAGTGTTTAATGACAAAATATTATCATAAATATTTATTTGAGGGGACTTTAATGAGATAATTTGAACTTTAATTCCTGCAGGGGTTTTAGTGTTTATAGCTTTTCCATCTTTAAAATTATTATATTTAATGGATGAGGTTATTGATCCTGACTATAAAAGTAGTTGGGCATCAATGATATTGATCATATGAGTATTCTGATTATCAATAGAGTTTGATTCTTATATGGTGCCAACTTCAGATTTAAATAATGGGGATTTAAGATTATTAGAGGTAGATAATAGATTAGTAGTTCCAATACAGACACAAGTACGAGTATTAGTAACTGGGGCAGATGTATTGCACTCATTTGCTCTTCCATCTTTATCAGTAAAAATTGATGCAGTTCCTGGGCGATTAAATCAAACAAGTTTTTTTATTAAAAGACCAGGGGTATTTTATGGACAATGTTCTGAAATTTGTGGGGCAAATCATTCTTTTATGCCAATAGTAATAGAAGCTGTTTCATTAGAAAAATTTGTAAATTG
Thermobia_domestica           ATGCCATTTGAAATCAGCTAGGTCTTCAAGATGCAGCATCTCCTGTAATAGAACAAATAACATTTTTTCATGATCACACAATACTCATTGTGACCATAATTACAGTTCTTGTAGGCTATCTACTAGCTTCTACCAAACACATATATTAACCGCAATTTATTAGAAGGACAAACTCTGAAACTATTTGAACAATCTTACCTGCCATTACGCTAATCTTCATTGCTCTCCCATCCTTACGACTCTTATATCTATTAGATGAAATTCATCAACCTTACTCTTAAAACAATTGGGCATCAATGATACTGAAGTTATGAATATTCTGACTTCTAACAGAATTTGATTCTTACATAATTCCTATTAATGAAATAAATCCCAATTCATTTCGTCTATTAGATGTAGACAATCGTATTGTATTACCTATTAACATTGATATTCGTATCCTAATTACTGCCGCCGATGTTCTTCACTCATGGGCCATGCCCGCCTTTGGTATTAAGGCGGATGCTACTCCAGGACGCTTAAATCAAGTAGCAGCCAACATTACACGCACAGGTCTATTCTTTGGTCAATGTTCAGAAATCTGTGGTGCAAATCACAGTTTCATACCAATTGTTGTTGAAGCCTGCCCTCACTCAGTATTCATTAAATG
Tribolium_castaneum           ATACAACCTGAAAATTATTAATGCTCCAAGACAGAGCCTCTCCACTAATAGAACAACTTTCATTCTTTCACGATCACACTTTACTAATTCTAGTAATCATTACTATCCTAGTAGGACAAATAATAGCTATTTGTAAACAAATTAACTCACCGATTTCTCCTAGAAGGACAAATAATGAATTAATCTGAACAGTTTTACCAGCCATTACATTAATTTTCATTGCACTCCCGTCACTACGACTAATTTATATTCTAGATGAAACTAACAATCCTCACGATTAAAACAATTGGACACCAATGATACTGATCATATGAATATTCAGATTTCACATTGAATTCGACTCATACATAATTCCTCAAAATGAAATAAATAACTTTAATTTCCGCCTCCTAGATGTTGATAATCGAATAACAATTCCATTCCTTTCACAAATCCGAATTTTAGTATCAGCAGCCGATGTAATTCACTCATGAACAATCCCATCACTCGGAGTAAAAATTGATGCAACCCCCGGACGCCTCAATCAAACTAGATTCATTTCAACCCGATCAAGACTAATATACGGTCAATGTTCAGAAATTTGCGGAGCAAACCACAGTTTCATACCCATTGTAGCAGAAAGAATTGCCCCATCCTATTTCATTAAATG
Urechis_caupo                 ATGCTTTCTGAGGACAACTAAATTTTCAAGACGCTGCCTCTCCTACCATGACCCAGCTTATCGCATTTCACGACCACGCAATATTAATTCTAACTTTAGTTATTTCTATTGTTGGCTATGCAATAATTTATGGTAAATAAACTATCTTGCCGAACTATTTTAGAAGCTCAACAAATGAAACTATCTGAACTGTTATCCCTGCTATTATTTTATTATTTCTAGCCTTTCCCTCCTTACGACTTCTATACTTAATAGAAGAAACTATAAACCCTAACTTTAAAAGCCATTGGCCACCAGTGATACTGAAGGTACGAATATTCCGACTACACCTGAAATTTGATTCTTACATACTTCCAGCTGAAGACACAACAACCGAACAATTTCGCCTTCTAGAAGTAGATAACCGTGCTGTCCTCCCAATTTCTTCAGAAATTCGGGTACTAGTAACCGCAGCAGACGTTATTCACTCTTGAACTGTGCCCTCTCTAGGGGTTAAAGCAGATGCTATTCCTGGACGACTAAACCAAATAGGAGTATTCATTTCACGACCAGGAGTATTCTACGGACAATGCTCTGAAATTTGTGGCGCGAATCACTCCTTTATACCTATCGTCATCGAAGCCGTAGAGCCATCTACATTTATGCAATG
Xenoturbella_bocki            GTGCTGAATGATATCAAATTAGTTTACAAGATGCTTCTTCCCCATTAATAGAAGAGATAATTTATTTTCACGATCATGCTTTTATAATTATTATTCTAATCACCATCATCACAATATATGCTCTCTCCAGTAACAAATAAATTCACCAATAAAAAACTCCTAGAAGGACAAGAAATGAAACCGCTTGAACAACAATCCCCGCAATTATTCTTATTTTTATTGCTCTTCCGTCCTTACGACTTCTTTAYTTAACAGATGAAACAATTAATCCTAACAATTAAAGCCGTAGGGCACCAATGATATTGATCCTACGGATACTCGGATCTAACGTAGAATTCGACTCCTACATACTACCGCAAGAAGAGCTAAAAAAGGGAGACCTACGATTATTAGAAGTCGATAATCGACTCGTCCTACCTTACCTAACACCAGTTCGAGTATTAATTACATCTGCTGATGTATTACACGCCTGAACTATTCCTTCCATAGGAGTAAAACTCGATGCAGTCCCAGGCCGACTAAATCAAGCTATAATAATAACCACGCGACCGGGATTATTTTACGGACAGTGCTCAGAACTTTGTGGGGCAAATCACAGCTTTATACCCATTGTTCTAGAATCAACCTCAACTAAAGCTTTTGAAAGTTG

[Source of sequence data: cox3]

Albinaria_coerulea            ATGCAAAAA--ACACCTTTTCATTTAGTCGAGTATAGTCCTTGGCCCCTTCTTGTTTCCCTTAGTTTAACATCAATACCTTTAGGGCTTATTTATTATATCCGTATTTACTTTTTTATACGGTATGTTTAACTTCTATTATTGCTTATATATGATGACGTGACATTGTTCGAGAAGCTACCTATCAAGGTCACCATACAACTTACGTGGTGAAAGGCTTAAAACTAGGTATAGCTTTATTTATTTTATCTGAGGTTTGTTTTTTCTTTGCATTTTTTTGGGCATATTTTCATAGAAGGTTAGCACCTTCAATTGAAATCGGCTCTGTATGACCTCCAATTGGAATTACTGTACTTAATGTATTTCAAGTTCCTTTATTAAATACTTCTGTTTTATTATTATCAGGTGTAAGTATTACTTGAGCTCATCATGCATTGACGGAAGGAAAATATTACTCAACTTTGTCGGGTTTATTTTTTACTGTTTTACTTGGTGTTTATTTTTTAATACTTCAATATGGTGAGTATAATGAAACATCATTTTCAATCGCTGATGGTGTGTATGGAAGTACATTTTTTATAGCAACCGGTTTTCATGGATTACATGTTATAGTCGGTACCCTATTTCTTTTCGTGAATTTAGTACGTACATATTATTATCATTTTAGAACCACATGTAGGGTTTTTAGCAGCAGCATGATATTGACATTTCGTAGATGTAGTTGACTTTTTTTATATATTAGGATTTATTGATGAGG
Anacropora_matthai            GTGCGAACTGTCATCCTTATCATTTAGTTGAGCCTTCTCCTTGGCCCTGTCTAGGGGCGGGGGGGGCTTTTTTGATTACTGTGGGTAGTGTTATGTATTTTCATAGTCAAATTGTATCTGGGAGTTTTTAATTGTGATGATTATGTTTGTCTGATGACAAGATGTTATTAGAGAGTCTACTTTTCAAGGGTATCATTCTCTGGTAGTTAAACAGGGGATAAAATATGGAATGCTTTTATTTATACTTTCGGAAGTTCTTTTTTTTTTTTCTTTTTTTTGAGCTTTTTTTCATAGTAGTCTGGCTCCAGCTGTTGAGTTGGGTGTGGTTTGACCTCCTCAAGGGGTTCATCCTTTAAACTCTTTTTCAGTTCCTTTGTTAAATACTGCTGTTTTATTAAGTTCTGGGGCGACTGTCACTTGGGCGCATCATGCTATAATTAGTGGGAAGAGAGAAGAGGCAATACTGGGTTTGTCTCTAACTGTTTTTTTGGGCGTTTTATTTACTGGGTTACAAGGAATTGAGTATTATGAGGCTCCTTTCACTATTTCGGATTCGGTTTATGGGTCTACTTTTTTTATGGCGACTGGGTTTCATGGTTTTCACGTTCTAGTTGGGACTACTTTTTTAATTATTTGTTTAATAAGATTAAAGTTTAATCAATTTACTAGCACATGTCGGGTTTGAAGCGGCGAGTTGGTATTGGCATTTTGTGGATGTGGTTGATTGTTTTTATATCTTTGTGTTTATTGGTGGGG
Aplysia_californica           ATGCAACTT--CATCCTTTTCACTTGGTCGAATACAGACCTTGACCATTACTTAATTCTTTTGGAATCTTATGTATACCAGTAGGATTAGTTTACTACATTCGAATAACTCTTCTTACTTGGGTTAGTCTGTAGCTATTATTTCTTTCCTTTGATGACGAGATGTTACTCGAGAATCTACACTACAAGGACTTCACAGTTCATATGTAGTTAAAGGACTAAAAGTAGGAGTTTTCCTATTTATTGTCTCAGAAGTTTGTTTCTTTTTCGCCTTTTTTTGAGCATATTTTCATAGAAGGTTAGCTCCATCAGTAGAGATTGGATCTACATGACCTCCTGTTGGAATTGCCACTTTGGAGACATTCCAAGTTCCGCTTCTTAATACCTCAGTATTACTTTTATCAGGTGTTAGAATTACTTGAGCCCATCATAGAATTGAAGAAGGTGATCACAAAAATGCTATGCAAGGATTAGGATTAACCCTAGCCCTAGGATTTTATTTTGTGTTTCTACAATACGGGGAATATATAGAGACATCATTCTCTATCGCAGATAGTGTATATGGTTCAACTTTCTTTATTGCTACAGGATTCCACGGACTCCATGTAATTGTAGGGGCTACTTTCCTTACAGTTTGTTTCATGCGATTAATCTTAATACATTTTGATAACACATGTAGGATTCTTAGCTGCTGCCTGATACTGACACTTTGTAGATGTCGTTGATTATTTCTTTATGTAAGAATTTACTGATGAGG
Arbacia_lixula                ATGGCTCATCACACCCTTACCACCTAGTAGATCAAAGACCATGACCTTTAACAGGGGCTATCAGCGGTCTAATGATGACTTCAGGATTAGTTTTATGATTTCATACCTTATTTAGCTCTAGGATTTGTTTCTTATAACAACCATGATAAACTGATGACGAGATATAGTACGAGAGGCCACCTTTCAAGGTGCTCATACAGCCGTAGTAGAAAAAGGACTGCGGTATGGGATGATTCTCTTTATAACTTCTGAAGTTTGTTTTTTCTTTGCTTTTTTCTGGGCTTTCTTTCACAGTAGCTTGGCCCCCGCCGTTGAGATAGGGGTATCTTGACCCCCTACAGGAATTACAGCTATAAATCCCTTTTTGGTTCCTCTTCTTAATACAGCAGTACTATTGTCCTCCGGAGTTACAATTACTTGATCACACCATAGAATTCTAGCAGGAAATCGGACAGAAGCAGTCCAAGCTTTATTCTTGACTGTTGCCCTAGGGATTTATTTTACTATACTTCAAGCATGAGAATATTATGACTCTCCTTTTACCATAGCAGATAGTGTCTACGGCTCTACTTTCTTCGTAGCGACAGGATTTCATGGCCTTCACGTTATTATAGGAACAACATTTCTCTTAGTCTGCCTTTTTCGACTTATTAAATTCCATTTCTCAGCCACACTTTGGATTTGAGGCAGCTGCTTGATATTGGGACTTCGTGGACGTAGTTGGCTTTTTCTCTATATATGCATATA-TGATGAGG
Asterias_amurensis            ATGACCCACCACACCCATACCACCTAGTTGACCAAAGCCCTTGACCTCTAACAGGAGCAATAAGAGCATTAATGATGACTTCTGGCCTGATTCTTTGATTTCATACCCTACTTTATTTTAGGCTCAGTTACTAATTTTAACAATTATAAACTGATGACGAGATATTATTCGAGAAGCAACTTTTCAAGGATTTCACACCTTATCTGTTAGAAAGGGCTTACGATATGGAATGGTTTTATTTATAACTTCTGAAGTATGCTTTTTTTTTGCATTCTTTTGAGCTTTTTTTCACAGAAGACTTGCTCCAACCGTAGAACTAGGAGTATCATGACCTCCAGCAGGGATTACTCCTATCAAACCTTTTTTAGTCCCTTTACTTAAAACGACCGTGCTTCTTTCCTCAGGAGTTACCGTAACTTGAGCCCACCACAGCATTCTTTCAGGAAATCGTACTGAAGCTATCCAAAGTCTTCTCTTAACCGTTATTTTGGGAATTTATTTTTCTATTCTTCAAGCTTGAGAATACTTTGACTCCCCCTTCACAATCGCCGACAGAGTGTACGGATCTACTTTTTTTGTGGCAAAGGGATTTCATGGACTACATGTACTCATAGGAACAGCCTTTTTAGCTGTATGCCT----CGGTTATACAATTTCCATTTTTCAAACACATTTTGGTTTTGAAGCCGCTTCTTGATACTGACACTTTGTAGATGTTGTTGGCTATTCTTATACATTTGTATATACTGATGAGG
Asterina_pectinifera          ATGACCCATCACACCCGTACCACCTGGTTGACCAAAGCCCCTGACCTTTAACTGGGGCAATAAGAGCTCTAATGATGACCTCCGGTCTTATTCTATGATTTCATAACCACCTTTTTAGCCGGAACCATTACTTCTTCTAACCGTTATAAATTGATGACGAGATGTAATCCGGGAAGCAACCTTCCAAGGAAGACACACCCTCCCTGTAAACACAGGATTACGATACGGCATGATATTATTTATAACATCCGAAGTATGCTTCTTTTTTGCTTTCTTCTGAGCATTCTTTCATAGAAGCCTAGCCCCCACAGTTGAACTTGGAGTATCCTGACCTCCAACTGGGATTAGTCCCATAAACCCTTTCCTAGTGCCCTTACTAAACACAGCCGTTCTACTCTCTTCAGGAGTTACAGTTACCTGAGCACACCACAGGATACTAACCCAAAATCGAACCGAAGCAATACAAGGACTATTCCTTACAGTAATACTTGGAATTTACTTCACTGGTCTTCAGGCTTGAGAATACTATGACTCCCCCTTCACCATCGCAGACAGAGTATAT--------------------------------------------------------------------------------------------------------------------------------------------------------------------------------------------------
Astropecten_polyacanthus      ATGACCCACCACACCCCTACCATCTAGTAGATCAAAGCCCATGACCCTTAACAGGCGCCACTAGAGGACTCATGATGACTTCCGGACTAATCCTTTGGTTCCACAAACTCCTTTATTCTCGGAACAATTACTAACCCTTACAACAATAAAATGATGACGAGACGTTATACGAGAAGCAACTTTTCAGGGATACCACACACTTCCCGTAAACAAGGGCCTACGATATGGTATGCTCCTGTTTATAACATCCGAGGTCTGCTTTTTTTTCGCCTTTTTCTGGGCATTTTTTCACAGAAGACTAGCTCCCACCATAGAACTCGGAGTATCATGGCCACCAACAGGAATAGAACCAATTAACCCATTCCTAGTACCCCTTCTTAACACAGCAGTTCTCCTTTCTTCAGGCGTTACAGTAACTTGGGCACATCACAGAATACTTTCCGGAAATCGGAAGGAAGCCATCCAAGCACTAACCCTTACAGTTTTCCTTGGACTATACTTTTCGGCCCTACAGGCCTGGGAATACTTCGACAGCCCTTTTACCATTGCTGACAGGGTTTATGGTTCAACCTTTTTTGTCGCGACAGGCTTTCACGGGCTTCACGTTTTAATTGGAACAACCTTCCTCATTGTTTGCTTAGCTCGGCTAATAACCTTTCACTTTTCTAACACATTTTGGGTTTGAAGCGGCAGCATGATATTGACACTTTGTAGACGTAGTTGATTATTTCTCTACATTTGCATTTACTGGTGAGG
Balanoglossus_carnosus        ATGACCCAACACACCCTTACCACATTGTTGACCAAAGCCCATGACCCCTGGCTGGGGCCACTGGCGCGTTACTCACAACAGTTGGACTCGTCCTCTGATTCCACTTCATTTTTGACCCTAGGCCTTATTCATTCTTATCACAATGTACCAGTGATGACGAGATGTCGCACGAGAATCAACCTACCAAGGATGCCACACTGTCCCAGTCGGAGTTGGTCTTCGAGAAGGAATGATCCTTTTTATAACCTCGGAGGTCCTATTTTTCTTCGCATTTTTTTGAGCATTCTTCCACAGCAGCCTAGCCCCTACCGTAGAACTTGGTGCATGCTGACCACCCACAGGCATTGAACCTATCAATCCATTCCACGTTCCCCTTCTCAACACCGCAGTTCTTCTAGCCTCTGGGGTTACAGTAACATGAGCTCACCACAGACTCCTGGCTGCTAATCGAGCCGAAGCTACTCAAGCACTAGCTCTTACAGTGACCCTCGGCCTCTACTTTACAGCCCTCCAGCTATTTGAGTACGGCCAAGCCCCCTTCACTCTAGCCGACGCGGCCTACGGCTCAACTTTCTTCGTCGCAACCGGATTTCACGGCCTCCACGTTATAATTGGATCATCTTTCCTAACAGTCTGCCTCCTCCGACAAATCCGATTCCACTTCTCCAACACACTTTGGATTTGAGGCCGCAGCTTGATACTGACACTTTGTAGACGTCGTTGGCTTTTCCTTTTCGTCTCCATCTACTGATGAGG
Branchiostoma_belcheri        ATGGCAGGTTACACCCATGACATTTAGTAGAACCAAGTCCCTGGCCTTTAGTAGGAGGCTCGGCGGCGTTTACATTAACAGTTGGGTTAGTTATATGATTTCATACTGTACTTAGTCTTAGGGCTTATTAGTAGTAGTTACTATAGTTCAGTGATGGCGAGATGTAATTCGTGAAGCAACGTTTCAAGGTTGTCATACGTCTTATGTACTCGCCGGGCTACGGCGGGGAATAGTGTTATTTATTATTTCTGAAGTCTTTTTTTTCCTTGCGTTCTTTTGGGCATTTTTTCATAGTAGTTTAGCGCCAACTGTCGAGTTAGGTGTAACTTGACCTCCAGTTGGGATTCACCCTTTAAATGCATTTGCTGTGCCACTATTAAACACCGCAGTACTACTGAGATCAGGGGTAACTGTAACGTGAGCACATCATGCTTTGATAGAGGGAAAACGTATGGAGGCAATTCAAGCATTAATGTTTACTGTAATACTGGGGTTATATTTTACTGCTCTTCAGGCGTGGGAATATTATGAGGCGCCGTTTACTATTGCTGATGGTGTTTATGGGTCTACATTTTTTGTAGCAACGGGGTTTCATGGATTGCATGTAATTATCGGGTCCACATTCTTAATTGTGTGTTTAGGGCGGCAGGTGGTATATCATTATACATCCACATTTTGGTTTTGAAGCAGCAGCTTGATACTGGCATTTTGTAGATGTGGTTGATTATTCTTGTATGTTTGTATTTATTGGTGAGG
Centruroides_limpidus         ATGAAAAATTTCATCCTTATCATATAGTTCATTTAAGTCCTTGGCCTTTGACGGGGGCTTTGGGCGGTTTATTTTTGGTAAGTGGGCTGGTTCGTTGTTTTTATGAGTTTGTTTCTTTGGGGGTTTAA-TTTGGTTTTGACTAGTGTTCAGTGATGGCGAGATGTAGTTCGTGAGGGGTGTTTGAGTGGTGACCATAGTTTGCTTGTGGTTAGGGGGCTTAAGGTTGGTATGCTTTTATTTATTGTTTCTGAGGTTTTCTTTTTTGTTTCCTTCTTTTGGGCTTTTTTTCATAGAAGCCTAGCTCCAACGTTGGAGCTAGGGTTGATTTGGCCTCCTTTTATAATTGAGGGGTTTAATCCTTTTCATGTTCCTTTGTTAAATACCTCTATTTTGTTGGCTTCTGGGGTAAGTGTAACTTGGTGTCATCATAGAATTTTAAGGGGAGAGTATTTTCAGGCTGTTTTTAGCTTGGGGTTAACTTTGTTTTTGGGGGTGTATTTTTCTGTGCTGCAGGGGTTTGAATATTATGAGGCTGCTTTTGGTATTTATGATTCTGTTTATGGGTCTACTTTTTTTATGGCTACTGGTTTTCATGGTTTGCATGTTTTGATTGGCAGAACTTTTTTAGGTGTTTGTCTTTATCGCTCTTGTCGTTTTCATTTTTCTGGCACATTTTGGGTTTGAAGCAGCGGCTTGATATTGACACTTTGTTGATGTGGTTGGTTGTTTTTGTTTGTTTCTATTTATTGGTGAGG
Chelonia_mydas                ATGGCCCACCACACGCCTACCATATAGTTGACCCAAGCCCATGACCACTAACAGGAGCAGCAGCAGCACTACTAATAACCTCAGGACTTGCCATATGATTCCACATACTATTTAACCCTAGGCTTATCTCATACTCCTAACCATATTCCAATGATGACGAGACATTATCCGAGAAGGAACCTTTCAAGGACATCATACCCCTCCAGTACAAAAAGGACTACGATACGGCATAATCCTATTCATCACATCAGAAGTTTTCTTCTTCATCGGATTTTTCTGAGCTTTCTACCATTCAAGCCTAGCCCCTACCCCAGAACTAGGAGGATGTTGACCACCTACAGGAATTACCCCACTAAACCCATTTGAAGTTCCCTTATTAAATACAGCAGTACTATTAGCCTCAGGAGTAACAATCACCTGAGCCCACCACAGTCTAATAGAAACAAACCGAAATCAAACCATTCAAGCCCTAACCATCACAATTTTACTTGGACTATACTTCACAGCACTACAAGCCATAGAATACTACGAAGCACCCTTTACAATCGCCGACGGCGTATATGGCTCAACATTCTTTGTAGCAACAGGCTTTCACGGACTCCACGTAATTATTGGCTCAACATTCCTAATCGTTTGCCTACTACGGCAAATTAAATTTCACTTCACCTCCACACTTCGGATTCGAAGCAGCTGCCTGATACTGACATTTCGTAGATGTTGTTGACTCTTCCTCTACGTATCAATCTACTGATGAGG
Ciona_intestinalis            ATGATAGTACGACCCCTTTTCATTTAGTTGATAGATCCCCTTGACCTTTACTTAGTGCTTTAGGTGCTTTTAGAGTTGTTGGTAGATTAATATCTATAATACATTTTAGAACTATTTATGTATGTAAGTAATTTTTTTGTTAACTATTTTATGGTGACGTGATGTTGATCGAGAATCTTCTTTATTAGGTTTTCATACTAAAAGAGTGCAAAAAAACATGTATTCAAGAATAATTTGGTTTATTATATCTGAAGTATTTTTCTTTATTAGATTTTTTTGAACTTTTTTTCATTCTGGTTTAAATTCAGTAATTGATTTAAGAATAGAATGACCACCATTTGGTGTCATAGTATTAAACCCTTATAGAGTCCCTTTATTAAATACAGCTGTACTTATTAGTTCTAGAATTACAGTTACTTGTTCACATTATAGTTTATTAATTTCAGATTTTAATTCTTGTGCTATTTGATTAGCAAATACCATTATATTAAGAGTTTTATTTACAAGGTTACAATATATAGAATATTTAGAAAGTTCATTTAGAATAAATGATTCGGTATATAGATCTATTTTTTTTATAGCCACAAGATTTCATAGATTTCATGTAATTATTAGGAGTATTTTTTTGTTCATTTCATTTTTACGTATTTTAAGAAGAAAGTTATCGCCCGCATGTTAGGTTTGAGTGTGCGATTTGGTATTGACATTTTGTCGATGTTGTTGAATTTTTTTGTATGCTTGTATTTATAGATGAGG
Ciona_savignyi                ATGATAGTACGTCACCTTTTCATTTGGTTGATGCCTCTCCTTGACCAATTTTAAGTGCTTTTAGAGCTTTTACTTTAGTTAGAGGTTTGGTATCTATATTACATTTTATTGTTTTTTTTTGGAACAAGTAGTTTTTATTTTGGCTATTTTATGGTGGCGGGATGTTGATCGAGAAGCTTCACTTCTTAGATTTCATACTAAAAGAGTTCAAAAAAATTTATATTCAAGAATAATTTGGTTTATTATATCTGAAATTTTTTTTTTTTTAGGATTTTTCTGAACTTTTTTTCATTCTAGATTAAATTCAGTTGTAGAGTTAAGAATAGAATGACCTCCAATAAGAGTTTTAGTCTTGAATCCCACAAGAGTACCTCTTTTAAACACAGCAGTTTTAATTAGTTCAGGGATTACAGTTACTTGTTCTCATTATAGTTTAGTAATTTCTAATTATTATTCTTGTGCTATTTGACTTTTAGTTACTATTGGTTTGGGAGTCTTTTTTACTAGATTACAGTATATAGAATATTTAGAAAGTTCATTTAGAATAAATGATTCTGTTTATAGATCTATTTTTTTCATAGCTACAGGATTCCATGGATTTCATGTTCTAATTGGTAGTATATTTTTGTTTGTTTCGTTTTTACGTATTTTAAGAGGTAAAGTTTCTAGCGCACGTTGGATTTGAGTGTGCTATTTGATATTGACATTTTGTTGATGTAGTTGAATTTTTTTGTTTATTTGTCTTTATAGATGGGG
Clymenella_torquata           ATGGTACGA--CAACCTTTTCACCTCGTAGAACCTAGACCATGACCTCTCACAGGCTCAATCGGAGCCTTAACTTTAACAGGAGGGCTAGCAGCCTGATTCCACATAACAATTTCAATTAGGAATTCTTTGTAGCATTAACAATAATTCAATGATGACGAGATGTAGTTCGAGAAGCAACATTTATAGGCCACCATACAACAGTAGTCTCCAAAGGACTTCGATGAGGTATAGCTTTATTTATTGTATCAGAAATTTGCTTTTTCTTTGCATTTTTTTGGGCTTTCTTTCATAGAAGACTAGCGCCAACCCCAGAATTAGGTTGCACCTGACCACCAACAGGCATCTACCCTTTAAACCCATTTTCAGTTCCGCTTCTAAATACAGCTGTACTTCTAGCTAGAGGGGTTACTGTTACATGAGCTCATCATAGTATCATCGAAAATAATAAACTAGAAGTAAAACAAGCACTTTCCTTAACAGTTATATTAGGGGCCTACTTTACATACCTTCAAGCTGGAGAATACATCGAGGCCCCTTTTACAATTGCAGATAGAGTATATGGCACTACTTTCTTTGTAGCCACAGGATTCCACGGACTACACGTATTAGTTGGTTCAAGGTTTCTCTTAGTATGCCTATGACGGGCTTTCAGTAACCATTTTTCAACCACACTTTGGATTTGAGGCTGCTGCATGATATTGACACTTTGTAGATGTTGTTGAATCTTTCTATATTTATGCATCTACTGATGAGG
Crioceris_duodecimpunctata    ATGTCAATAAACATCCATTTCATTTAGTTGACCAAAGACCTTGACCTCTATTAAGATCGCTTAATGCTATAGCTATTATAATGGGGTTAATCAAATGATTTCATCTAAATTTTACTAATAAGAATAATCAATAAGCTTTATTATATTCCTTTGATGACGAGATGTAACACGAGAAGGCACATTTTTTGGATATCATACTTTAAAAGTTACTTTAGGATTGCGATGAGGAATAATTTTATTTATTGTTTCAGAAATTTTTTTTTTTATTAGATTTTTTTGAGGATTTTTTCACAGATCTCTAGCTCCTAGGATTGAAATTGGACTAAATTGACCACCTAAAAGAATTGAAACTTTTAATCCTATAGAAATTCCTCTATTAAATACTTTAATTTTGTTAACTTCTGGATTAACAGTAACATGAGCTCATCATAGTTTAATAGAAAATAATTATACACAAACCTTTCAAGGATTATTTTTAACTGTTTTATTAGGAATTTATTTTACTATTTTACAAGCTTATGAATATATAGAAGCACCATTTACTATCGCTGATTCAGTCTATGGATCATCTTTCTTTATAGCTACAGGATTTCATGGCCTTCATGTTATTATCGGAACAACTTTTTTATTAACTTGTTTAATCCGCCATTTTTATGGGCATTTTTCTTCCACATTTTGGGTTTGAAGCAGCAGCTTGATACTGACATTTTGTTGATGTAGTTGATTATTCTTGTATATTTCTATCTACTGATGAGG
Cucumaria_miniata             ATGACACATCACACCCTTTTCACTTAGTTGACCAAAGCCCCTGGCCCCTTACAGCGGCCTTTGGAGCCCTAATAATGACATCAGGATTAATAATATGATTTCACATAAAAATTCCTAATAGGCTTAATTAACAACTCTTACCTCAATAAAATGATGACGAGATGTTATACGAGAAGCAACATTCCAAGGACACCATACACTAATCGTTATAAATGGACTACGTTACGGGATGATCCTATTTATAACTTCAGAAGTTTGCTTCTTCTTTGCTTTCTTCTGAGCCTTCTTCCATAGAAGTCTTGCCCCAACAATAGAAATAGGGGTCTCTTGACCCCCAACAGGAATAACCCCTCTCAACCCATTTTTAGTACCCCTATTAAACACAGCAGTCCTATTATCTTCAGGAGTTACAATAACCTGAGCTCACCACAGTATTATAGAAAAAAACCGAAAAGAAGCTATACAAGCTCTCTCCCTAACAGTCCTCCTTGGCCTATACTTTACCTCCCTCCAAGCATGAGAATACTTAGATGCCCCATTCACGATAGCAGATAGAGTTTATGGATCAACATTCTTTGTAGCCACAGGATTCCACGGACTTCACGTAATTATAGGAACCACTTTCCTAGGTGTATGCTTACTACGACTTATAAATCATCACTTCTCCAACACATTTCGGCTTCGAAGCCGCAGCCTGATACTGACATTTTGTAGATGTAGTTGACTATTTCTATACGTTTGTGTATACTGATGAGG
Danio_rerio                   ATGGCCCACCACATGCATATCACATAGTTGACCCAAGCCCATGACCACTAACTGGAGCTGTAGCCGCCCTATTAATATCATCTGGCTTAGCAATTTGGTTTCACATGACATTTTGTTCTAGGAATAATTTCTTATTTTAACTATAATCCAATGATGACGAGACATTATTCGAGAAGGGACCTTTCAAGGCCACCATACCCCGCCCGTACAAAAAGGGTTGCGGTACGGTATAATCCTATTTATTACCTCAGAGGTATTTTTTTTCCTAGGATTTTTCTGAGCTTTTTATCATTCAAGTTTAGCCCCCACCCCTGAACTAGGGGGATGTTGACCACCCACAGGGCTAACAACTCTTGACCCATTTGAAGTGCCGCTCCTCAATACAGCTGTTTTGCTAGCATCCGGAGTAACAGTAACATGAGCACATCACAGCCTCATGGAAGGAGAACGAAAACAAGCCATTCAATCTCTTGCTCTTACAATTCTACTAGGATTGTACTTCACAGCACTTCAGGCTATAGAATACTATGAAGCCCCATTTACAATTGCAGACGGAGTATATGGCTCAACATTCTTTGTAGCTACAGGGTTTCATGGTCTACACGTTATTATTGGATCAACCTTTTTAGCTGTATGCCTTCTACGCCAAGTTTTATTTCACTTCACATCCACACTTTGGTTTTGAAGCTGCCGCTTGATATTGACACTTCGTCGACGTAGTTGACTATTCCTCTACGTATCAATCTATTGATGAGG
Daphnia_pulex                 ATGTCAAATCACACCCCTTCCACCTCGTAGATAAAAGCCCCTGGCCTATTTTAAGAGCCTTCAGAGTAATAAGATTAGTTAGAGGTCTAGCTAAATGATTTCATATAGACTTCAATCCTAGGCATTTTCTACCACCCTAGTGATAATTCAATGGTGACGAGACGTAGTCCGCGAAGGAACTTTCCAAGGCCTCCATACAAGTAAGGTTGGCGTAGGGCTTCGTTGGGGAATAATCTTGTTCATTGCCTCAGAAGTTTTATTTTTTGTCTCATTTTTTTGGGCGTTCTTTCACAGTAGCCTTGCCCCCGCCGTTGAGCTGGGAAGAGCTTGACCCCCCCTTGGTATTAAACCCTTTAATCCATTTCAGATCCCCCTTCTAAATACTGCTATTCTTTTAGCCTCGGGGGTCACAGTTACTTGGGCACACCACGCTTTAATGGAAAATAACCATACTCAAGCTTTTCAAGGATTATTTTTAACAGTCTTTCTCGGCTTTTACTTTACCTCTTTACAAGCCCTAGAATACTTTGAGGCCCCTTTCTCTATCGCCGACGCTGTATACGGAACCACTTTTTTTGTGGCAACAGGGTTTCACGGACTTCATGTTATCATCGGGACAACTTTCTTACTAATTTGCCTTATCCGTCATACCCTTCATCATTTTTCTTTCACATTTTGGGTTTGAAGCGGCAGCATGATATTGGCACTTTGTTGACGTTGTTGACTATTTCTTTTTATCTCTATCTACTGGTGGGG
Doliolum_nationalis           TTGGCTCGATCACCCCATTTCATCTTGTTGATGCCTCCCCATGACCCATTCTCTCGGCAATGTCAGGATTCCTTCTTTTATCTAGCCTGTGTGACTTCATGCATCTCGTATGTTTTAGTCAGAGCAATGCACAATCATTGTGACTAGATTTTGGTGACGGGATGTTAGCCGAGAAGCCTGTTTAGGAGGGTTCCACAATCCTCCTGTTCAGATTAGCTTACGTATGGCAATAATTTGGTTCATTTGCTCAGAAGTTCTATTCTTCTTTAGATTCTTTTGAACCTTTTTTCACGCTAGCTTAAGGGTCGTAGCCGAAACTAGATACGCATGGCCTCCAGCTAGAGTGCTAGTGCTGGATCCCTCAAGCGTTCCTTTACTTAACACAGTCCTTCTTCTAAGGTCTAGTATTACTGTTACTTGATCACACAACTGTTTGCTAATAAGAAATTATATAAGAGCTAAAAACGGACTTGTATTTACCATTGCTTTGAGAGCAGTGTTCACCGCGGTTCAGTACTTAGAGTATTGTGAGAGCAGGTTCAGTATTAGTGACTCCGCCTACAGGTCGGTATTTTTCATAGCTACAAGATTCCACAGGTTTCATGTACTAGTTGGGTCCGCATTCCTTGTAGTATGCTTGGTACGAATGGTGAGAAGGCAGCTAAACGCCGCATGTCAGATACGAGTGTGCTGTTTGATACTGGCACTTTGTAGACACTGTTGGATTTACCTATACTGCTTAGTCTACTGATGAAG
Epigonichthys_lucayanus       ATGACAGGATACACCCATGACACTTAGTTGAACCTAGCCCTTGACCTCTTGTGGGCGGTTCTGCAGCATTCACTTTAACTGTTGGCTTAGTAATGTGATTTCACACCCTTTTTAACATTGGGTTTAATTAGTAATTATAACAATAATCCAATGATGACGAGACGTTGTCCGGGAGGCAACCTTTCAAGGTTGCCATACGTCTTATGTCATCGCTGGGCTCCGACGGGGCATAGTCTTATTTATCGTATCAGAAGTATTTTTCTTTTTGGCATTCTTTTGAGCCTTCTTTCACAGTAGCCTAGCTCCAACAGTAGAATTAGGGGTCACGTGGCCCCCAACTGGCATTCACCCCTTAAACGCTTTTGCTGTACCACTTTTAAACACTGCTGTTCTCCTAAGCTCAGGAGTTACAGTAACATGAGCCCACCATGCTTTATTAGATGGAAACCGTACAGAAGCAATTCAGGCATTGGCATTCACAGTGATCTTAGGCCTCTACTTTACGGCCCTACAAGCATGAGAATATTATGAAGCCCCCTTCACCATCGCAGATGGAATTTATGGCTCAACTTTTTTTGTGGCTACTGGATTTCATGGGCTTCATGTTATTATCGGCTCTACTTTTTTACTTGTTTGCCTAATTCGTCAAATCTCTTATCACTACACGTCCACATTTTGGTTTTGAAGCAGCAGCCTGATATTGACATTTTGTAGACGTAGTTGACTTTTCCTCTACGTATGTATTTACTGATGAGG
Eptatretus_burgeri            ATGACCAAACACACTCCTTCCATATAGTAAACCCAAGTCCATGACCTTTTACAGGAGCAGCTTCTGCTTTCATATTAACTTCAGGTCTAGCAATATGATTTCACTACTACCTTCCTCTTAAGCCTTTTTTATAATCCTAACAATATTCCAATGATGACGAGACATCACACGAGAAGGAACCCTTCAAGGCCATCATACTCCAACAGTTCAAAAAAGCCTACGATACGGAATAATCCTATTCATCATCTCTGAAGTATGTTTTTTCTTTGGATTTTTCTGAACATTTTACCATTCCAGTCTAGCACCAACGCCAGACCTGGGAATACTATGACCACCAAAAGGAATCTTCCCCTTAAACCCCTACGAAATTCCACTTTTAAACACCGCTATTCTACTTGGCTCAGGAGTTACAGTAACATGAGCCCATCATAGCCTGATAGAAAATAACCGAAAAGATATAATTATCAGCCTTTTTCTCACTATTTTATTAGGAATCTACTTCACTTCACTTCAGGCAATAGAATACTTTAACTCATCATTCAATATTTCAGACAACACTTACGGCTCTACCTTTTTTGTAGCAACAGGATTTCATGGTGCCCATGTAATAATCGGAACTTTATTCCTTCTGATCTGCCTACTACGACAACTTCTCTTCCACTTTACTTCCACACTTTGGCTTCGAAGCCGCCGCCTGATACTGACATTTTGTAGACGTAGTTGACTTTTCCTCTTCATCTCTATCTACTGATGAGG
Florometra_serratissima       ATGAATCATCACATCCATATCATTTGGTTGATCAAAGTCCTTGACCAATTATTGCTTCTTTAGGTGCTTTAATAAGTACTATTGGATTAGCTTTATGGTTTCATTTTTCTGTTTTTTTTAGGTTTATGCTTTAATTTTTGTTTCTATCTTTTGGTGGCGTGATGTTATTCGTGAGTCTACTTTTCAAGGAAATCATACTAATTCAGTAGGTGTTGGTTTACGTTTTGGAATGGTTCTTTTTATAACTTCGGAAGTTTTATTTTTTTTTGCTTTTTTTTGAGCTTTTTTTCATAGTAGTCTTGCTCCTGCAGTTGAGTTAGGTGTTTGTTGGCCCCCTTTTGGAATTAAACCTTTAGATCCTTTTTTAATCCCTTTGTTAAACACTGCTGTTCTTTTATCTTCTGGTGTTACTATAACTTGATCTCATCATAGTATTTTAGAGAAGAAATGATTGGGGGCTGTTCAAGGTTTATTTTTTACTGTTTTATTAGGTTTATATTTTACTGGATTGCAAGCTTGAGAATATTATGATGCTCCTTTTACCATTTCTGATAGAGTTTATGGTTCTACTTTTTTTGTAGCTACTGGTTTTCATGGTTTACATGTTATGATAGGAACAACTTTTCTTTTTATTTGTTTAATTCGTTTAATGGTTTATCATTTTTCTAACACATTTTGGTTTTGAGGCAGCGGCTTGATATTGACATTTTCTTGATGTAGTTGGTTATTTTTATATATTTCTATATATTGATGAGG
Haliotis_rubra                ATGACCCGA--AGACCTTTTCATCTTGTCGAGTTTAGCCCGTGGCCATTAACCGGATCTGTAGGCGCACTTTTTTTAACAGCTGGCACAGCTGGGTGAATACACACAATAATCAATCTTAGGGACAGTTAATCATTCTAACAATAATTCAATGATGGCGTGATGTAGTCCGAGAAGGGACATTTCAAGGATTCCACACAACTAATGTAGCATCAGGCCTACGATGAGGAATAATCTTATTTATTGTATCAGAAGTCTGCTTCTTTTTTGCCTTCTTCTGAGCCTATTTTCACAGAAGACTGGCCCCAACTCCAGAGCTCGGCTCTGCATGGCCACCGACCGGAGTCTCCCCACTCAACCCTTTCCAAGTTCCACTTCTTAACACTGCCGTACTTTTAGCATCCGGAGTTACAGTAACATGGGCCCACCACAGAATCCTAGAAGGGGACAAAAAAGAGAGGTTTCAAAGACTCCTTCTAACCGTCATCCTCGGAGCCTACTTCACGTTCCTGCAAGCAGGGGAGTACATCGAAGCCCCTTTCACAATCGCAGACGGAGTCTATGGATCCACATTTTATGTAGCCACCGGATTCCATGGCCTACACGTACTCATCGGAACCACATTCTTAATTGTCTGCTTAATCCGACTCTATGCTAACCATTTCTCAACCACATTTTGGTTTCGAAGCAGCTGCATGATACTGACATTTTGTAGACGTAGTTGGCTTTTCCTATACCTATCAATTTACTGATGGGG
Halocynthia_roretzi           GTGCGA---CGTCAGTTTTTCATTTGGTAGATGCTTCCCCATGGCCTATTTTAGGTGCAAATGTGGGTTTGATGTTGGTATTGGGTTTGGTGCGTTGGTTTCATTTTATAGTTAGAAATTGGTTTATGTTTGTGTAGGGTGTGTATTTTTTTGGTGGCGGGATGTTGTACGTGAGAGCTCATTTCTTGGATTTCATACTAGTGGTGTGCGTCGAGGCCTTCAAATTAGGATAGTTTTATTTATTTTGTCAGAAGTGTTCTTTTTTTTAGGTTTTTTTTGAGCTTTTTTTCATTCAAGTTTAGTGAGTAGTTCAGATGTAGGTAATACATGGCCTCCATATGGTTTAGAGGTTATGGATCCTATGGCAGTAATTTTATTAAATACAGTTGTGTTATTAGGTTCTGGGGTTTTTGTTACATATTCACATTATAGTTTGGTTATAGGTGATTACACAGGGTCTGTATTAAGGTTATTTTTTACTTTGTGTTTGAGAGTATTTTTTACTTTATTACAGTTAATAGAATATTTAGATGCTAGTTTTAGTATCGCGGATAGTGTGTATAGGTCTGTCTTTTTTATAGCTACAGGTTTTCATAGGTTTCATGTACTTGTGGGTAGTGCTTTTTTGTTTGTGTGTTTATTCCGTTTAGTGTTAAGAGAATTTAGTTCCACATGTCGGATATGAGTGTGCTATTTGGTATTGGCATTTTGTAGACGTAGTTGGATTTTTTTATATTTGAGTATTTATTGGTGGAG
Herdmania_momus               TTGTTGGTTCGAATCCTTTTCATTTGGTGGATTCTTCTCCTTGGCCTATTGTAGCAGGGGGGGTTGCACTTTTGTTGACTATAGGTTTAGTACTTTGGATGCATTTTGTTTTTGGGAGTTTCTTTTTGGGTTTTTTTAGTGTATA----GTTGGTGGCGGGACGTTGTTCGAGAAGGTAGTTATTTAGGTTTTCATGGGGTTATGGTGCAAAAGGGGTTGCGTATTGGTATGATGCTTTTCATTGTTTCAGAAGTTTTTTTTTTTTTAAGATTTTTTTGGGCTTTTTTTCATTCTAGTTTAAGTGTTTTGGCGGATATTTCTGAGGAGTGGCCTCCTGTGGGTTTGGAGCCGATGGATCCTATGAGAGTACCCCTCTTGAATRCTGTTGTTTTACTTAGTTCGGGAGTTACTGTGACTTATTGTCACTATAGTGTTTTGACTGATAGTTTTGGTGGAGGGCTTATGGGATTAGTTTGGACTCTTGCTTTAGGGTTTTTTTTCACACTATTACAACTCTTGGAATATGTGGAGTCTAGTTTTAGTATTGCTGATAGTGTGTATGGTTCTGTTTTTTTTATGGCGACTAGGTTTCATGGGTTTCATGTAATTGTTGGAAGTTTGTTTTTGTTGGTGTGTTTACTGCGAATGGGAGTGGGTCACTTCAGTAGCACACGTAGGGTTGGAGTGTGCTATTTGGTATTGACATTTTGTTGATGTAGTTGGATTTTTTTATATGTGAGTATTTATTGGTGGGG
Homo_sapiens                  ATGACCCACCACATGCCTATCATATAGTAAAACCCAGCCCATGACCCCTAACAGGGGCCCTCTCAGCCCTCCTAATGACCTCCGGCCTAGCCATGTGATTTCACATAACGCTTCATACTAGGCCTACTCCAACACACTAACCATATACCAATGATGGCGCGATGTAACACGAGAAAGCACATACCAAGGCCACCACACACCACCTGTCCAAAAAGGCCTTCGATACGGGATAATCCTATTTATTACCTCAGAAGTTTTTTTCTTCGCAGGATTTTTCTGAGCCTTTTACCACTCCAGCCTAGCCCCTACCCCCCAATTAGGAGGGCACTGGCCCCCAACAGGCATCACCCCGCTAAATCCCCTAGAAGTCCCACTCCTAAACACATCCGTATTACTCGCATCAGGAGTATCAATCACCTGAGCTCACCATAGTCTAATAGAAAACAACCGAAACCAAATAATTCAAGCACTGCTTATTACAATTTTACTGGGTCTCTATTTTACCCTCCTACAAGCCTCAGAGTACTTCGAGTCTCCCTTCACCATTTCCGACGGCATCTACGGCTCAACATTTTTTGTAGCCACAGGCTTCCACGGACTTCACGTCATTATTGGCTCAACTTTCCTCACTATCTGCTTCATCCGCCAACTAATATTTCACTTTACATCCACACTTTGGCTTCGAAGCCGCCGCCTGATACTGGCATTTTGTAGATGTGGTTGACTATTTCTGTATGTCTCCATCTATTGATGAGG
Lampetra_fluviatilis          ATGTCCCACCACACGCATACCACATGGTAGACCCAAGCCCCTGACCCCTAACCGGTGCTGGCGCCGCACTATTAATAACCTCCGGCCTAGCCATATGATTCCATTATATCTTTAACACTAGGCTTAATTGATACTTCTTACAATATATCAATGATGACGAGATGTTGTTCGAGAAGGCACCTTTCTAGGCCATCACACTTCTCCAGTTCAACAAGGCCTACGCTATGGAATAATCTTGTTTATTATCTCAGAAGTCTGTTTTTTCGCAGGTTTTTTCTGAGCTTTCTATCACGCCAGCCTGGCACCAACTCTAGAGCTTGGCCTAATATGACCTCCAACAGGAATTACCCCACTGAACCCATTTGAAGTACCACTATTAAATACTGCAGTTCTACTTGCCTCCGGAGTATCCGTAACCTGAGCCCACCATAGTATTACTGAAAAAAACCGAACAGAAGCAACTCAAGCTCTAGCCCTGACAGTTCTGCTTGGACTTTACTTCACAGCCCTTCAAGCTATAGAATACTATGAAACCCCATTTACAATAGCAGACAGCGTATACGGCTCTACTTTTTTCGTCGCAACAGGTTTCCACGGCTTACATGTAATTATTGGCTCCCTATTTCTACTTACATGCCTAGTACGACACATACAATATCATTTTACCTCCACACTTCGGTTTCGAAGCCGCTGCTTGATACTGACACTTTGTAGATGTTGTTGACTATTCTTGTATATCTCGATCTACTGATGAGG
Lepidosiren_paradoxa          ATGGCACACCACATGCTTATCACATAGTAGACCCAAGCCCATGACCCCTAACAGGAGCAACTGCAGCTCTTCTCATAACAACAGGACTAGCAGTCTGATTTCATACAATTCTTACTAATAGGCTTAACTAACCATTTTAACTATACTTCAATGGTGACGCGATGTAATTCGTGAAGGCTCTTTTCAAGGACATCACACTCAACCCGTTCAAAAAGGACTTCGTTACGGAATAATTTTATTCATTACATCAGAAGTACTATTTTTCTTTGGATTTTTTTGAGCCTTCTACCACTCAAGCCTCGCACCAACACCACAACTCGGCGGTTGTTGACCACCAACAGGAATTAATCCCCTGGACCCATTTGAAGTCCCCCTTCTTAATACCGCTGTTCTTTTAGCCTCAGGAGTAACCGTTACTTGGGCACATCATAGCCTAATAGAAGGAAACCGAAAAGAAGCAATTCAATCTTTAATATTTACAGTTCTTTTAGGCTTATACTTTACTCTACTTCAAGCAATAGAATATTACGAAGCACCATTTACAATCGCCGATGGCGTTTATGGCTCAACATTTTTTGTTGCAACAGGCTTCCACGGACTTCATGTAATTATCGGCTCAACTTTCCTTACAGTCTGTCTTCTACGTCAAATTCAATATCATTTTACATCCACATTTTGGATTTGAAGCTTCAGCATGGTACTGACACTTTGTAGACGTTGTTGACTCTTCCTTTATGTCTCCATTTACTGATGAGG
Limulus_polyphemus            ATGGCCAAACACATCCATTCCACATAGTAGACCAAAGTCCATGACCCTTAACTGGAGCTCTAAGAGCTCTCACTTTAACAATAGGACTCATTAAATGATTTCATCCTAACCTTAATACTAGCTATATTTTACTTTAGTAACAATAATCCAATGATGACGAGATATCATCCGAGAATCCACCTTCCAAGGAAACCACACTTCAATTGTAATATCAGGACTACGGTGAGGAATAATCCTATTCATCGTATCAGAAATTCTATTTTTCGCTTCATTTTTCTGAGCATTTTTCCATAGAAGACTTTCCCCAAGTATTGAACTAGGATCCTCTTGACCACCTTCAGGTATTTCACCTTTTAATCCTTTTCAAATCCCTCTTCTTAATACCGCAATTTTACTATCATCAGGCGTAACCATTACTTGAGCCCACCACAGAATTATGGAAAACAATCACCCTCAATCTCTTCAAGCCCTATTCCTTACTATCATCTTAGGTCTTTACTTCACTAGCCTGCAAGCCTGAGAATACTGAGAAGCCCCATTCTCTATTGCAGACTCAGCCTACGGAACAACCTTTTTTGTAGCCACAGGTTTTCACGGACTTCACGTAATCATTGGCACATCATTCCTTTCCATCTGCTTCATCCGCCTAATATTTTTTCACTTTTCCCCCACACTTTGGGTTTGAAGCTGCCGCATGATACTGACACTTTGTTGATGTAGTTGACTCTTCCTCTTTATCTCTATTTACTGATGGGG
Luidia_quinalia               ATGACTCATCACATCCTTACCACTTAGTTGACCAGAGCCCTTGACCCCTCACAGGAGCAATAAGAGCTTTTATGATGACCTCCGGGCTTATTCTTTGATTCCATAACCACCTTTATTGCCGGGACTGTTTTTATTAATTACCATTATTAATTGATGACGAGACGTTGTCCGCGAAGCAACTTTCCAAGGGTTTCACACTCTCGTGGTTAACAACGGACTTCGACACGGTATGATCCTTTTTATTACCTCTGAAGTCTGCTTCTTCTTTGCATTTTTCTGAGCCTTTTTCCACAGAAGACTTGCCCCTACAGTAGAGCTCGGAGTCTGTTGACCACCAACCGGAATTCAACCCATAAACCCCTTTTTAGTACCCCTACTTAACACAGCAGTTCTACTATCATCAGGGGTTACAGTAACATGAGCACACCACAGAATTCTCTCCAAGAAACGGTCAGAAGCCATCCAAGGGCTAGCTCTAACAGTTTTACTCGGAGTATACTTTACGGCTCTCCAAGCTTGAGAATACTTCGACTCCCCATTTACTATCGCCGATAGAGTCTATGGCTCTACTTTCTTTGTAGCAACTGGGTTCCACGGCCTCCACGTATTAATCGGAACTTCCTTCCTTCTTGTTTGTCTTATACGTTTAATAACCTTTCACTTCTCTAACACACTTTGGTTTTGAAGCTGCAGCCTGGTACTGACACTTTGTCGACGTTGTTGGCTTTTTCTCTATATCTGTATTTACTGGTGGGG
Lumbricus_terrestris          ATGATTCGT--CAACCCTTCCACCTCGTTGAGTACAGCCCATGGCCTCTAACCTCATCTATTGGAGCTTTTACCCTAGCTATCGGATTAGCTAGGTGGTTTCATTTCTTATGTAACCCTAGCCGCTTTTTATCATCGTTTCCATAATTCAGTGATGGCGAGATGTCGTGCGAGAGGGCACATACATGGGTCATCATACCAGCTTAGTAACTACCGGCTTACGTTGGGGTATAATTTTATTTATTACTTCAGAAGTGATATTTTTCCTCGCCTTCTTTTGAGCCTTTTTCCACAGAAGCTTATCCCCCACACCAGAAATTGGCTGTTCCTGACCTCCAACAGGAATCCACCCCTTAAACCCATTCAGAGTCCCCCTGCTAAACACTGCTGTTCTTCTAGCCTCAGGGGTTACAGTAACCTGAGCTCATCACAGACTAATAAGAGGTAAGCGTATTGATGCCACTCAAGCACTAATTCTAACTGTCTGCTTAGGTGCCTACTTCACTTTCCTCCAAGCTGGCGAATACATAGCCGCCCCATTTTCTATTGCTGATAGGGTGTATGGCACTACATTCTTTGTGGCAACTGGATTTCATGGGCTTCACGTTCTAATCGGGTCATCTTTCCTAGCTATTTGCTTAGCGCGTACATGGTCCCACCACTTCTCTGCCACACTTTGGATTCGAAGCCGCTGCCTGATACTGACACTTTGTAGATGTGGTTGAATCTGCCTATATCTATGTATTTACTGATGAGG
Metridium_senile              ATGAAATCTACCATCCCTATCATTTAGTAGACCCCAGCCCTTGGCCCTACGTAGGAGCTTGCGGAGCTCTTTTTATAACTGTAGGAAGTGTCGTATATTTTCATACTTGAGTTATTGATGGGGGCTATCCCTTAGTTTAACTATGATAGTTTGGTGGAGAGATGTAATAAGAGAAGCTACTTTCCAAGGTCTTCATACCATGGTTGTAAAACAAGGTTTAAAATATGGAATGCTCCTATTTATCCTTTCTGAAGTCTTGTTTTTCTTTTCTTTCTTCTGGGCTTTCTTTCATAGTAGTATTGCTCCAAATATAGAGTTAGGTGCCGTTTGGCCGCCTCAAGGGATTAATCCATTAAATCCTTTTTCTGTGCCTCTTTTAAACACAGCCGTCCTATTAAGTTCGGGGGCGACCGTTACTTGGGCACATCACGCCTTAATTAGCGGGAAAAAAACTGAGGCTATTAATGGTTTAACTATTACTGTTGTTTTAGGTCTTATATTTACAGGCTTACAAGCAATGGAGTATTATGAGGCCCCTTTTGCTATCTCAGACTCGGTTTACGGTTCTACTTTCTTCGTAGCCACTGGCTTTCATGGTATGCATGTCATTATAGGAACAACGTTCCTAGCGGTTTGTTTAGCCAGGTTAGTTTATCATCAGTTTACTCGCACATCTCGGTTTTGAAGCTGCTAGTTGGTATTGGCATTTTGTAGACGTGGTTGGTTATTTTTATATATTTGCATCTATTGGTGGGG
Montastraea_franksi           GTGCG------CATCCATATCATTTAGCGGAGCCCTCTCCATGACCTTTTTTGGGGGCGACGGCCGCGTTTTTTTTGACTATCGGCCTAGTGTCTTTTTTCCATCGTTTTTTTATGATTAGGGCTTTTTTATGGTTGGAGTTATGTTTGTTTGATGACAAGATGTAATACGAGAGTCTACCTTTCAAGGGCATCATTCTTTAATTGTAAAACAAGGACTTAAATATGGTATGCTTTTATTTATTCTTTCAGAAGTCCTTTTTTTTTTTTCTTTTTTTTGGGCTTTCTTTCATAGTAGTTTGGCCCCTGCGGTGGAATTGGGGGTAGTATGACCTCCACAAGGTGTCTCTGCATTAAATCCTTTCTCTGTTCCCTTATTAAATACTGCTGTGCTATTAAGTTCCGGGGCAACGGTGACATGGGCTCATCATGCCATTGTTTGTGGGGCTAAAAAAGAAGCGCAGTTGGGTTTGTTTCTAACACTTTTATTAGGAGTAGTCTTTACAAGTTTACAGGCAATTGAGTATTATGAGGCTCCGTTTGCTTTGTCAGATTCTGTTTATGGATCAACTTTTTTTGTTGCAACTGGGTTTCATGGCTTACATGTTTTAATTGGAACGACTTTTTTATTTGTTTGTTTTTTTCGTTTGTTATCAAATCAATTTACTCGCACATGTGGGTTTTGAGGCGGCGAGTTGGTACTGACATTTTGTTGATGTAGTTGGCTATTTTTATATCTATGTATTTATTGATGGGG
Myxine_glutinosa              ATGACCAAACACACGCCTTCCATATAGTTAACCCTAGCCCATGGCCTCTCACTGGGGCAGCTTCTGCTTTCATGCTAACTTCAGGATTAGCGATATGATTTCACAACACCTTTCTTCCTTAGTATAATTTATACTCCTAACCATATATCAATGATGACGAGACATTACCCGAGAAGGGACTTTCCAAGGTCATCATACTTCATTAGTCCAAAAAAGCTTACGGTACGGAATAATCCTTTTCATCGTATCAGAAGTATGCTTCTTTTTTGGCTTTTTCTGAACTTTTTATCACTCTAGCCTCTCGCCCTCCCCCGACCTCGGAATGATATGACCTCCCAAAGGGGTCATCCCTCTAGACCCGTTTGAAATCCCTCTGTTAAACACCGCCATCCTTCTTGGCTCAGGGGTCTCAGTTACATGGGCTCATCACAGCCTTATAGAAAAGACTCATAAAGACATAGTCATTAGCCTTTCTATTACTATCATTCTGGGAATTTACTTTACTTTACTCCAAGGGATAGAATACTTTAACTCAACATTTAATATCTCAGACAATGCATATGGTTCAACCTTCTTTGTAGCAACGGGATTTCACGGAGGCCATGTAATTATTGGAACTCTATTCCTTACTGTCTGCCTCTTACGTCAACTTATGTTTCACTTCACCTCCACATTTCGGGTTTGAGGCTGCTGCCTGATATTGACACTTTGTAGATGTTGTTGACTATTCCTCTTCATCTCCATTTACTGATGAGG
Nesomachilis_australica       ATGTCAAGACACACCCTTACCATTTAGTAGATCCCAGCCCATGACCACTCACAGGAGCTTTAGGAGCTTTAGTTACAGTTTCAGGACTAACTAAATGATTTCACATTTACCTTCTTTCTAGGAATATTTCATTCTATTAACCATAATTCAATGATGACGAGACGTTGCTAGAGAAGGAACACTACAAGGATTGCACACATCGCCCGTCACTCTCGGATTACGATGAGGTATAATCTTATTTATTCTATCTGAAATTCTTTTTTTTTCTTCATTCTTCTGAGCATTCTTCCACAGAAGACTTACACCCACAATTGAAATAGGATCACACTGACCTCCAGTTGGTATCACACCTTTCAACCCTTTCCAAATCCCTCTACTAAACACAGCTATTCTCCTAGCATCAGGAGTTACTGTTACATGATCACACCATAGTCTAATAAAATCTAATCATTTACAAACATTACAAAGACTCACACTTACAGTCATTCTAGGTCTATATTTTTCAGCCCTTCAAGCATTTGAGTACTTCGAAGCCCCATTCACTATTGCAGACGCAGTATACGGATCAACCTTTTTTATAGCAACAGGATTTCACGGAATTCATGTTCTTATTGGAACCACCTTCTTATTGGTATGTTTAATACGACAATATTTTCTCCATTTTTCTGCCACATTTTGGCTTTGAAGCTGCCGCCTGATACTGACACTTTGTTGATGTAGTTGACTTTTCCTTTACACCTCCATTTACTGGTGAGG
Paracentrotus_lividus         ATGGCTCATCACACCCATACTATTTAGTAGAACAAAGCCCATGACCCCTAACTGGGGCTATTAGTGGCTTAATGATGAACCTCGGCCTAGTCCTATGATTTCATATAATCTTTATTTACGGGACTTTTTTCTAATATTAACATTGGTTAACTGATGACGAGACATAGTACGAGAAGCTACATTCCAGGGAAGACACACAGCAATTGTAGAAAAAGGTCTTCGATATCCTATGATCCTTTTTATAACCTCCGAAGTATGCTTCTTTTTTGCTTTCTTCTGAGCCTTTTTTCACAGAAGACTGGCACCAGCAGTTGAAATTGGAGTTACTTGACCACCCTCAGGAATAACACCTCTCAACCCCTTTTTAGTCCCCCTTCTTAAAACTGCCGTCCTGCTATCCTCAGGAGTTACCATTACATGGTCCCACCACAGAATTCTAGCCGGAAAACGAAATGAAGCCATACAAGCACTATTCCTAACAGTTGTCCTAGGAATTTACTTCACTATACTACAAGCATGAGAATATATTGATGCCCCATTTACAATAGCCGACAGGGTCTATGGCTCTACTTTTTTTGTAGCGACAGGATTCCATGGCCTTCATGTAATCATAGGAACAACTTTTTTACTAGTATGCTTAATTCGACTATCGGGACACCACTTTTCAACCACACTTTGGTTTTGAGGCCGCTGCTTGATATTGACATTTTGTAGACGTAGTTGACTCTTCTTGTATGTCTGCATTTACTGATGAGG
Phallusia_fumigata            TTGAGTCGGGTACCCCTTTTCATTTAGTAGACAGATCTCCATGGCCGTTGTTCGGTGCTTTAGCGGGGTTGTCGATAGTTTCTTGGTTGTTGGGGCTATTCCATGGGTTTATTGCTGTTGGGGGCTATTTATGGTCCTACTATGCTACGTGTGGTGACGGGATGTAGTACGGGAGGCCTCTTTGTTGGGATTCCATACTCCTGGGGTGCAGGTAAATTTGCTTTACGGTATAGTATGGTTTATCGTCTCTGAAGTATGTTTCTTCTTTAGATTTTTCTGAACCTTTTACTATGCTAGCCTTAATCCTGTTGTTGAGATTGGTATAGTGTGGCCCCCAGTTGGTATCGTGCCTCTGGATCCAGTGGGGGTGCCCCTACTCAATACTGTGGTATTATTGGGGTCTGGTTTTACAGTTACTTGGTCCCACTACAGCCTATTGTTAGGGGAGAAGAGTGGTGCAAAGGTGGGGTTGATTTATACTCTTAGGCTAAGGATTTTCTTCACATTACTTCAGATTCTGGAGTATGGGGATAGTTCATTTAGTTTAGCGGACTCTGTCTATGGGTCGATCTTCTTTATGGCAACGGGATTCCATAGGTTTCACGTACTCGTGGGGTCAGTGTTTTTGGGGGTGTCATTGGTTCGAATATGGGTAGGGCACTTGGGGGCCGCATGTGGGGTATGAGTGTGCTATTTGGTATTGACATTTCGTAGATGTGGTTGGTTGTTCTTATACGTGAGCGTTTACTGATGGGG
Phallusia_mammilata           GTGAGTCGGGTACCCCTTTTCATTTGGTGGACGGATCTCCTTGGCCCTTAATCGGTTCTTTAGCGAGGTTGTCCTTAGTGTCCTCATTTTTAGGCTTATTCCATACGTCCGGTCCTATCAGGGATAAT---TTATCCTACTCTGCTATATATGGTGGCGGGATGTGGTGCGAGAGTCATCCCTCCTGGGGTTCCATACACCTGCGGTTCAGGTTAACCTACTCCTCGGTATGGTGTGATTCATCATCTCGGAGGTCTTGTTTTTTTTCAGATTTTTCTGGACTTTTTTTTACGCTTCATTGAATCCTGTAGTGGAGATTAGAATAGTGTGGCCCCCGGTGGGGATCGTGCCCCTAGATCCAGTGGGTGTGCCCCTGCTTAATACAGTTGTCCTCTTGGGTTCAGGTTTTACCGTAACCTGATCCCATTATAGCCTGCTTTTAGGAAAAAAAGGGGGCGCCAAGGTGAGGCTTATCTTTACCCTAGCCCTCGGCGTGCTGTTTACGCTCCTACAGTTGCTCGAGTACATGGATAGCTCCTTTAGTATGGCTGACTCAATTTACGGGTCCATTTTCTTTATAGCCACTAGGTTCCATGGATTTCATGTCTTAGTAAGGTCAATGTTTTTAGGCGTATCACTAGGGCGGATGGTTTCCGGCCAATTAGGGACCGCATGTCGGTTATGAGTGTGCTATCTGGTACTGACACTTTGTTGACGTAGTTGGTTGTTTCTTTACGTAAGTGTATATTGGTGGGG
Pisaster_ochraceus            ATGACTCACCACATCCATACCACCTGGTTGACCAAAGACCTTGACCTCTAACTGGGGCAATAAGAGCACTAATGATGACTTCCGGCCTAATTCTTTGATTTCACACAATACTTTATTCTAGGAACAGTTTCTTGTACTAACTATTATAAATTGATGACGAGATATAATTCGAGAAGCAACTTTTCAAGGTTTTCACACTTTATCAGTAAGGAAAGGATTACGATATGGAATGATATTATTTATAACTTCCGAAGTCTGCCTTTTTTTTGCATTCTTTTGAGCTTTTTTCCATAGAAGACTTGCACCGACTATAGAGTTAGGAGTCTCATGACCTCCAACTGGAATCACTCCTATTAATCCATTTTTAGTTCCCCTACTCAAAACAGCTGTACTTTTATCCTCTGGAGTTACCGTTACCTGAGCCCACCATAGAATTCTTTCAGGGAACCGAGTCGAAGCCATTCAAAGTCTTACACTTACAGTTTTTTTGGGAGTTTACTTTACAATTCTTCAAGCTTGAGAATATTTTGACTCTCCATTTACTATTGCCGACAGAGTATACGGATCCACATTTTTCGTAGCAACAGGCTTCCATGGTTTACATGTTCTCATAGGAACAGCATTTTTAGCCGTGTGTCTCCTACGACTTTATAATTTTCATTTTTCAAACACATTTTGGCTTTGAAGCTGCCTCTTGATACTGACACTTCGTAGATGTTGTTGACTCTTTTTATATATTTGCATATATTGATGAGG
Platynereis_dumerilii         ATGGTACGC--CAACCATTTCATTTAGTAGAATTTAGTCCATGACCTCTTACCGGCTCTTTAGGAGCTTTCGCCCTTACAGTTGGTCTTACTGCTTGATTTCACCTAACATGTAATTATAGGGCTTATTCATTGGGCTAACAATAGTTCAATGATGGCGTGACGTCATCCGGGAAGGCTTATTTATAGGCCATCACACCTCTTATGTAAACAAAGGGCTGCGTTGAGGAATAATCTTATTTATTGCATCAGAAGTTTTATTTTTCCTCGCCTTCTTTTGGGCTTTCTTTCACAGTAGATTAGCCCCCACTCCAGAACTTGGGTGTAGATGACCCCCTACGGGAGTGACCCCTATCAACCCATTTAGAGTGCCTTTATTAAATACAGCAGTATTGCTAGCATCAGGAGTAACAGTTACTTGAGCCCACCACAGGCTCATAGAGGGAGCACGCCCTGAGTCCATTCAAGCTCTCACACTTACTGTAATCTTAGGAGGATACTTTACCTTCCTTCAACTTTTAGAATATATTGAATCCCCATTTACAATCGCGGACAGAGTATATGGAGCTACCTTTTTCGTAGCTACGGGCTTTCATGGGTTACATGTTATTATCGGCAGCTCATTCTTAACTGTATGTTTAGGCCGAATTATTATACACCATTTCAGCACCACATTTTGGGTTTGAGGCTGCTGCATGATATTGGCACTTTGTTGACGTTGTTGAATTTTCCTTTATCTATGTATTTACTGATGAGG
Priapulus_caudatus            ATGACTGGACACATCCTTACCACTTAGTAGACCAAAGTCCTTGACCACTAACCGCAGCTATTGGGGCATTTGGGTTAACAGCCGGGTTAGTCAAGGGATTTCATTTTAATTTGTTTTATTGGTTTATTTTATTATTTTAACTATATTTCAATGATGACGAGATGTGAGACGAGAAGGCACACTTCAGGGACTTCACACAAATGCAGTAGAATTTGGGCTTCGATGAGGAATAATTCTATTTATTTTATCAGAAGTTTTATTTTTTTTTTCTTTCTTCTGGGCTTTTTTTCATAGAAGTTTATCTCCAACAATCGAATTAGGGTCTTGCTGACCCCCAGTCGGTGTTGATGCATTTAACCCATTTCAAGTACCTTTATTAAACACAGCTGTTTTGTTAGCTTCAGGAGTAACTGTTACCTGAGCACACCACAGATTGATCGAAAGTAACTTCAATGAAACATCATATGCGCTTCTGCTCACAGTTATATTAGGAATCTATTTTACTATTCTTCAAGTATTTGAATATTATCAAGCACCATTTTCAATCGCCGACTCTGTTTATGGCTCTACATTTTTTGTAGCTACCGGATTCCACGGGCTTCATGTAATCATCGGAACGACATTCCTCTTAATTTGTCTTTTCCGCCACACACTTAATCACTTTTCATCCACATTTTGGGTTTGAAGCAGCCGCTTGATACTGACACTTTGTTGATGTTGTTGACTCTTTCTTTTCGTGAGAATCTATTGATGAGG
Protopterus_dolloi            ATGGCCCACCACACGCCTCTCATATAGGAGACCCAAGCCCATGGCCCCTAACTGGAGCAACAGCCGCTCTTCTAATAACATCCGGCCTTGCCATTTGATTCCACGTTATCTTTAACAATTGGCCTAATTTACACTTCTCACAATATATCAATGATGACGAGATGTTGTTCGAGAGGGGACTTTTCAAGGTCATCACACAGCCCCCGTACAAAAAGGACTACGCTACGGAATAATTTTATTCATTACATCCGAAGTCCTATTCTTTTTTGGCTTTTTTTGAGCATTCTACCACTCTAGTTTAGCCCCCACCCCAGAACTAGGGGGGTGCTGACCACCAACAGGTATTGTTCCACTAGACCCATTTGAAGTTCCACTACTAAATACTGCAGTTCTTCTAGCCTCCGGGGTTACAGTAACATGGGCTCATCACAGCTTAATAGAAGGAAACCGCAAAGAAACAACTCAAGCCTTAATTTTTACCGTCTTACTCGGCCTCTATTTTACAGCCCTTCAAGCCATGGAATATTATGAGGCCCCCTTCACGATTGCTGACAGTGTCTACGGCGCCACCTTTTTTGTAGCCACCGGCTTTCATGGACTCCATGTTATTATTGGTTCCACATTCCTTCTAATTTGTCTTCTGCGACAAGCACAATATCACTTTACCTCCACACTTCGGGTTTGAAGCCTCCGCCTGGTACTGACATTTCGTTGATGTCGTTGGCTGTGTCTCTATGTTTCAATCTATTGATGAGG
Pupa_strigosa                 ATGCAAAAA--CACCCGTTTCATTTAGTTGAATACAGTCCTTGACCCCTTCTAAATTCTTTTGCAATTCTTGCGATACCGATTGGCTTGCTCTCTATAATTAAAAGGATTCTTCGTACTAGGCCTAGTTAGTTGCCGTCATTAGTTTTACGTGATGGCGAGATGTAACACGTGAGAGAACTTTCCAAGGTTGGCATAGTAATATAGTAGTTCGTGGGCTAAAAATTGGATTCTTTTTATTTATCATTAGGGAAGTTTGTTTCTTCTTTGCTTTTTTTTGGGCTTTTTTCCACAGCAGCTTGGCCCCTACAGTAGAAATTGGGGCTATCTGACCCCCCGTAGGAGTCAGTGTACTAGACCCCTTTCAGGTCCCATTATTGAATACTTCGGTATTACTTCTCTCAGGAGTGAGAATTACATGAGCACATCATAGTATTGAAGAAGGGAGTCGTAACTCCGCTATTCAAGGCCTAGGATTAACGGTGGCTTTAGGGGTGTATTTCTTGTGGCTTCAGTATAATGAGTATGCAGAAACTTCATTTTCTATTGCAGACAGGGTTTATGGAACCACCTTTTTTTTGGCTACAGGGTTTCATGGCACTCACGTCTTTGTTGGGGCGACATTCCTAACTGTCTGTTTTATTCGTTTATCTGGTTATCACTTTGACCACACATGTTGGCTTCTTGGCGGCAGCTTGATACTGGCACTTTGTAGATGTCGTTGATTGTTCTTGTTTGTGTCAATCTACTGATGGGG
Raja_porosa                   ATGGCCCACCACACGCATATCACATAGTTGACCCAAGCCCATGACCACTAACAGGAGCCATCGCTGCCCTCCTCTTAACCTCAGGCCTAGCCATTTGATTCCATATGACGCTTCCTCCTAGGACTAGCTTCTCACCCTTACAGTAGTACAATGATGATGAGATGTTATTCGAGAAGGAACATTCCAAGGCCATCACACCCCACCAGTTCAGAAAGGCCTACGCTACGGAATAATTCTCTTTATTATATCAGAAGTCTTCTTCTTCCTTGGCTTTTTCTGAGCATTTTATCACTCTAGCCTAGCCCCAACCCCAGAACTAGGAGGCTGCTGACCCCCCACAGGAATTAACCCCTTAGACCCATTTGGAGTCCCCCTACTCAACACCACCGTACTCTTAGCCTCCGGAGTAACAGTCACCTGGGCCCACCACAGTACCATAGAAGGCAACCGAAAAGAGGCCATTCAAGCCCTCACACTCACAGTCACATTAGGGCTGTACTTTACAGCCCTTCAAGCCATAGAGTATTATGAAACCCCATTCACTATCGCCGACGGGGTTTACGGAACAACCTTCTTTGTAGCAACCGGCTTTCACGGCCTCCATGTCATTATTGGCTCAACATTTCTGTTAGTCTGCTTGCTGCGTCAAATTCTCTTCCACTTTACATCCACACTTTGGCTTTGAAGCCGCTGCATGATACTGACACTTTGTCGACGTAGTTGATTATTCCTCTATGTATCAATTTATTGATGAGG
Saccoglossus_kowalevskii      ATGACCCAACGCACCCTTTCCACTTAGTTGACCAAAGTCCTTGACCCTTAACCGGTGCAACAGCTGCTCTATTTACTACTGTAGGTATCATGGTATGATTCCATCCATTTCTCTCTCTTCGGAGTTGTTGGTTATTCTTACAATGTTCCAATGATGACGAGATGTTGTCCGAGAATCTACATACGAAGGACAACACACCTCTGAAGTTGGATCAGGACTTCGATGAGGAATGATTCTTTTTATTACCTCTGAAGTTTTATTCTTTTTCGCATTTTTTTGAGCTTTTTTCCATAGTAGTCTAGCCCCCACAATTGAACTAGGAACTTGTTGACCCCCTACTGGAATAGATCCTATAAACCCCTTCCAAGTACCCCTCCTTAACACCGCAGTTCTCCTAGCTTCAGGAGTTACAGTAACATGAGCCCATCACAGCATAATTGCTGCTAACCGCCCAGAAGCCATTCAAGCCTTACTTATTACAGTTCTCCTTGGTTTATATTTTACTGCACTTCAGATTTTTGAGTATTATCAAGCACCCTTTACTATTGCAGATGCTGTATATGGTTCTACCTTCTTTGTCGCAACTGGATTTCATGGTCTCCATGTTATTATCGGAACAACATTTTTATTAATTTGTTTAGTTCGTCAACTTAAATTTCATTTTTCAGACACACTTCGGGTTCGAAGCCGCAGCTTGATACTGACACTTTGTAGACGTTGTTGATTATTCCTTTTTATCTCAATCTATTGATGAGG
Scutigera_coleoptrata         ATGTCAAACCTCACCCCTATCACATTGTTGATAAAAGACCTTGACCTTTAACCGGAGCTCTTAGAGCCTTCCTTCTTACATCAGGAATAATTATATGATTTCATATAACATTATACAATTGGAGTTTTCAACAATCCTCACTATATACCAATGATGACGAGACATCTCCCGAGAAGGAACCATACAAGGAGCACATACATCTATAGTAGTCACAGGACTTAAATGAGGAATAATCTTATTTATTGTCTCAGAAATCTTTTTCTTCGTTTCCTTTTTCTGAGCCTTCTTCCATAGTAGTCTCGCCCCAGCAATTGAAATTGGTATAAAATGACCTCCAATCAGCTTAGTCCCATTCAATCCATTTCAAATCCCTTTACTAAACACAGCTATCCTATTAGCTTCTGGGGTAACGGTAACTTGGGCCCACCATAGTCTTATTAATGCTAACTTCTCACAAACTAACCAAGGATTACTATTAACAGTAATCCTAGGATTATACTTTACTGCCCTTCAAGCTTTTGAATACTATGAAGCCCCCTTCTCCATCGCTGATGCCGCTTACGGCTCTACATTCTTCATAGCAACCGGATTCCATGGACTTCATGTGATTATCGGAACTACCTTCCTAATCATAATCCTTATTCGACATAATCTTAAGCATCTATCTCCCACACTTTGGGTTTGAAGCAGCAGCATGATATTGACATTTCGTAGATGTGGTTGACTCTTCCTATTCACATCAATTTACTGATGAGG
Squilla_empusa                ATGTCAGACCACATCCTTACCATCTTGTAGACATAAGACCATGGCCTTTAACAGGATCAATTAGAGCAATAATATTAACAACAGGCTTAGTAAAATGATTCCACTTTGATTTTTGCAATAGGAATCGTCAGTACTTTTAACAATAGTTCAATGATGACGAGATATTACACGAGAGGGTACCTACCAAGGCCTACACACAGCTACTGTAACAATTGGCCTACGATGAGGTATGATTTTGTTTATTACTTCAGAAGTATTATTTTTTTTCTCTTTTTTTTGGGCCTTTTTCCATAGAAGATTAGCACCCACTGTAGAAATCGGCATCAGCTGACCTCCCGCCGGTATCATAACATTCAACCCCTTCCAAATTCCATTATTAAATACAGCTATTTTATTGTCTTCAGGGGCTACAGTAACATGGGCCCACCACGCCATTATAGAAGGTAACCATTCACAATCTTTACAAGGATTGGGAATTACAATTTTATTGGGCTTATATTTTACAGCCCTCCAAGCATTAGAATATTTTGAAGCTACTTTCACAATTGCAGACTCCGTCTACGGATCTACTTTCTTCGTAGCAACCGGCTTTCATGGCCTACACGTAATTATTGGAACCTCTTTCTTAGCCGTATGTTTTTACCGTTTATACATGTGTCATTTTTCTAGCACATTTTGGATTTGAGGCTGCAGCCTGATATTGACATTTCGTAGATGTAGTTGACTATTCCTATATATTTCAATCTACTGATGAGG
Strongylocentrotus_purpuratus ATGGCTCATCACACCCATATCATTTAGTAGACCAAAGCCCATGACCCTTGACAGGAGCATTTAGAGGCTTAATGATGACTTCAGGCAATGTCCTATGGTTCCATACTAATTTCTTTAGTAGGCTTTTTTATTAATAACAAAAATGGTTAACTGGTGACGCGATATAATTCGAAAGGCCAACTTTCAGGGCAGACACACTGCTATTGTAAAAAAGGGAATGCGATATGGCATGATCCTATTTATAACCTCAGAGGTTTGCTTTTTTTTCGCCTTTTTTTGGGCCTTCTTCCATAGAAGATTAGCCCCCTCCGTTGAAATAGGGGTAGCATGACCCCCGAGAGGAATAACCCCCCTTAACCCTTTCCTAGTTCCTCTATTAAAAACAGGCGTTCTTCTATCTTCAGGAGTTACTTTAAGATGGTCCCACCACAGAATTCTAGCAGGGAATCGAACTGAATCTATTCAAGCACTATTTCTGACAGTGGCTCTCGGTAGGTATTTTACCGCGCTTCAGGCGTGAGAATATATTGACGCCCCATTTACCATTGCCGATAGTGTTTATGGCTCCACCTTCTTTGTTGCTACAGGATTTCATGGTCTCCAGGTAATTATAGGAACAACTTTCCTCATGGTATGCCTATTTCGGACTGCAGGCCGCCACTTCTCAACCACACTTTGGATTTGAAGCAGCCGCATGATACTGGCACTTTGTAGATGTAGTTGATTTGTCCTTTATTGATTGATTTACTGATGAGG
Terebratalia_transversa       GTGCAACAA--ACTCGTTTCCACTTGGTTCAGACTAGGCCTTGACCTTTTACTGGCGCTATTTCTGCTTTATCTATTGCTGTGGGGTTGGCATATTGGATGCACGATATAGTTTGGGGGGGGGGTTTTTAGCCATTTCTACAATGGTGTTTTGGTGGTGAGATGTAACTCGAGAGGGAACTTTCCAGGGGTGACACACTTCTGGGGTAGTAAGAGGATTACAGGCTGGTATAATTTTATTTATTATTTCTGAGGTTTGTTTTTTTTTCTCTTTTTTTTGGGCTTTTTTTCACTCTTGTTTATCT------ACAGGTTTAACGGGGACGTGGCCCCCATCGGGGGTGGAGGCAATGCTTCCGTTTGCTACCCCCTTGCTTAATACTTTTGTTTTGCTTTCTAGGGGATTTACTGTGACTTGGTCTCACTATTATTTTTTGGTCGGCAATTCTCGTAAGGCTTGTAACTGGCTAGTTATAACGGTATTGTTGGGGGGGTATTTTACTTTATTGCAGTATTTGGAGTATTGTGATGCTCCGTTTTCTATTTCGGACAGAGTTTACGGTTCTATTTTTTTTGTTGCTACTGGGTTTCACGGTTTACATGTGTTAATTGGGAGAGTGTTTTTACTGGTTTCCGATTTTCGTCATTATTCTATGCATAGGGGCTCCACATTTTGGTTTAGAAGCAGCTATTTGGTACTGACATTTTGTAGATGTAGTTGGTTATTTTTGTTTGTGTTTATTTATTGTTGGGG
Tethya_actinia                ATGATGCAACACATCCTTATCATTTAGTGGATCCGAGTCCATGGCCATATATAGGGGCTTGTGGAGCTTTTTTTACAACAGTGGGGGGAGTAATGTATTTTCATAGTTGAGTTAATTATAGGTTTAACTAATTGTATTTACCATGATAGTATGATGGCGTGATGTAATTAGAGAAGCAACTTATCAAGGGCATCATACGTTAATTGTAAAACAAGGGTTAAAGTATGGAATGCTTTTATTTATATTATCTGAGGTTTGTTTATTTTTTTCTTTTTTTTGAGCTTTTTTTCATAGTAGTTTAGTGCCTACTATAGAAATAGGGGCAGTTTGACCGCCAAGGGGAGTAGATCCTTTGGATCCATTTTCAATTCCTTTATTAAATACAGCTGTATTATTAAGTTCAGGTGCAACAGTAACTTGGGCACATCATGGAATTATTAGTGGTAAAAGAAAAGAGGCTATAAGGGGTTTAGCTTTAACAGTAATATTAGGATTAATATTTACAGGTTTACAGGCAATGGAGTATTATGAGGCTCCATTTACAATTTCTGATTCTGTGTATGGTTCAACTTTTTTTGTTACAACTGGAGCACATGGGGGACATGTATTAATAGGGAGTTCTTTTTTATTAGTTTGTTTATATAGATTAGTAACACATCATTTTACTAGCACATGTTGGTTTTGAAGCAGCTGCTTGATATTGACATTTTGTAGATGTTGTTGATTATTTTTATTTACTTTTATGTATTGATGGGG
Thermobia_domestica           ATGTCAGCACCCATCCTTACCACCTTGTTGATCAAAGCCCTTGACCGCTTACTGGGGCCTTAGGCGCCTTAATTACAACTACAGGACTTACTAAATGATTCCATCCCTCTCTTTTTCCTAGGCATACTTCACACTACTAACTATAATTCAATGATGACGAGATGTAACTCGAGAAGGAACATATCAAGGATTGCACACTATGCAAGTTACATTAGGTCTTCGGTGAGGCATAATCTTATTTATTATTTCTGAAGTATTCTTTTTCGTCTCATTCTTCTGAGCCTTCTTCCATAGCAGATTAGCACCAACAGTAGAAATTGGATCCTTCTGACCTCCAGCAGGCATCGTGCCATTCAACCCAATACACATTCCCCTTCTTAATACTGCAATTCTACTGGCCTCAGGAGTTACCGTAACATGAGCTCATCACAGATTAATAGAAGGCAACCACACCCAAGCCACACAAGGCCTACTACTTACAATCCTCCTAGGCCTATATTTTACTGCTCTACAAGCATACGAATATTATGAGGCACCATTCACCATCGCAGATGCTGTTTACGGCTCAACATTTTTCATAGCAACAGGCTTCCATGGTCTCCACGTTATTATTGGTTCCACATTCCTAGCCACTTGCTTATTACGCCACCTTTTATCACATTTCTCTCCCACACTTTGGATTTGAAGCTGCTGCTTGATATTGACATTTTGTAGATGTAGTTGATTATTCCTTTACATCTCTATTTATTGATGAGG
Tribolium_castaneum           ATG---ATAAACACCCCTTTCACCTAGTAGACGTAAGGCCATGACCTATTATAGGATCAATCAGAGCATTAATTACTATATCCGGAATCGTAAAGTGATTTCATAGAACCCTTATTTATTGGATTAACCTATATCATTAATCATATTTCAATGATGACGAGACATTTCTCGTGAAAGAACCTTTCAAGGACATCATACATTTATTGTAACAATAGGACTTCGATGAGGGATAATTCTATTTATTACATCAGAAGTATTCTTTTTTATTTCCTTCTTCTGAGGATTCTTTCATAATAGATTAGCTCCGGCAGTAGATATCGGAATAACATGACCACCCAAGGGAATTGAAACATTCAATCCAATTCAAATTCCTCTTCTTAATACTTTAATCCTTTTAACCTCAGGACTTACGGTAACATGAGCACACCACAGATTAATAGAAAATAATTTTAAGCAGGCCACTCATGGATTACTACTTACAGTAATCTTAGGATTTTATTTTACACTTCTTCAAGGATACGAATACTTTGAATCATCTTTCTCAATTGCTGACGCAGCTTATGGATCTTCATTTTTCATAGCAACTGGGTTCCACGGACTTCATGTAATTATCGGAACCACATTCTTGCTAGTATGCTTAATTCGGCA-CCTAATAATCACTTTTCTCACACATTTTGGGTTCGAAGCTGCAGCCTGATATTGACATTTTGTTGATGTAGTTGATTATTTCTTTATATTTCAGTCTACTGATGAGG
Urechis_caupo                 ATGCTTCGA--CACCCTTTCCACTTAGTAGAACTAAGCCCTTGACCCTTAACAGGATCAATTGGGGCATTTACATTAGTAATCGGACTTACCAGATGGTTTCACACTTTACCTAATTTTAGGTCTTGTTAATTATTGCAACAATACTTCAATGATGACGAGATGTTATTCGAGAAGGAACCTACATAGGGTTCCACACATCATATGTTACTAAAGGCCTTCGATGAGGTATAATTCTATTTATTGCCTCTGAAGTTCTTTTTTTCTTTGCTTTCTTCTGAGCATTCTTTCATAAAAGCCTTGCACCAACCCCAGAGCTAGGATGTATATGACCACCAACAGGAATTGAACCCCTAAACCCTTTCTCAATCCCTCTTTTAAATACCGCAGTACTTCTGGCCTCAGGAGTTACAGTCACATGGGCACACCATAGACTAATCGAACAAGACAAACATAACACAACAGCTGCCCTCCTATTAACCGTGATCTTAGGAGCATACTTTACATTCCTCCAAGCGGGTGAATATATTGAAGCTCCTTTCACCATCGCAGACAGAGTCTATGGGTCCACATTCTTTGTAGCCACCGGATTCCACGGACTACACGTACTAATTGGATCCTCTTTCCTATTTGTCTGCCTACTACGAACAACTGCAAACCATTTCTCCAGCACACTTCGGTTTTGAAGCCGCCGCATGATACTGACACTTCGTAGACGTAGTTGAATTTTCCTATATTTATGCATTTACTGATGAGG
Xenoturbella_bocki            ATGACAAAACACACCCCTTTCACATAGTAGATCAAAGCCCCTGACCACTAACAGCCTCCTTTGGAGCCCTAATAATAACCTCGGGATTAGCCCTATGATTCCACAATATATTTAATAGCGGGTTTAGCTAATCATTATTACCTCTATCCAATGGTGACGTGACGTTACACGAGAAGCCACCCTCCAAGGACACCACACATCACCTGTAGAAACAGGCATGCGATGAGGTATAATCTTATTCATTGTATCTGAAATCTTCTTCTTTCTAGCTTTTTTCTGAGCCTTTTTCCATAGTAGTCTAGCCCCAACACCAGAAATTGGAACATGTTGACCCCCTAAAGGAGTAACTCCAATAAACGCCTTTAGCGTGCCCTTATTAAATACCGCTATTCTTCTATCATCCGGGGTAACAGTTACATGAGCACACCATGCTCTACTTAAAGGCGATCGTAAGACTATAATCACAAGTCTAACCATTACAGTAATCATAGGAATATATTTCACAGCCCTACAAGCCATAGAATACGTAGAAGCCTCCTTCACTATTGCCGATTCAGCCTACGGGTCAACCTTCTTCGTAGCAACAGGATTCCACGGATTACATGTAATCATTGGAACTACTTTCCTAACAGTATGCCTGATTCGACAAATAATATTCCATTACTCAAACACACTTCGGATTCGAAGCAGCAGCATGATATTGACACTTCGTAGATGTAGTTGATTATTCCTATTCGTGTGCATCTACTGATGAGG

[Source of sequence data: cytb]

Albinaria_coerulea            ATA--------------------GCAGAATCCATATTAAGTTTACCTACTCCCCTTAATATTAGAATTTGATGAAATATAGGATCTATTCTTGGTATAATTTTAGGTTTACAATTGCTAACTGGAATTCTACTGTCAATACATTATTCGTCTCAATTAGAAATAGCATTTAGCTCTATTATTCATATTATTCGTGATGTACCTGGAGGATGATTTCTTCGTTTACTTCATGCTAATGGGGCCTCTCTTTTTTTCTTGTTTATGTATGCCCATATCGGACGTGGACTATACTATCAAAGGTATATTAATCCACGTGTATGAATGGTAGGTGTAACAATTTTTTTGGTTAGCATGGCTACGGCTTTTTTAGGGTATGTACTTCCATGGGGTCAAATATCATTTTGAGGTGCTACTGTAATTACAAACTTATTATCAGCCGTGCCCTATTTTGGCCCCAGAATGGTTGAATGAGTTTGGGGAGGGTTCTCTGTTGGGCATGCTACCCTGAATCGTTTTTTCTCACTACATTTTTTATTACCCTTTCTTATTAGGGGGTTAGCACTACTTCATATTATTTTTCTTCATGATAAGGGGTCATCTAACCCATTAGGTAATTTATTTCATAAGGAAAAAACCATTTCACCCATATTTCACAATTAAAGATAGGGTTGGATTTTTAATAGTATTTGGTGTTCTTAATAATCACATTTTTCAGCCCTTCTTTACTACTAGATCCCGAAAATTACATTAGTGCGAACCCTATAGTCACTCCTACTCACATTCAACCGGAATGATATTTTTTGTTCGCTTATGCTATTCTTCGATCTATTCCCTCAAAATTAGGGGGGGTAGTAGCTTTATTAATATCTATTTTAATTCTATATTTTTTACCTTTATCTAGTATGGGAAAAGTATTCCTGTAAGTATAAATATTATTTATCAGGTTTTATTTTGAATTTTAGTAGTTACTTTTATTATTCTGACATGACTAGGTGCTTGCGAGATTGAAGAGCCATATCTCTCATTAGCGGGTCCTCTTACATTATTATATTTTTTAATGTTTTTATT
Anacropora_matthai            ---ATCCGCTTTTATCTCCGGTGAATGGTATTTTGGTGGATTTGCCGTCTCCTTCAAATATAAGCTATATGTGAAACTTTGGCTCTTTGTTAGGGCTGTGTTTAGTTATGCAAATCGTAACGGGGTGCTTTTTGTCCATGCATTATTGCGCAGAGGTCGGTTTGGCTTTTGCCTCGGTGGGACATATTATGCGCGATGTAAATTATGGGTTTTTATTAAGATATTTTCATGCTAATGGGGCTTCTCTGTTTTTTTTATGTCTTTATTTTCATATTGGGAGAAGTTTGTATTATGGGGGTTATTTGAAAGCTCCGGTTTGGCGAGTTGGCATCGTAATATTTCTTTTGACGATGGCGACGGCTTTTCTGGGCTATGTGCTACCTTGGGGCCAAATGTCTTTCTGGGGGGCGACGGTTATTACAAATTTATTGTCCGCTATCCCCTATGTGGGGACAGATGTTGTGCAATGAGTCTGGGGGGGTTTTAGTGTCTCTGGGGCCACGCTCACTAGATTTTTTAGTCTGCACTTTCTCTTTCCCTTTATTTTAGCAATTTTAGTCGTGGTTCATTTAATATATTTACATATAGAGGGGTCAAATAGTCCTGGGGGTTCCAAGACTCCTGGACGATGTGGTTTTTTATGTCTATTATACATCTAAGGACTGATATGGAATAGTAGTTACGCTTATGTTATTGTGTAATTGTGTATTTAATGCCTAATTTATTGGGCGATCCAGAAAATTTTATTCAAGCCAACTCATTAGTAACTCCAGTGCACATTCAGCCTGAGTGATATTTTTTATTTGCTTATGCCATTTTGCGCTCAATACCGAATAAATTCGGGGGAGTTGTGTCTATGTTTTTTAGTATATTAATTTTATTTTTTTTTCCACTACTTCACGGAGTTGATTAAGAGGGCTCCCCTTTCGTCCATTTGGGCGCATGGCCTTTTGATCCTTTATTGTGAATTTTGTTCTTCTTACCTGAATTGGGTCTTTAGTCGTAGAAGAGCCTTTTATAATAATAGGGCAGCTGGTGGCGCTGTACTATTTTTTCTACTTTCTTAT
Aplysia_californica           ATC--------------------GCTGAGAGTTTATTAAGTCTTCCTAGTCCACTAAGCATTTCAATTTGATGGAATGGAGGCTCTATTTTAGGTGTTTTGTTAGGATTTCAGATTTTAACTGGATTATTTCTTTCAATACATTACACTGCTGACATAGTTAACACTTTTTCTTCTGTAATTCATATTATGCGAGATGCTCCTATAGGGTGGCTATTTCGAAATCTCCATGCTAATGGGGCATCTTTATTTTTTGTATTTATATATCTTCATGTGGGTCGAGGTCTTTACTATCAAAGATACATTTAACCTCGAACTTGAATAATTGGAGTAACAATTCTATTTGTTAGAATGGGAACTGCTTTTTTAGGATATGTGTTGCCTTGAGGTCAAATATCTTTTTGAGGAGCAACAGTAATTACTAATCTTCTATCTGCAATCCCATATCTTGGTCCTTCTGTAGTAGAGTGAGTTTGAGGAGGTTTTTGTGTTGGGCAATCTACTTTGAATCGGTTTTTTTCCTTGCATTTTATTTTACCTTTTTTAATTGGTGGGTTATCCGGGTTACATTTAATTTTTTTACACGAAAAAGGTTCTACTAATCCTTTAGGAGACCTTAATCATTAGGAAAATTCCTTTTCATCCTTATTTTACTTGAAAAGATATAGTAGGATTTCTAGTTTTATTTACTATACTCTATCTTAGGATTCTTTTATCCAACAATTTTAGGTGATCCTGATAATTTTATTCATGCTAACCCTATAGTTACGCCTGTTCATATTCAGCCAGAATGATATTTCTTATTTGCTTATGCTATTCTACGTTCTATTCCCAGCAAATTAGGAGGAGTGATTGCTTTAGTGATATCTATTGCTATTCTTTATTTCCTTCCTATTGCTGGGCTAAAGGAGCGGTACCTTCATCTTTTACTCCTCCTTACCAGGTAACTTTTTGAGTGTTGGTAGTATTTTTTATTATTTTAACTTGACTAGGAGCTTGTCCAATTGAGGAGCCTTATTTGAGTCTTGCTGGCCCTTTAACTGTCCTATACTTCCTATCTTTCTTGGT
Arbacia_lixula                ATGACCCAATTTTTCGAATACTAAAAAGAACGTTTGTTGACCTCCCTTTGCCCTCTAAACTCTCAATGTGATGAAAATTTGGGTCTCTTCTAGGTCTTTGTCTTATAATCCAATTGATAACCGGAATTTTTTTAGCTATGCACTATACCGCAGATATTAACTTAGCTTTTTCTTCTGTTAGACACATATGCCGAGACGTTAAATATGGATGACTCTTACGAAATGTACATGCTAATTGCGCCTCTCTATTTTTTATCTGCATGTATTGTCATATAGGACGAGGACTATACTATGGTCTAACCAAAAAGATAGAAACTTGAAACGTCGGGGTAATTTTGTTTTTGCTGACAATACTTACTGCGTTTATGGGATATGTTCTTGTATGAGGACAAATGTCATTTTGAGCAGCGACTGTAATTACTAATTTGGTTTCAGCTATTCCATATATTGGAGTAACCATAGTCCAATGACTATGGGGAGGTTTCTCAGTTGACAAAGCAACCCTAACCCGATTCTTTGCTTTTCACTTCTTATTTCCCTTCATTATAGCTGCTTTGGCCCCCTTTACATTAGTATCTGTATACAATAGCGGGGCCAAAAACCGAGTTGGGTATAAAAGTAAATGATAAGGCTCCATTTACCCTTTACTATACAACCAAGGATACGGTTGGCTTTATACTTCTGGTTGGTGCGCTTTAGCCTAGCCTTGCTCTTCCCTGGAGCGCTAAAAGACCCAGAGAACTTCATACCCGCCAATCCTCTAGTTACTCCCCCACACATTCAGCCGGAATGATATTTTTTGTTCGCTTACGCTATACTGCGATCTATTCCTAAAAAGTTAGGTGGTGTAATAGCACTAGTTGCCGCTATACTTGTTCTATTCTTAATGCCTCTACTGAAACATCTAAGATAGAGTCAAAATCATTTCGTCCTCTGTCTCAGATCGCTTTCTGAACTTTAGTTTCTACCTTCTTAGTCTTAACGTGGATTGGGAGCCAACCAGTAGAGTACCCTTATGTATTTATCGGACAAGTAGCCTCCGCAATATACTTTGCCCTTTTCATATT
Asterias_amurensis            ATGACCCCTTATTCAAGATTATTAACGGATCTTTAATTGACCTTCCCAGACCAAGAAACCTATCAATTTGATGAAAATTTGGCTCTTTACTAGGACTATGCTTGATTGTACAAATAATTACTGGACTATTTCTGGCAATGCATTACACGTCTGACATTTCATTAGCTTTTTCATCTGTAAAACACATATGCCGGGATGTAAAATACGGGTGGCTTCTACGAAAAACTCATGCCAACACCGCATCATTTTTTTTTATGTGCTTGTATTTTCACATAGGTCGAGGCATATATTACGGATCTTATGTTAAAAAGGAGACATGAAAAGTGGGAGTTATACTTCTTCTTCTTACTATGGCCACCGCATTTGTTGGATATGTACTTCCCTGGGGACAAATGTCTTTCTGAGGAGCCACAGTAATTACTAACTTAGTATCAGCTGTCCCTTATGTAGGAACTACCATTGTTCAATGAATTTGAGGAGGATTTTCTGTGGACAAAGCTACCCTTACCCGATTTTTTGCCTTCCATTTTTTATTTCCTTTTCTAATATCGGCCTTAGCAGTGGTTCATCTCCTCTTTCTTCACCAGACGGGATCAAACAACCCAACTGGTATTGAATCTACTTGACAAGACACCTTTTCACACTTACTTCTCTACTAAGGACCTTACCGGATTTATCATATTATTTATTGCCTTCTTCTATAGTATTATTATCTCCAACCCTCTTAAGAGACCCTGAAAAATTTAATCCAGCTAACCCTTTAGTAACCCCTCTCCACATCCAGCCTGAGTGATACTTCCTATTTGCATACGCAATTCTGCGCTCCATACCGAAAAAGTTAGGAGGGGTTTTAGCTTTGCTCGCTTCTATTTTGGTCTTATTTGTAGTCCCAATTCTTCAACTTCCAACAATCAAGCCAATACCTTCCGCCCAGCCTCTCAATCTTTTTTCTGAATTCTCATTTCAGTGTTTATTATCTTAACTTGGATAGGAAGACAACCCGTGGAAGAACCCTTTATTATTCTAGGCCAAATTTCCTCTATTTTGTACTTTATGCTATTTTTACT
Asterina_pectinifera          ATGACCCTTTATTTAGAATTATAAAAAACTCCCTAATTGATCTTCCTTCACCAAGTAAACTCTCCATCTGGTGAAAATTTGGGTCACTTCTAGGACTATGCTTAATAATACAAATACTTACCGGCCTATTTCTAGCAATGCACTACACTTCGGACGTCTCCCTAGCATTCTCTTCCGTAAGTCACATATGCCGCGATGTAAAATACGGGTGACTTTTGCGGAACATCCACGCCAACACAGCATCTTTCTTTTTTCTGTGCTTATACTTTCACATTGGACGAGGTATTTACTATGGCTCCTACGTTAAAAAAGAAACTTGAAACATAGGAGTAATCCTACTCCTCTTAACCATGCTAACCGCGTTCGTAGGATACGTACTACCCTGAGGTCAAATGTCCTTCTGAGGAGCCACTGTAATAACTAACTTAATATCTGCCGTCCCATATATAGGATCATCTATAGTACAATGAGTTTGAGGAGGATTCTCCGTTGACAATGCTACCCTAACCCGATTTTTCGCCTTCCATTTCTTATTTCCCTTTATCATCGCTGCTTTGTCAATTATTCACCTATTTTTCTTACATCAAACCGGATCTAACAAACCGACTGGCATAGAATCAAATTGACAAGACCCCTTTTCACACTTACTTTTCAACTAAGGACATAACAGGCTTTATTATTCTATTTATGCTATTGATCAATAGTCTTACTATCACCCAATCTACTAAAAGACCCAGAAAAATTTAAACCAGCCAAACCACTTGTAACCCCCATTCATATACAACCGGAATGATATTTCCTATTTGCCTATGCAATCTTACGATCGATCCCAAAAAAGCTTGGAGGCGTAGTAGCCCTCCTAGCTTCAATACTAGTCTTATTTCTTGTCCCTTTTCTACAACTTCTAAAAATCAAGCCAACACATTTCGACCAGCATCACAAAGCCTGTTTTGGCTTCTTACTAGAGTATTTATCATACTCACCTGACTTGGCAGACAACCAGTAGAAGACCCATTTATTCTACTAGGACAAATTTCTTCAATAGCATACTTCGCCTTATTCTTTCT
Astropecten_polyacanthus      ATGACCCACTATTTAAGATTGTAAAAGGCTCCTTAATTGACCTTCCATCCCCTAGCAACCTTTCAATATGATGAAAATTTGGTTCCCTTCTAGGATTATGCCTAATAATTCAAATTGTCACTGGTTTATTTTTAGCAATGCATTACACCCCAGACATCTCTCTGGCCTTTTCATCAATAAGACATATATGCCGAGACGTGAAATATGGTTGACTCCTACGAAAAACACACGCCAAAACTGCCTCCTTTTTCTTTTTCTGCCTTTACTTTCACATAGGCCGAGGAATTTATTATGGGTCTTATATAAAAAAGGAAACATGAAAAATCGGTGTAATACTTTTTCTTCTAACAATGCTTACAGCCTTCGTGGGTTACGTACTACCGTGAGGGCAGATGTCATTTTGAGGTGCAACAGTTATCACCAATTTAGTCTCCGCCGTACCCTATCTAGGGTCCTCAATAGTACAATGAATTTGAGGTGGATTTTCTGTTGACAATGCAACTCTTAACCGATTTTTTGCATTCCACTTCTTATTTCCATTCATTATTGCAGCTCTTTCTATAGTCCACCTCCTTTTTCTTCACCAAACAGGTTCCAATAAACCAACTGGAATAGAATCCAGTTGATAAGACCCCATTCCATACGTACTTTTCAACAAAGGATATAACAGGGTTTTTAATATTATTCCTTCTGCTCATCAATAGTTCTTCTCTCCCCAAACTTACTAAAAGACCCTGAAAATTTTAAGCCAGCCAACCCATTAGTTACACCTGTCCATATCCAACCAGAGTGGTACTTTCTTTTTGCTTACGCAATCTTACGCTCCATCCCTAAAAAGTTAGGTGGTGTAATAGCTCTTTTAGCCTCGATTCTTGTACTTTTTTTAGTACCTATACTTCAACTTCAAATAACCAGGCAAAAACTTTTCGACCAGCATCACAAACATTATTTTGATTCCTAGCAACCATATTTATTATTCTAACCTGGATAGGGAGACAACCTGTTGAAGACCCATTTATTTTAATTGGCCAAATTTCCTCAACAATTTATTTCCTACTGTTTCTAAT
Balanoglossus_carnosus        ATGACCCCCTCATCTCCATAGCAAACGGTGCTCTAGTCGACCTCCCCTCCCCAAGCAACTTGTCTGCATGATGGAACTTCGGATCTCTTCTAGGCCTTTGTCTTATAACCCAGATCCTCACAGGTCTATTTCTGGCCATGCACTACACGGCCGACATCTCTCTCGCATTCTCATCCGTCGCTCACATCTGCCGAGATGTAAACTACGGATGGCTCCTTCGAAACATCCACGCAAACGGTGCTTCCTTCTTCTTCATTTGTATCTACCTCCACATCGGGCGAGGACTTTATTATGGCTCTTACGTCAACCAAGAAACCTGAAACATAGGGGTCCTTCTCCTTCTGGCCACCATGGCAACAGCCTTCTTCGGGTATGTCCTCCCATGGGGCCAAATGTCATTCTGGGGAGCCACCGTCATCACCAACCTCTTTTCGGCAATCCCCTACGTAGGCCCAGATATCGTCCAGTGGCTCTGAGGGGGCTTCTCTGTAAGAAACGCTACCCTCACACGGTTTTTTACTTTCCATTTTGTCCTCCCCTTCATCATCGCCGCCCTCTCTATGCTTCACCTCCTGTTCCTCCACCAGACCGGATCTAACAATCCTACAGGGCTTAATTCCAATCGATAAGGTGGTCTTTCACACCTACTTTTCATACAAGGACGTATTCGGATTCATCGCCCTCCTTTTCGGGCTTATTCATCGCCTTGTTCCTCCCCACCGCCCTCGGTGACCCCGAAAACTTCGTGCCCGCCAACCCCCTAGTAACCCCCGTCCACATTCAGCCTGAATGGTATTTCTTGTTCGCCTACGCCATTCTACGCTCCATCCCCAACAAGTTAGGGGGAGTAATAGCACTGTTCGCATCCATAGTCATACTATTCGCAGTACCAATCCTTCATCAGCCCATCATCAAACTATAGCCTTCCGGCCCCTCGCACAGGTCGTCTTCTGGGCTCTCATAGCCGATACCCTCCTCCTCACCTGAATAGGAGGGCAACCAGTTGAAGACCCCTACATCATTCTAGGCCAACTCAGCTCTGCCATCTACTTCCTTTGCTTTCTCGT
Branchiostoma_belcheri        ATGATCCGTTATTGAAGGTGGTTAATCATTCTCTTATTGATTTACCAGTCCCGAGTAATATTTCTGCTTGATGAAATTTTGGTTCTTTATTAGGGCTTTGCTTAATTAGTCAAATTTTAACAGGCTTGTTTTTGGCTATACATTATACGGCGGATGTAAATTTGGCTTTTTCTTCTGTCGCGCATATTTGTCGGGATGTAAATTATGGGTGGCTATTGCGTAACCTCCATGCTAATGGAGCTTCGTTTATATTTATTTGTTTGTACTTGCATATTGGACGAGGTTTGTATTACGGGTCCTATTTTTATATAGAGACTTGAAATATCGGTGTTGTGCTTTTACTCTTAACAATAGGTACTGCTTTTTTAGGGTATGTCTTGCCTTGGGGTCAAATGTCTTTTTGGGGAGCTACGGTAATCACTAATTTGGCTTCTGCGATCCCTTATTTAGGGTCTGAGTTAGTACAATGATTATGGGGGGGTTTTTCTGTTGATAATGCAACACTAACTCGATTTTTTGCATTTCACTTTTTCTTGCCTTTTATGATTGCTGGATTAGCTATTGTACATTTATTATTTTTACATCAAACAGGGGCCAATAATCCGACAGGTCTTGTTGGGGATTGATAAAGTACCATTTCATACTTATTTTTCTTACAAAGACGTGGTGGGGTTTATCTTAATATTAACCGGGTTTATTTGTTGTGTTGTTTTCTCCTAATCTTCTAACTGACCCGGAGAATTATATCCCTGCTAATCCTTTAGTTACGCCTGTTCATATTCAGCCAGAATGATACTTCTTGTTTGCATACGCAATTTTACGGTCTATTCCAAATAAGTTGGGGGGGGTTGTAGCTTTGGCTATATCTATTTTTGTTTTATTCTTCATGCCTTTTGTTCATCAAGTCGGCAAGCAAGCCATGCATTCCGGCCTTTGTCCCAAATAGTTTTTTGATTAATAGTTGTGAATGTAATCTTATTAACTTGGCTTGGGGGGCAGCCTGTAGAATACCCATATATTTTTCTAGGTCAAGTGGCGTCTGTAGTTTATTTTACTAGAATCCTTTT
Centruroides_limpidus         ATGACCCTGTTTTACGTCTTATTAATAGTTCTTTGATTGACCTCCCTTCTCCAGGAAATATTTCTTATTTCTGAAACTTTGGTTCTTTGTTGGGTTTGTGTTTGGCTTTTCAAATTTTGACCGGTTTATTTTTAGCTTTACATTATACAGCAGATGTTAACCTAGCTTTTTCTAGTGTTTCTCATATTTGTCGGGATGTGGAGTGGGGGTGGCTTCTGCGTAATTTTCATCTCAACGGAGCTAGAGTATTTTTTGTTTGTCTTTACACTCATATTGGGCGGGGAATTTATTTTGGTTCATTTAAGTTTCATTTTACTTGAATAAGTGGTGTTGTAATTTTTTTACTTACTATAATTACAGCTTTTTTGGGGTATGTTTTACCATGAGGGCAGATGTCTTTTTGGGGGGCAACTGTAATTACTAACCTAGTTTCTGCTCTTCCTTATGTTGGAGTGGATATTGTTCAATGGTTGTGAGGGGGTTTTTCTGTAGACAACCCAACTTTAACGCGATTTTTCTCCTTTCATTTTATTTTACCTTTTGTGATTTTGGGAGGAGTTTTAATTCATTTAATTTTTTTACATGAAACTGGATCAGGCAATCCATTAGGGGTAAAAAGAGATTGATAGGGTGCCTTTTCATCCTTATTTTTCTTTAAAAGACTTGTATGGAGCTCTACTTCTTTTATTTTTTTTGGCTGGTGGTTTTACTTGGTCCTAATACTTTTTCTGACCCGGAAAATTTTATTCCTGCAAACCCACTAGTTACTCCTGTTCACATTCAGCCAGAGTGGTACTTTCTTTTTGCCTATGCTATTTTGCGTTCTATTCCTAATAAGTTGGGGGGAGTATTAGCTTTAGTTCTGTCTGTATTGATTTTACTTTCTTTAAGACTTATAAAAAATCTG---TTCGCTCTTTATCTTTTAGTCTATATGGGCGAGCCCTTTTTTGGTTTTTTGTGTGTTTTTTTCTCCTTCTAACTTGAATTGGGGCTCGTCCAGTTGAGTTCCCTTTTATCTTAATCGGTCAAATTCTTTCTATTCTTTATTTCTTATTTTTCGTTTT
Chelonia_mydas                ATGACCCAATAATAAAAATTATCAACAACCTAGTCATCGACCTACCAAGCCCCTCCAACATCTCTGCATGATGAAACTTCGGATCACTACTAGCCACCTGCCTAGCACTACAAATTATCACCGGAATCTTTCTAGCAATACACTACTCACCAGACATCTCCATAGCTTTTTCATCAATTGCTCACATCACCCGAGATGTACAATACGGCTGACTTATCCGTAACATACATGCTAACGGCGCCTCCCTATTCTTCATATGTATCTACCTCCATATTGGACGAGGAATTTACTACGGTTCCTACCTATATAAAGAAACCTGAAACACTGGAATCATCCTTCTACTATTAGTCATAGCTACCGCATTCGTAGGCTACGTCCTACCATGAGGACAAATATCATTTTGAGGGGCCACCGTCATCACAAACCTACTCTCAGCCATCCCATACATCGGCAACACACTAGTACAATGAATCTGAGGAGGGTTTTCAGTAGACAATGCAACCCTAACCCGATTCTTCACCTTCCACTTCCTATTACCATTTGCCATTACCGGCCTTACAGCAGTACATCTATTATTCCTGCACGAAACAGGATCAAACAACCCAACAGGATTAAATTCAAACCGACAAAATCCCCTTCCACCCCTACTTCTCCTACAAAGACTTACTAGGACTCATTTTAATACTAACTTTCCTTAACCTTAACACTTTTCTCCCCCTACTTACTAGGAGACCCAGACAACTTCACACCAGCCAACCCTCTATCCACTCCTCCCCACATCAAACCAGAATGATACTTCCTATTTGCCTACGCAATCCTACGATCAATCCCAAACAAACTAGGCGGAGTACTAGCCCTACTATTCTCCATCCTAATTTTATTCCTAATACCCACCTTACAACGTCAAAACAACGAACAGCCTCATTCCGACCACTCACCCAAATCCTATTCTGATCCCTAGTAGCTGACCTCCTAGTACTAACATGAATCGGAGGACAACCAGTCGAAGACCCATTCATTATCATCGGCCAAGTAGCCTCTACATTTTACTTCCTAATCTTACTACT
Ciona_intestinalis            ATGATCCTTTAATTAATTTATTTATTAGATCTTTTTATCGGTTACCGGCTCCTATTAATATTAGCTATCTTTGAAATGGAAGATCTTTGATTAGAATATTTATAGTGGTTCAAATTCTAACAGGTTTATTTTTGTCTATACATTATTGTAGAAATGTTTTAATAGCTTTTTCTTCTGTGAACCATATTATACGAGATGTAAATAGAAGATGGATAATACGTTATATACATGCTAACAGAGCTAGTTTTTTTTTAGCATTTATTTTTATACACATTAGACGAAATCTTTATTATAAAACTTATTATCGAAAAAGAGCTTGATTAGTAAGAATTGTTTTATTAATTCTTTCAATATTAACTGCTTTTTTAAGATATGTTTTACCTTGAAGACAAATAAGTTTTTGGAGAGCTACGGTTATTACTAATTTTGTAACTGCTATTCCAGTTTGAAGAGAACCTATTGTAAATTGATTATGAAGAGGATTTTCTGTAGATAACCCCACATTAAATCGATTCTATACATTTCATTTTTTATTCCCTTTTCTTATTATTGCCCTTTCAGTAGTTCATTTATTTTTTATTCATCAAACGAGATCTAGTAATCCTTTAAGAAATTTTAGTGAATTTAAAACTAGATTTTTGACCTTATTATAGAGTAAAAGATATTTTAAGGATATTTTTAGCTCTTTTTTTTTTTGTTACTAGTAAGATTTTCACCTGATTTGTTTAGAGATGCAGAAAATTTTTTAAAAGCTAACTCCATAGTAACTCCAGTACATATTAAACCTGAGTGATATTTTTTATTTGCTTATGCCATTTTACGATGTATTCCGAATAAAAAATTAAGAGTATTAGCTCTCGTTTTTTCAATTGTAGTATTTTTTTTTTT------------ATTTTTTCTAAAAAAAAATTACTTCCAAGTTTAAGTTATCGTTTCGTTTTTTGAATCTGAGCAATAAATTTTATTATATTGACTTGATTAAGAGGATGTCCTGTCAAAGATATTTTTATTTTTATAGCACAAATTTCAAGTTTTATTTATTTTTTCTTTTTATTTCT
Ciona_savignyi                ATGATCCTTTAATTAATTTATTTATCAGGTCTTTTTATCGTTTACCTGCTCCGATTAATATTAATTACTTTTGAAATAGAGGTTCAACTATTAGAGTTTTTCTTGTTATTCAAATTGTGAGTGGTTTATTTCTTTCAATACATTATACTAGCCATATACAAATATCGTTTTTTTCTGTAAATCATATTATGCGAGATGTTAATAGAAGATGGTTATTACGTTATATACATGCAAATGGTGCTAGTTTTTTTTTGAGATTGATTTTTTTACATATTAGACGAAATGTTTATTATAAAACTTATTATCGTAAGGGGGCTTGGATTATTGGTATCTTACTTTTAGTAGTATCCATGTTAACTGCTTTTTTAGGTTATGTTTTACCGTGAGGTCAGATAAGTTTTTGAAGAGCTACTGTAATTACAAATTTAATTACAGCTGTTCCTGTGTATAGGGAGGCTATTGTTAAATGATTATGGGGTGGATTCTCTGTTGAAAATCCTACTTTAAATCGATTTTATACTTTTCATTTTCTATTCCCATTTGTTATTGTTGCTTTATCAGTAGTACATTTATTTTTTATTCATATATTAGGTTCAAGCACTCCCTTAAGAACGTTTAGTAACAATGAAATTGGATTTTTGACCTTACTATGGAGTAAAAGACATTTTTAGATTTAGTATCATTATTAGTAGTTTTAATATTAGTAGGATTTTCTCCTGATTTATTTAGAGATCCTGAAAATTTTAAGAAAGCAAATTCTATGGTGACGCCGGTTCATATTAAACCAGAGTGATATTTTTTGTTTGCTTATGCTATTTTACGGTGTATTCCAAATAAAAAGTTAGGAGTTTTTAGATTAGTGTTTTCTATTTTAGTTTTTTTCTTTTT------------TTATTTTCTAAAAAAAAATTAATATCAAGTTTATTTTATCGTTTAATTTTTTGAAGCTGATCAATAAATTTTATTATATTAACTTGGTTGAGAGGATGTCCAGTTAAAGATGTGTTTATTTATATAGCTCAGATTTCAAGTTTTATTTATTTTTTTTTTTTATTAAT
Clymenella_torquata           ATGATCCACTATTTAAAATTATAAACAACGCCTTAGTAGATCTTCCAGCCCCTAACAACTTATCTATTTGATGAAATTTTGGCTCTCTTCTAGGTCTTTGTTTAGGTATCCAAATTATTACAGGTATTCTTCTAGCAATACATTATACCCCTCATATTGATATTGCATTCTCCTCTGTTGCACACATTACACGAGATGTAAATTATGGCTGACTTATACGTACAATTCATGCCAACGGTGCTAGATTATTTTTCTTATGTATCTACATACATATTGGTCGTGGTCTATATTATGGCTCATATTCTTATATAGAAACTTGAAATATCGGAGTAATTCTTCTACTTCTGACCATAGCAGCAGCATTTTTAGGCTATGTACTTCCTTGGGGGCAAATAAGATTTTGGGGCGCTACAGTTATTACAAATTTATTCTCTGCCATTCCATATATTGGTACAAACCTCGTTCAATGAATATGAGGGGGATTTGCAGTAGATAATGCTACACTAAATCGATTCTTTGCAATTCATTTTTTTGTACCTTTTATTATTGCAGCATTAACCGTAATTCATTTATTATTCCTCCATCTCACAGGCTCTAACAACCCATTAGGCATCGCCAGCGACAGATAAAATCCCATTTCACTGATACTACTCTAGGAAAGACATTCTAGGATTTATTATTGTCATTCTAATATTCTATATTAGCACTCCTAGCTCCAAATGCCCTAGGAGACCCAGAAAATTTTTTACCCGCAAATCCACTAGTTACCCCTACACACATTAAACCTGAGTGGTATTTTTTATGGGCATATGCAATTCTACGATCAATCCCAAACAAACTAGGCGGAGTAGTTGCCATGTTTGCAGCAGTACTAATTCTATTAACACTCCCGTTTACAATACCCAATCACGACGATCTACCTCATTCTACCCGTTAAATCAAATCCTATTTTGAACACTAATTACAAATATATTACTTCTTACATGAATTGGCGGTTGCCCTGTAGAAGCCCCTTATGAGCTTTTAGGCCAAATCTTTACAACATATTATTTTATCTATTTTATATT
Crioceris_duodecimpunctata    ATGATAGATTAATTAAAATTATAAATTCCTCTTTGATTGATTTACCTAGACCATCTAATATTACAACATTATGAAACTTTGGTTCTTTACTTGGAACTTGTTTAATTGTACAAATTCTCACTGGACTATTTTTAGCTATACATTATTGTCCAAATACTCTTTTAGCATTTGAAAGAATTTCTCACATTATACGAGACGTCAATTATGGATGACTAATTCGAACATTGCATGCAAATGGGGCCTCCTTTTTTTTTATTTGTCTATATACTCATATTGGTCGAGGAATTTACTATAGATCTTATAATATAAAAGAAACTTGAATAACAGGGACAACAATTTTTTTTATAGTTATAGCAACAGCATTCCTAGGTTACGTTTTGCCCTGAGGACAAATGTCCTTTTGAGGAGCTACTGTTATTACTAACTTAATTTCAGCAATTCCTTACTTAGGAAATATAATTGTTCAATGAGTTTGAGGGGGTTTTGCTGTAAGAAATGCTACATTAACACGATTTTTTACTTTACATTTTATTATACCTTTTATTGTATTAAGCTTAGTAATTATTCATTTACTATTCCTACACCAAACAGGTAGGAATAACCCCTTAGGAATTAAAAGAGATTGATAAAGTCCCTTTTCATCCTTTTTATTCTATTAAAGATTTACTAGGTATAATAATTATACTTTTTTTATTCTTATTTAACCCTACATAATCCTTATTTATTAGGAGACCCAGATAATTTTATTATAGCCAACCCTTTAGTAACACCAGCACATATTAAACCAGAATGATATTTTCTTTTTGCTTATGCTATTTTACGATCTATCCCTAATAAATTAGGAGGTGTAATTGCACTAGTAATATCAATTGCCATTTTATATGTAATACCTTTTATTAAAAAAAAAAATTTTTAAGAACACAATTCTACCCAATTAATAAATTATTATTTTGAATATTATTTAGAATTATTATTTTATTAACTTGAATTGGGGCCCGACCCGTAGAAGAACCTTTTATTATCACAGGTCAAACTCTAACAGTTATTTATTTTTTTTATTTTATTCT
Cucumaria_miniata             ATGACCCCCTATTCCGAATCGTCAACAGCAGATTAGTTGACCTCCCATCCCCAAGAAACCTTTCAGTATGATGAAAATTTGGGTCCCTACTAGGACTATGTCTAATAATACAAATCCTAACCGGACTGTTCCTCTCCATGCATTACACAGCCGACATAAGACTAGCCTTTTCTTCCGTTAGTCACATTTGCCGAGACGTTAAAAAAGGATGACTTCTACGGAAAGTTCACGCCAAAACAGGCTCATTCTTCTTCATATGCATTTACTGCCACATAGGTCGAGGTATCTACTATGGGTCTTATGTTAATCAAGAAACATGAAAAACAGGAGTTATACTCTTCCTAATAACAATGATAACTGCATTCGTAGGGTACGTTCTACCCTGAGGACAAATGTCCTTCTGAGCAGCCACCGTAATCACCAATCTTCTTTCAGCAATACCCTATATAGGTAAAGAATTAGTACAATGAGTATGGGGAGGATTCTCAGTAGACAAAGCAACATTATCACGATTTTTCTCCTTTCACTTCCTATTCCCCTTCATAATCGCAGCTTTATCAGTTATACACCTCTTATTCCTCCACCAAACAGGGTCCAACAACCCAACAGGTCTTAATAGTAATAGACAAGACTCCATTCCACACATATTTCTCCACCAAGGATATAGCAGGATTTATCCTTTTAATTGCAGGAATTTACATTAGCCCTCCTAGCCCCTACAGCGCTAAAAGACCCTGAAAACTTTATACCTGCCAACCCTTTAATAACCCCCACCCACATACAACCAGAATGATACTTCCTCTTTGCATATGCAATTCTCCGATCCATCCCCAAAAAGCTAGGAGGGGTAATAGCATTAGTAGCAGCAGTTCTCATATGATTTATCATCCCATTAGTACAACATCATGAAACCAATCATCAACATTCCGGCCCCTCACCCAAATAACATTTTGGGTACTTATAGCAACATTCATTATCCTAACTTGAATAGGGAGACAACCAGTAGAAGAACCTTTTATAATTATAGGACAAGTAGCATCAGCACTATACTTCTCAATATTCATTAT
Danio_rerio                   ATGACCCAGTTTTAAAAATCGCTAATGACGCATTAGTTGATTTGCCAACGCCACTAAATATTTCAGCGTGATGAAATTTTGGATCTCTCCTTGGATTATGTCTTATTACACAAATTTTAACAGGACTATTTTTAGCAATACACTACACCTCAGACATCTCAACAGCATTTTCATCTGTTGTGCATATTTGCCGAGATGTAAATTTCGGCTGACTTATTCGGAGCATCCATGCCAATGGGGCTTCCTTCTTCTTCATCTGCCTGTATATTCACATCGCCCGAGGACTATATTACGGATCTTATCTTTATAATGAAACTTGAAACATCGGAGTAGTCCTGTTCTTACTTGTAATAATAACAGCTTTTGTGGGCTACGTCCTTCCATGGGGCCAAATATCATTCTGAGGGGCCACAGTAATTACTAACCTATTATCGGCCGTTCCTTACGTGGGAGATACCCTAGTGCAATGAATCTGAGGGGGATTCTCAGTAGACAATGCAACCCTTACACGATTCTTCGCATTCCACTTTTTATTACCATTTATTATCATCGCCATAGTTATTCTACACTTGCTATTTCTCCACGAAACCGGATCAAATAACCCCCTTGGCCTAAACCCCAATGGATAAAATCCCCTTTCATCCTTATTTTTCAAATAAAGACCTCCTTGGTTTTGTAATTATATTATTTTCCCTCACTATTAGCACTATTCTCACCAAACCTCTTAGGAGATCCAGAAAATTTCACCCCTGCTAACCCTCTAGTAACACCTCCTCACATTAAACCAGAATGATATTTCCTATTCGCATACGCCATTCTACGATCTATCCCAAACAAACTAGGAGGTGTACTAGCTCTCTTATTTTCCATTTTAGTATTAATAGTAGTACCAATTTTACAACTTCTAAACAGCGAGGAATAGCATTCCGCCCAGTTACCCAATTTCTGTTCTGAACACTGGTAGCAGACATGCTTGTACTAACATGAATTGGAGGGATACCAGTAGAACACCCCTACATCATCATTGGACAAATAGCATCAATCTTATATTTTTCACTATTCTTAGT
Daphnia_pulex                 ATGATCCCCTAATAAAAATTCTTAACAGAGCCGTAGTGGATCTCCCTGCACCCTCAAATATCTCAAGATGGTGAAATTTTGGTTCATTGTTAGGTCTCTGTTTAGTTACCCAGATTTTTACTGGAATTTTCCTAGCTATACATTACACCCCCCACGTTGAAATAGCATTTTCAAGTGTCATTCATATCATCCGAGATGTAAATTATGGCTGACTTTTACGTACGATTCATGCTAACGGAGCTTCCTTTTTTTTCATTTGTCTGTATCTCCACGTTGGACGTGGACTATACTACGGGTCTTACTTATTCTTACTCACTTGATTCTCAGGGATTTTACTTCTCCTCCTAACTATGGCAGCCGCTTTCATGGGATACGTTCTTCCTTGGGGGCAGATATCTTTCTGGGGGGCCACTGTAATTACCAATTTACTCTCTGCTATCCCTTATATAGGAGATATAATTGTTCAATGACTGTGGGGAGGCTTTGCTGTAGATAATGCGACCCTCAACCGGTTTTTTAGCTTTCACTTTCTGATCCCCTTCATTATTATAGGAGTAGTTATTATTCACCTCTTGTTCCTCCACCAGACAGGGTCAAATAATCCTCTTGGTCTTAAGAGAGACTGATAAAATCCCTTTTCACCCCTACTTTACTATTAAAGATTTAGTAGGATTCCTCTTCATATTAAGATTTTTTTATTTTAACACTATTAGCCCCTAATTTGCTAGGAGACCCAGAAAACTTTAACCCAGCCAATCCTCTGGTTACCCCTGTACATATTCAACCTGAATGATATTTTTTATTTGCCTACGCAATTCTTCGATCGATCCCTAATAAGTTGGGGGGGGTTCTAGCCCTTTTATTGTCAATCTTAATCCTAGCCATCATGCCAATTTGGCAAAGAGAGAAATAAAGGGATTAGAATTTTACCCATTTAATAAGTTTTTATTTTGATCACTAATCGGGACTGTATTTATTTTAACCTGAATCGGAGCAAAGCCTGTAGAAGACCCCTACGTTTTAGTGGGCCAGCTTTTTACCGCCATCTACTTTAGATACTTTATTCT
Doliolum_nationalis           GTGGTAATCTAGCTAGAATCGTCCTCGGGACTTTTCATCGACTTCCCTGCCCAATTAACCTAAACTACTTTTGGAACTTCGGTTCAACGTTAGGGTTAGTCTTAGGGATTCAAATTGTGACCAGACTACTGCTCACTATACACTATTCCGCAAGAATTGACATCGCTTTCGAGTCTGTTTCCCATATTGAGCGAGATGTTAACTACAGGTGACTCATTCGACCTGTCCATGCAAACAGGGCAAGGTTTTTCCTAGGTTTAATCTACCTTCATGTAAGACGGAGGATTTTCTACAAACGATATATAAACACCTTAGCATGACTCGTAGGAGTTGCTCTTCTAGTCCTTTCTATAAGAACAGCGTTTTTAAGATACGTACTCCCCTGAGGTCAAATAAGCTATTGGGCAGCCACTGTAATCACTAACCTACTAAGTGTCGTTCCTTAT---AGACCTGCCTTCGTTGAATGAGTGTGAAGAGGGTTCTCTGTAAACAACCCTACTCTAATACGGTTTTATACTCTACACTTCCTTTTCCCTTTTGTTCTAGCTTTCTTGTCTCTTCTTCATCTAGTGTTTATTCATGATTTCACTTCTAGGCACCCACTAAGGAGGTTCAG---CCAAGAAGATCGACTTTTGGCCTTATTTTAGGGTGAAGGATATCTTTAGGTTTATGTTTATACTCCTAGCTCTTATTCCTAGTATTTTTCTTTCCGCAGATTATAAGAGACGTGGAGAACTATAAGGAGGCTAACCCTCTGGTAACCCCTGCTCACATTAAACCTGAATGGTACTTTTTGTTTGCGTACACTATTTTACGGTGTATCCCGAACAAAGCAGCTAGGGTAGCGAGGATGTTTAGGGCCCTTAGGGTATTAGCTCTTTTCCCCTTAGCCCG-----------AAAAAAGACTTCTACACGGCTATCCTACCGCTTAGTCTTCTTCTGTTGAGTGATTAATGCTATCCTGCTAACTTGGCTAAGAGGTTGCCCAGTGAAAGAAGTTTATGTGTATCTCTCGCAGATTTGCAGTGTACTATATTTTGGTCTGATTAGAAG
Epigonichthys_lucayanus       ATGATCCACTATTTAAAGTTGTTAACCACTCCCTTATTGATCTCCCTGTCCCTAGAAATATCTCTGTCTGATGAAATTTTGGGTCCCTACTAGGCCTATGTTTAATTAGACAAATTGTAACAGGTCTGTTCCTAGCTATGCACTATACAGCCGACGTCAATCTCGCCTTCTCCTCCGTGGCTCACATTTGCCGTGATGTGAACTATGGATGGCTCCTCCGGAATCTACACGCAAATGGAGCGTCCTTCATATTTATCTGCCTCTATTTTCATATCGGCCGAGGTATATATTATGGATCATACTTTTTTACCGAAACCTGAAACATTGGAGTTATTTTACTTGTAGCAACCATAGCAACAGCTTTTCTAGGTTATGTTTTACCTTGAGGACAAATATCTTTTTGGGGTGCAACCGTAATTACAAATCTTTTTTCTGCTATCCCTTACTTAGGCCCAAGTTTAGTTGAGTGGCTATGGGGGGGCTTCTCCGTTGATAATGCCACACTAACTCGGTTTTTTGCCTTCCACTTTTTTCTCCCCTTTGTAATTGCAGGCTTAGCAATCGTTCATTTAATGTTTTTACACCAAACAGGGGCAAATAACCCAACAGGACTAGTAGGGGATCGATAAAGTTCCCTTTCATACCTACTTCTCTTACAAGGATATCGTTGGCTTCGTAGTTCTCCTTGCAGGCCTTTATAATTGCACTCTTCTCCCCCAATCTACTAACAGATCCAGAAAATTACATTCCGGCCAACCCCTTAGTCACACCTGTTCACATCCAACCCGAATGATACTTTTTATTTGCGTATGCGATTCTTCGTTCCATCCCTAATAAACTAGGCGGTGTCGTAGCTCTCGCAATATCCATCTTAGTTCTTTTCTTCCTTCCTATGCTTCACTTAGTCAACAAACTAGCCATAACTTTCGGCCCTTATCCCAAATATTATTTTGACTCACAGTTATCAATGTCCTGTTACTAACTTGACTCGGGGGCCAACCAGTAGAGTACCCTTATATCACACTCGGCCAAGTAAGCTCTTTCCTATACTTTTTTAATATTTTATT
Eptatretus_burgeri            ATGACCCACTTAACAAAATAATTAACTCATCACTAATTGACCTACCATCACCATCTAACATTTCATACCTATGAAACTTTGGATCCTTAACTGGACTATGCCTTGCACTTCAAATCATTTCAGGCCTTCTACTCACCATACATTTTTCTCCATCTATTAACTTAGCTTTCGACTCCACCGTTCATATTGTTCGAGACGTCTACGGAGGCTGATTTATCCGAAATGTACACATTTCTGGAGCATCACTTTTCTTTACCTGCATATTTATCCATATCGGACGAGGCATCTACTATGGTTCTTTTAAAAATCTTAAAACATGATATTCAGGAGTTATTCTATTTATCCTATCCATACTCACAGCATTCCTAGGGTACGTTCTACCATGAGGACAAATATCATTCTGAGCAGCAACAGTCATCACTAACCTACTTTCAGCAGTACCCATAATAGGTGGTACATTAGTAGAAACAGTATGAGGAGGATACTCAGTTGGGGACCCAACCTTAAAACGATTTCTAGTCTTACATTTTCTAATACCATTTTCTATAATTGCCGTATCTCTAATTCACTTAGTATTCCTTCACGAAACTGGCTCCAACAATCCAATAGGAATTAACCCTAATAGACAAAATTCCATTTCACCCTTACTTATCCTTTAAAGACATCCTAGGCTTTTCATTCCTCTTAACCTTTTTTTACCTTTTCCCTGCTTCTACCATACTTAACCACAGATCCTGATAACTTTTCTCCAGCCAACTCAATAGTCACACCTCCTCACATCAAACCTGAATGATATTTTCTCTTCGCATACTCCATTCTTCGAGCAATCCCAAACAAACTAGCAGGAATCATTGCCCTAGTAATATCCCTTTCTGTTCTTTTACTTATACCTATTCTTATCGATCCAACAAACGATCAATAACATTTATACCACTAATACAAGTAACATTTTGACTCATAGTATGTAATTTTATTTTCCTTTCCTGACTTGGAGCTATACCCCTAGAACCTCCATTCATTTTAATATCCCAAATTTCCTCATTTATTTACTTTTTCATTTTCTTTGT
Florometra_serratissima       ATGATCCTCTTTTAAAGATAATTAAATCTACTTTTATTTCTTTACCTTGTCCTAGAAAATTTTTTATTTGATGAAATTTTGGCTCTTTACTTGGTTTATGTCTTATTATTCAATTAATAACTGGTATTTTTTTGGCTATGCATTATACTGCTGATATTAGCTTAGCTTTTTCATCTGTTGGTCATATTTGTCGTGATGTTAATTATGGTTGACTTTTACGAAAAATTCATGCTAAAGGGGCTTCTTTATTTTTTATTTGTTTATATATTCATATAGGTCGTGGTCTTTATTATGGTTCTTATGTTAATTTTGAGACTTGAAAAGTAGGGGTTTTATTATTATTTTTAGTTATGGCGACTGCTTTTGTTGGTTATGTTCTTCCTTGAGGACAAATGTCTTTTGGGGGAGCAACAGTAATAACAAATCTTTTATCAGCTATTCCTTATTTAGGTGTTTTTTTGGTACAATGAGTTTGGGGGGGTTTTTCTGTTGATAAAGCTACTCTTGTTCGGTTTTTTACTTTTCATTTTCTTCTTCCTTTTATAATTATAGCTTTAAGTGTAGTGCATCTTTTATTTTTACATCAAACTGGTTCAAATAATCCTACTGGTTTGGATTCTAGCAGATAAGGTACCTTTTCATATTTATTATACAGTAAAGGATATTCTTTGGTTTTTAATAATTATTAGATTTTTGTTTTATTGCACTTTTTTTTCCTAACGCTTTTAATGACCCAGATAAATTTATTCCTGCAAAACCTTTAGTAACCCCTGTTCATATTCAACCAGAATGGTATTTTCTTTTTGCTTATGCTATACTTCGTTCTATCCCTAAAAAGTTAGGGGGTGTTTTAGCTTTAGGGGGGGCTATTGCAATTCTTTTTTTAGTTCCTCTTTTACAACTTCTAATCAACAGTCTAGTGTTTTTCGTCCTTTTTCTCAATTAAAATTTTGGTGTCTTATTGTTTGTTTTTTTTTATTAACTTGACTAGGAGGACAACCTGTAGAAACTCCTTATATAGAATTAAGTCAGGTTGTTTCATTTTTTTATTTTTCTATTTTTTTTAT
Haliotis_rubra                ATGATCCTGTTTTAAAGGTTGTGAACGGTTCTTTAGTTGATCTTCCTACTCCTATTAACTTATCTGTTTGGTGAAATTTTGGGTCTCTCTTAGGGTTGTGTCTTGTAGTCCAAATTGCTACGGGATTGTTTCTGTCAATGCATTATAGTGCTCATGTGGAGTTAGCGTTTTCGTCTGTTGTGCATATTTCTCGTGATGTAAATTATGGGTGACTTTTGCGGGCGATTCATGCTAATGGGGCGTCTTGGTTTTTTATCTGTATTTATGTTCATATTGGTCGTGGGATGTATTACGGTTCTCATTTAAATGTCCACACTTGAAATATTGGTGTAGTGTTGCTTTTATTAACTATGGCAACTGCTTTTCTGGGCTATGTTCTTCCGTGGGGGCAGATATCTTTTTGGGGGGCTACTGTAATTACTAATCTTTTTTCTGCTATTCCGTATATCGGGAATGAGCTTGTGCAGTGAATGTGGGGTGGATTTGCAGTTGATAATGCTACTTTGGTGCGGTTTTTTAGTCTTCATTTTTTGGTGCCGTTTGTTATTGCTGGCATGAGAGTCCTCCATCTGTTGTTCTTGCATGAGACCGGGTCTAATAACCCTTTAGGGCTGAATAGGGAGTGATAAAGTTCCATTTCATTTCTATCATACGGTTAAAGATTTAGTTGGGTTTTTGGTCCTGTTACTTTTCTTTGTTGTTGGTATTTTTTGATCCGTTTCTTCTAGGGGACCCTGAAAATTTTATTCCGGCCAACCCACTTGTTACGCCAGTGCATATCCAGCCGGAGTGGTATTTCTTGTTTGCTTATGCGATTCTCCGGTCCATCCCTAATAAGCTAGGGGGAGTAGTTGCCTTGGCTATGTCGGTGGTGATTCTGTTTGTCGTGCCGCTATTTCATCCGGGAAGTCCCGGTCATTCTGTTTTTATCCGCTAAATCAAATTCTATTTTGGTGTTTTGTAGGTATTTTGTTTATTTTAACGTGGATTGGGGCGTGCCCTGTTGAGCCGCCATATGAGGGGATCGGGCGAGTGTTCACCGTTCTCTACTTCGTGTACTACTTAGT
Halocynthia_roretzi           -----------ATTGGTTTGTTTTTAGATACATTTGCTAAATTACCTAGTCCTGTTAACCTCAGTTATTGATGAAATTGAGGTTCTATAGTAAGAGTTTTATTGGTCGGTCAGATTTTGACTAGACTTTTTTTAACTATACATTATGTTTCGGACGTAGGTTATGCGTTTGATTCTGTAGTGCATATCCATCGGGATGTTAGTTATAGGTGGGTAGTGCGTAGTGTTCATGCTAATGGGGCTAGTTTTTTTATATTTGGTTTATTTATACATGTAGGTCGTGGTTTGTATTATAAGTCGTATTTGGATTTTCGAGTTTGGTATGTGGGGGTAATTTTGTTGGTTGTTAGTATATTAACTTCTTTTTTTAGGTATGTTTTGCCTTGAGGGCAGATAAGTTTTTGAAGGGCAACGGTTATTACAAATCTTTTAAGTGCTATCCCTTTTTATGGGGCTGATATTGTGTACTGGGTATGGAGGAGGTATTCTGTTAGAGCTCCGACATTAACTCGATTTTATACCTTTCATTTTATTTTTCCTTTTTTGATTGCTGTATTGTCTTTAGTTCATTTAGTTTTTTTACATAGTAAGGGAAGTACTAATCCGCTTAAGGCTACAACCGCGGTTTAAGGTAAGTTTTTGGCCTTATTTTGGTGTTAAGGATATTTATAGATTTTTTGTTGTTTTTTGGGTTTTT-TTGGTGGTTGGTTTTTATCCAGATGCTTTTAGGGATCCGGATAATTTTATAAAAGCCAACCCTATAGTAACTCCATTGCATATTAAGCCTGAGTGGTATTTTTTGTTTGCTTATGCGATTTTACGGTGTATTCCTAATAAGAGATTAGGGGTCTTGGCTTTAGTTATATCTATTGTTTTCTTTTTTTTTATATCTATTTTTAGTT--TTATTTAGAATTAAAAAAAAGAGGGTGTCTTATCCCA--TAGTATTTTGAGTGTGGAGTGTTAATCTTCGCTTGTTAACTTGGTTAGGGAGGTCTCCTGTCGAGCCACCATATGTGTATATAGCGCAAGTGTGTAGTGTCCTTTATTTTATTTTGTTATTTAT
Herdmania_momus               TTGATAGTTTGGTGGATTTGGTTTTGAGGAGTTTCTATCATTTACCCTCTCCCATTAATATTAGTTATTGGTGGAATTGGGGTTCGATTGTGGGTGTGGTTTTGGTTTTGCAAATTTTTACAGGTTTGTTTTTAACTATGCACTATGTGAGAGATGTGGGGAAAGCCTTTGATTCTGTAGTGCACATCCATCGAGATGTGCACTACAGGTGGCTCATTCGTTCCATACATGCTAATGGAGCTAGTTTGTTTTTGTTTGGGATTTTTATGCATGTAGGGCGTGGGTTGTATTATAAGTCCTATCTAAAGTTTCATGTTTGGGGGGTTGGTGTTTTAATGTTAATTGTGGGTATGTTGACAGCTTTCTTGGGCTATGTTTTGCCTTGGGGTCAGATGAGCTTTTGGGGGGCTACTGTTATTACGAACTTAGTGAGTGCTGTTCCTTATATTGGGTCTGATATTGTGTATTGGTTGTGGGGAGGTTTTTCGGTTAGGGGTGCTACTTTAACGCGTTTTTACACTTTTCATTTTTTGTTTCCTTTTTTGCTAGTGGTTTTGTCTTTGGTGCATTTGGTTTTCCTCCATACTGGAGGTAGTACCAACCCCTTGAAAGGGAGTAGTAAGTTTAAAGATTTATTTTTGGCCCTATTCTGGTGTCAAAGATG-TAGTTGGTTTCTTTTTGTTGGGGGTGGCTTTGTTCATTGTGCTGCTAAATAGTAATGTATTTATGGATCCTGAGAACTTTATAAAGGCTAATTCTTTAGTCACACCAACCCATATTAAGCCAGAGTGATATTTCTTGTATGCTTATGCTATCTTGCGGTGTATTCCCAATAAAAGGTTGGGTGTTTTGGGCTTAGTGATGTCTATT-TTGACTTTGTTTCTATTGCCAGTATTGGGTGGTCTTTAATAAGTTATCAGGTAAAAGTTTCTTCTTTCAGGTTGTTTTTTGAGTTTGAAGTGTAAATTTTTTATTGTTGACTTGGTTGGGTGGGGCTCCTGTTGAAGATCCTTATATTGTTATGGCTCAAGTTTGTAGTGTTGTTTATTTTGTAAGCCTTTTGCT
Homo_sapiens                  ATGACCCCCTAATAAAATTAATTAACCACTCATTCATCGACCTCCCCACCCCATCCAACATCTCCGCATGATGAAACTTCGGCTCACTCCTTGGCGCCTGCCTGATCCTCCAAATCACCACAGGACTATTCCTAGCCATGCACTACTCACCAGACGCCTCAACCGCCTTTTCATCAATCGCCCACATCACTCGAGACGTAAATTATGGCTGAATCATCCGCTACCTTCACGCCAATGGCGCCTCAATATTCTTTATCTGCCTCTTCCTACACATCGGGCGAGGCCTATATTACGGATCATTTCTCTACTCAGAAACCTGAAACATCGGCATTATCCTCCTGCTTGCAACTATAGCAACAGCCTTCATAGGCTATGTCCTCCCGTGAGGCCAAATATCATTCTGAGGGGCCACAGTAATTACAAACTTACTATCCGCCATCCCATACATTGGGACAGACCTAGTTCAATGAATCTGAGGAGGCTACTCAGTAGACAGTCCCACCCTCACACGATTCTTTACCTTTCACTTCATCTTGCCCTTCATTATTGCAGCCCTAGCAACACTCCACCTCCTATTCTTGCACGAAACGGGATCAAACAACCCCCTAGGAATCACCTCCCACCGATAAAATCACCTTCCACCCTTACTACACAATCAAAGACGCCCTCGGCTTACTTCTCTTCCTTCTCTCCTTTGACATTAACACTATTCTCACCAGACCTCCTAGGCGACCCAGACAATTATACCCTAGCCAACCCCTTAAACACCCCTCCCCACATCAAGCCCGAATGATATTTCCTATTCGCCTACACAATTCTCCGATCCGTCCCTAACAAACTAGGAGGCGTCCTTGCCCTATTACTATCCATCCTCATCCTAGCAATAATCCCCATCCTCCAATATCCAAACAACAAAGCATAATATTTCGCCCACTAAGCCAATCACTTTATTGACTCCTAGCCGCAGACCTCCTCATTCTAACCTGAATCGGAGGACAACCAGTAAGCTACCCTTTTACCATCATTGGACAAGTAGCATCCGTACTATACTTCACAACAATCCTAAT
Lampetra_fluviatilis          ATGACCCACTCCTATCACTTGGTAATAGCATGTTAGTTGACCTTCCTTCTCCTGCTAATATCTCAGCCTGATGAAATTTTGGCTCACTTTTAAGCCTATGTTTGATCTTACAAATTATTACAGGACTAATTCTTGCGATACACTATACCGCCAACACTGAACTAGCCTTCTCTTCAGTTATACACATTTGTCGTGATGTTAACAACGGATGGCTTATACGAAATCTTCATGCCAATGGGGCCTCTATATTCTTTATTTGTATTTATGCTCACATCGGGCGAGGGATCTACTACGGCTCTTATTTATATAAAGAAACATGAAACGTTGGAGTCATCTTATTTGCATTAACTGCAGCTACTGCTTTCGTTGGTTATGTACTACCATGAGGGCAAATATCCTTCTGAGGGGCAACCGTTATTACAAATTTAATTTCAGCAGTACCTTATGTAGGAGATGATATTGTAATATGATTATGAGGCGGCTTCTCAGTATCAAACGCCACATTAACCCGGTTTTTTACATTCCATTTTATTTTACCATTTATCCTAGCAGCAATAACTATAATCCATATTATATTCCTCCATCAAACAGGATCTAGTAACCCCCTAGGAATTAACTCTAATGGATAAAATTCAATTTCACCCATACTTCTCTTTCAAAGACATTTTTGGCTTTGTTATTTTACTTGGGGTTCTTTATAATTTCTCTTTTACCCCCAAATGCACTATGTGAGCCAGACAATTTTATTTATGCCAACCCTCTTAGTACCCCACCTCACATTAAGCCAGAATGATACTTCCTGTTCGCCTATGCGATTCTACGATCTATTCCTAATAAATTAGGCGGGGTCATAGCTTTAGCAGCAGCCATCATAATCCTCCTGGTTATCCCCTTTACCCAACCTCTAAACAACGAGGCATTCAATTTCGTCCGCTCGCCCAAGTTACATTTTGGATTCTGATTGCTGATCTAGCGCTACTCACTTGACTAGGGGGAGAACCAGCTGAACACCCATTTATTTTAATAACACAAATTGCATCAACAGTGTACTTTATAATTTTTATTTT
Lepidosiren_paradoxa          ATGACCCACTTTTAAAAATCCTAAATGATTCACTAATTGACCTCCCATCACCAATCAACATTTCAGCCTGATGAAACTTCGGTTCACTTCTAGGCCTATGCCTAATAGTCCAAATCTTCACCGGATTATTCCTCGCAATACATTTTACTGCAGACTTATCAATAGCCTTTTCATCAATTGCACATATTACACGAGACGTAAACTACGGATGACTTCTTCGAAGCATTCATGCAAACGGCGCCTCAATATTTTTTATTTGCTTGTATATCCATGCAGCCCGAGGCCTTTACTACGGCTCTTACCTGTTTAAAGAGACATGAAATATCGGAGTTATGCTACTCCTTCTAGTAATAGTAACTGCATTTGTAGGCTACGTTCTGCCATGAGGACAAATATCTTTCTGAGGGGCAACTGTAATTACAAATCTTTTATCTGCTATTCCCTATCTTGGAGACATACTCGTTCAGTGAGTATGAGGTGGGTTTTCAGTTGATAACGCCACATTAACACGATTTTTTACATTTCATTTTTTACTTCCATTTATCATTTCTGCAATAACAGCCCTTCACTTCCTATTCCTTCATGAAACAGGCTCAAACAACCCAACAGGGATAAATTCCAATAGACAAAATTACTTTCCACCCCTATTTTTCTTTTAAAGACCTTATAGGCTTTACCATTCTAATACTTCTTTTTTATTCTATCCCTATTTTCACCTAACCTATTAAGTGACCCTGAAAACTTTACACCAGCTAATCCACTAGTAACACCACCACACATTAAACCGGAATGATACTTTCTATTTGCATACGCAATTCTGCGTTCAATTCCAAACAAACTTGGAGGTGTACTAGCTTTAGCCTTCTCAATCCTAATTCTTTTTCTTATACCAATCCTGCACAAGCAAAACAACGAACACTAGCATACCGACCTATCTCCCAACTCATATTTTGATTGTTAGTATCAACTATACTCATCCTTACCTGAATTGGAGGACAGCCAGTTGAACATCCATATATTCAAATTGGACAAATCGCATCAACAATTTATTTCATACTCTTCCTCGC
Limulus_polyphemus            ATGACCCTTTAATAAAAATTATCAATTCATCCCTTATTGATCTTCCTTCACCATCAAACATTTCATATATATGAAATTTCGGCTCCCTATTAATCCTCTCCCTATCAATCCAAATCTTAACGGGAATTTTCCTCTCCATGCATTATACATCTGACATTTCACTTGCATTTTCCAGAATCTCACATATTTGCCGTGATGTAAACTACGGATGAATATTTCGAGTAATTCATGCAAACGGAGCTTCACTTTTCTTTATCTGCCTTTATCTTCACGTAGGACGAGGTATTTATTATGGCTCTTACATAAATCACATAACATGAAATTCTGGCATTATCATTCTTCTCCTTTCAATAGCAACAGCATTTCTAGGCTATGTCCTCCCATGAGGACAAATATCCTTCTGAGGAGCAACAGTAATCACCAACTTAGTCTCAGCAATTCCATACATCGGGCAACTTCTAGTCCAATGATTATGAGGAGGATTCTCAGTTGGTAATGCTACCCTCACCCGATTTTTTACTTTACACTTTATATTACCATTCATAATTTTAGCTATAATTATACTTCATATTCTATTTCTTCACCAAACAGGATCTAATAACCCCTTAGGTATCAACAGAAACCGACAAAATTCCTTTCCACCCTTACTTTTCCTCAAAGGACATTTTTGGCTTCCTTTTAATTTTAATACTATTCAGTAATTTCCATAACCTCCCCCTACTTATTGAGAGACCCAGAAAACTTCAATCCAGCTAATCCTCTTGTAACCCCAATTCATATTCAACCAGAATGATACTTCTTATTTGCATATGCCATTCTACGATCAATCCCTAACAAATTAGGGGGAGTAATTGCACTTCTCCTTTCAATCCTTATTTTATTCATCCTCCCCCTTACTAAAACCCCAACTTTCGAAGCCTAAATTTCTACCCCATCAATCAATTCACTTTCTGAGCCCTAATTTCCGTATTTATTCTCCTCACATGAATTGGCTCCCGTCCCGTAGAAGAACCTTATGAACTAATTGGCCAAATTCTCACAATTACTTACTTTTCATATTTCATTAT
Luidia_quinalia               ATGACCCTCTCTTCAAGATTATAAACAGATCACTTGTTGATTTACCCTCCCCAAGAAACCTATCTATATGATGGAATTTTGGGTCTCTCCTAGGAATTTGCCTTATAATACAAATAATAACTGGGCTATTCCTAGCTATGCACTACACCTCCGATGTGTCATTAGCATTTTCCTCCGTGAGTCACATTTGCCGAGACGTAAACTACGGGTGACTACTTCGAAACACCCACGCAAACACAGCATCTTTCTTTTTTCTTTGCATTTACTTTCATATAGGCCGAGGCATTTACTACGGTTCTTATGTAAACAAAGAAACCTGAAAAATTGGGGTTATACTACTTCTTTTAACTATGCTAACTGCTTTTGTAGGCTACGTTCTCCCATGAGGCCAAATGTCTTTTTGGGGTGCTACCGTAATTACCAACCTTATTTCCGCTGTCCCCTACATAGGGACCTCTATTGTTCAATGAGTTTGAGGAGGGTTTTCAGTTGATAAAGCCACGCTAGCTCGGTTTTTTGCGTTCCATTTTTTATTCCCATTCATTATAGCCGCATTATCAATTGTCCACCTCCTTTTTCTTCACCAAACGGGGTCTAAAAACCCGACAGGATTAGAATCCAATTGACAAGGCCCCTTTTCACACCTATTTTTCTACAAAGGACATAACTGGTTTTATAATCCTATTTATTTTAATCAAGAATAGTCCTTTTATCCCCTAACTTACTGAAAGACCCAGAAAATTTTACCCCTGCCAAACCATTGGTCACGCCAGTTCACATTCAACCCGAATGATACTTCTTATTCGCCTATGCTATCTTGCGCTCAATCCCAAAAAAGCTCGGCGGTGTGATAGCCTTGTTAGCATCTATTCTTGTTTTATTCCTAGTTCCCCTCCTCCAACCTCTAAAAACCAGGCAAAAACCTTTCGCCCCGCATCACAAACACTTTTCTGATCCCTAACTACCATATTTATTGTCTTAACCTGAATAGGAAGCCAACCAGTAGAAGAGCCGTTTATTTTAATTGGGCAAATATCATCCTCCATCTATTTTCTTCTTTTCATACT
Lumbricus_terrestris          ATGACCCGGCAATTAAAATTATTAATAGTACCCTAATTGATCTTCCCGCGCCTAATAATATCTCCATTTGATGAAACTACGGATCACTTCTGGGCCTATGCCTTGTAATCCAAGTTTTAACAGGCCTATTTCTAAGAATACACTACGTACCCAACATTGAAATAGCTTTCTCATCAGTAGCCCTCATTTCTCGAGACGTGAACTACGGCTGACTTCTTCGGTCTATTCACGCTAATGGAGCATCTATATTTTTTCTATTTATCTATCTCCATGCGGGCCGAGGTCTATATTATGGCTCGTATAACCTCAGTGAAACTTGAAATATTGGGGTAATTTTATTTCTTCTCACCATAGCCACTGCATTCATAGGTTATGTTCTGCCCTGGGGACAAATGAGATTCTGGGGAGCGACAGTAATTACTAACTTATTCTCAGCAATTCCCTACATCGGGAAAACTTTGGTAGAGTGAATTTGAGGTGGGTTTGCAGTAGATAACGCTACCCTAAACCGATTTTTCGCATTCCATTTCATTCTCCCGTTTGCTATTATAGGGGCGACTATCCTACACATCATATTTCTTCACGAGTCAGGATCTAACAACCCCATTGGTCTAAATGCAGACCGACCGAATCCCGTTTCATCCCTATTATTCTATTAAAGACACCCTCGGTTATACGTTAGCAATTTCAGCTCTCTTTAATAGTTTTATTCGAGCCTAACTTATTTACCGACCCTGAGAACTTTTTAATAGCAAACCCTCTTGTAACACCTATTCATATTAAACCTGAATGATATTTTCTATGAATATATGCCATTCTACGTTCAATTCCTAATAAGCTAGGGGGGGTGATAGCACTATTCGCAGCCATCGTTATTCTATTTATTCCACCGCTAACAAGGTCATAAATAAGCGGAGCCTCTCATTTTACCCCCTAAATAAGACAATATTCTGAGGCCTTGTAGCATCCTGAGCTATTCTTACATGAATTGGGGGTCGACCTGTAGAAGACCCCTTTATCATCATCGGGCAAGTATTTACATCCTTGTACTTTATCTACTTTATTTC
Metridium_senile              ATGACCCCGTTTTATCTATTGTAAATGGAATAATTATTGATTTACCGGCCCCCGCCAATCTTAGCTATATGTGGAACTTCGGTTCTTTATTGGGGGTGTGTTTAGTTGTACAAATGGCCACAGGAATATTTTTGGCCATGCATTATTGTTCGGATGTAAGTTTAGCCTTTGCCTCCGTAGACCATATTATGCGTGATGTTAATTATGGGTTTTTATTAAGGTATTTTCATGCCAATGGAGCCTCCATGTTTTTCCTATGTCTTTATTTTCATGTTGGTCGAGGAATATATTATGGAAGCTATACTAAAGTTGAAGTTTGGAATGTTGGTGTTGTATTATTTATATTGACAATGGCAACGGCTTTTCTTGGGTATGTTTTACCTTGGGGACAAATGTCCTTTTGGGGTGCTACAGTTATTACTAATTTATTATCTGCCATTCCTTATGTAGGAACAGATATTGTTCAATGGGTGTGGGGAGGATTTAGTGTATCTAATGCTACACTTAATCGTTTCTTTAGCCTTCATTACTTGTTACCTTTTGTTTTAGCAGCTTTGGGAGTTGTTCATTTGATTTGTTTACATGTTAGTGGCTCTAATAACCCTATCGGGGTAAGATCAGATGGATAAAGTGCCATTCCATACTTATTACACATCAAAGGATTGGTATGGTATAGTGGCGTTTGTGCTATTTTTGCTCCTTAGTCTACTTGGCCCCTAATTTATTAGGAGACCCTGAGAACTTTATTCAAGCTAACCCCTTAGTAACTCCAGTACACATTCAACCAGAATGGTACTTTTTATTTGCTTACGCTATTTTACGTTCTATCCCTAATAAATTGGGAGGGGTAGTGGCCATGTTCGCTAGCCTTCTTATATTATTTTTACTCCCTTGGGTTCAACCAGCCGACTTAGAGGATTAACTTTTCGGCCATTAGCTCGAGTTGCCTTTTGGTTTATGGTTACGGACTTTATGCTCCTTACTTGGATAGGGTGTCAGCCTGTTGAAGAGCCCTTTATTATAGTGGGACAATTAGCCTCTGTATTTTTTTTTGCTTACTTTTTAGT
Montastraea_franksi           ---ATCCTATTTTATCTCCAGTTAATGGGTTTCTCGTAGACTTGCCCTCTCCTTCAAATATAAGTTATTTTTGAAATTTTGGGTCTTTATTAGGACTGTGTTTAGTTTTACAAATTATAACAGGGTGTTTTTTGTCGATGCATTATTGTTCAGATGCGTGTCTTGCGTTTGCTTCTATTGGGCACATAATGCGCGATGTTAATTATGGGTTTTTATTAAGATATTTACATGCAAATGGGGCTTCTTTGTTTTTTTTTTGTCTTTATATTCATATTGGACGAGGGTTATATTACGGGGGGTATTTGAGATTTCATGTTTGGAGTGTTGGAGTTTTGCTTTTTTTATTGACTATGGCGACCGCTTTTATGGGTTATGTTTTGCCTTGGGGCCAAATGTCTTTTTGGGGGGCGACTGTTATTACGAATTTATTATCTGCAATACCCTATTTTGGGGTGGATATTGTTCAATGGGTTTGAGGTGGCTTTAGTGTTTCTGGGGCTACATTAAATCGGTTTTTTAGTTTGCATTTCTTGCTTCCTTTTATTTTGGCCTTTCTTGCTATTATTCATTTAGTTTATTTACATGTTGATGGGTCAAATAATCCTGTCGGCTTAAACTCTTCTGGACAGTGTTTCTTTTCATACTTTTTATACTTCGAAAGATCTTTTTGGTTTCTTTTTTTTATTTTTTTTATTTTTTTTTTGTTTTTTTTTGGCCTAATTTCTTAGGAGACGCAGAGAATTTTATTCAGGCGAATTCTTTAGTTACTCCTGTTCACATTCAACCCGAGTGGTACTTTTTATTTGCTTATGCCATTTTGCGTTCAATACCAAATAAATTGGGGGGGGTTGTTGCTATGTTTTGTAGTATTTTAATTTTATTTTTTTTACCCCTTTTACAAAAAGTGTTTTAAAAGGACTGTCTTTTCGTCCTTTGGGACGAATGGCGTTTTGGTTTTTGATAGTTAATTTTGGTCTTTTGACTTGAATTGGGGCGCAAGTAGTTGAAGAGCCCTTTATTTTAATTGGGCAAGTTCTTTCTTTTTTTTATTTTTTTTATTTTTTAGT
Myxine_glutinosa              ATGATCCTTTTATTAAAATCGTCAACTCTGCCTTAGTTGACCTGCCTTCCCCCTCTAACATCTCCTATATATGAAACTTTGGCTCCATTTTAGGACTTTGCCTATTTCTTCAAATCGCTACTGGACTTATTCTTACTATACACTTTTCGCCCTCCATCCACATAGCCTTTTCCTCAGTCGTCCACATTGTCCGTGACGTAAATCACGGATGATTTATCCGAAACTTTCACATCACTGGAGCATCATTATTCTTTTCTTGTATATTCATTCACATCGGACGAGGAATCTACTACGGCTCTTACAAAAATATCAAAACCTGATACTCAGGAGTTATCTTATTCATCTGTGCTATAGTAACCGCATTCTTCGGCTACGTTCTTCCCTGAGGTCAAATATCATTCTGAGCTGCCACAGTAATCACCAACCTTCTTTCTGCAGTCCCTATAATGGGAACCCGCATAGTAGAGACAGTTTGGGGGGGCTTCTCTGTAGGAGACCCAACACTTAAACGATTTCTAGTCCTCCACTTTCTTGTCCCCTTTCTAATAATTGCAGTATCACTAACCCATTTACTTTTCTTGCACGAAACAGGTTCAAGCAACCCTATAGGAATAAACCCTAATCGATAAAGTGCCCTTCCATCCGTACTTCTCTTTTAAAGATATCCTAGGATTTCTAATTACCCTCTCCTTAATTTTTAGGTTCCACCCTATTCCCCTATCTTACCACAGATCCGGATAACTTCACCCAAGCCAACTCATTAGTTACTCCCCCCCATATCAAACCAGAATGATACTTCCTATTTGCTTATGCTATCCTCCGAGCAATTCCTAACAAACTAATAGGAGTTTTTGCTCTCATCATATCACTATCTGTTCTTCTTTTTATACCATTTTTAATAAATCCAACTTACGATCATTAACATTCCAACCTTTCATACAATTCACTTTCTGACTAATAATTTCTAACTTTATCCTACTTTCCTGACTAGGAGCCATGCCCCTAGAATTCCCCTACACCATCATATCCCAAGTAACTTCATTCCTTTACTTTTTCATTTTCCTTTT
Nesomachilis_australica       ATGACCCACTACTCAAAATTGCAAATGGAGCACTAGTAGACTTACCAGCTCCAATTAACATCTCAAGATGATGAAATTTTGGATCTCTTTTAGGACTCTGCCTAATCATTCAAATTTTATCAGGCTTGTTTATTGCTATACACTTTACAGCAAATATTGAACTAGCCTTTTCTACAGTCGCGCACATTTGTCGGGATGTAAACTATGGTTGATTAATTCGGACAACTCATGCAAATGGAGCAAGTTTTTTCTTTATTTGTCTGTACCTACATGTAGGCCGTGGCCTATATTATCAATCACATACTTTAATGCACACCTGAATAGTAGGTGTAATAATTTTATTTTTAACAATAGCAACTGCCTTCTTAGGATATGTCTTACCATGAGGACAAATATCCTTTTGAGGAGCTACAGTAATTACTAATCTCCTTTCAGCAATTCCATTTGTTGGCACAGACTTAGTCCAATGGCTTTGAGGAGGATTTGCTGTAGACAACGCAACCCTTACACGATTCTTTGCCTTTCATTTTATTCTTCCCTTCATCATAGCAAGAGCTATTCTAATTCACCTACTATTTTTACATCAAACAGGTTCTAATAACCCCTTAGGACTATCCAGAAATAGATAAAATCCCTTTTCACCCTTTTTTTTCTTTTAAAGACATATTTGGGTTTATTATTATACTATTTATACTTTGCTCTAGTATTAATTAAACCTTATTTACTAGGAGATCCAGACAACTTTGTCCCAGCAAACCCTTTAGTTACACCTGTTCATATTCAACCAGAATGGTACTTCCTATTTGCCTATGCAATCTTACGATCAATCCCAAACAAGCTGGGGGGAGTAATTGCATTAATTATATCTATTGCAATCCTCCTAACTTCACCTTTCTCTTAAAAAGAAAAATACGAGGAATACAATTTTACCCTTTTTCCCAATTCTTATTCTGACTAATAACTACAACAATTATTCTCCTAACGTGAATTGGAGCACGACCAGTAGAAGATCCCTACATTATCATTGGCCAAATTCTTACCATTGTATACTTCATATATTACATTAC
Paracentrotus_lividus         ATGACCCCATTTTCCGAATCTTAAAAAGAACATTTGTTGACCTCCCACTTCCCTCCAAACTTTCCATCTGGTGAAAATTCGGCTCTTTACTAGGACTATGCTTGATAACACAGATTTTGACCGGACTATTTCTAGCAATGCACTACACAGCCGATATCTCCCTAGCATTTTCGTCAGCCAGACACATATGCCGAGATGTGAATTACGGGTGACTGCTTCGAAAAGTTCATGCAAAAGGAGCCTCCCTATTTTTTATCTGCATGTATTGCCACATAGGGCGAGGACTCTACTACGGAGGATCCAATAAGATAGAAACCTGAAAAGTAGGAGTGATTTTGTTCCTAGTGACCGTACTTACTGCCTTTGTGGGATACGTATTAGTCTGAGGGCGAATGTCTTTTTGAGCCGCAACTGTGATTGCGAACCTAGTCACCGCTGTTCCCTGTGTAGGGACAACAATTGTCCAATGGTTGTGAGGAGGATTTTCAGTAGACAATGCCACCCTAACTCGGTTTTTTGCTTTTCACTTTCTATTCCCTTTTATTATAGCAGCATTGGCCATAATTGACTTAGTATTTCTCCACAATAGCGGAGCCAACAACCCAGTAGGGCTGAAAAGTAAATGATAAGGCCCCATTTCACATTTATTATACAACAAAGGACACTGTAGGATTCATAGCCCTGATTGCAGCGCTTTGTCCTAGCTCTCTTATTTCCTTGTGCCTTAAAAGACCCCGAAAAATTTATCCCCGCAAATCCCCTATCGCATCCCCCACACATACAACCGGAATGGTACTTTTTATTTGCCTATGCCATTCTACGATCTATCCCAAATAAGCTAGGGGGAGTTATAGCATTAGTAGCAGCCATACTAGTACTCTTTTTGATGCCGTTACTCAAACATCTAAGAAAGAGTCAAATTCATTCCGTCCCCTATCTCAAGCGACCTTTTGAATATTAGTGGCTACTTTTTTCGTACTAACATGAATAGGAAGCCAACCTGTAGAACAGCCGTTCGTTCTTATAGGACAAATAGCCTCACTGCTTTACTTTAGTCTATTTATATT
Phallusia_fumigata            ATGACTCCTTTATTTCTCTATTTATGGGATCCTTTTACTCCCTCCCAAGTCCAGTCAACCTCTCGTACTGGTGGAATATGGGATCCCTCCTCGGATTGTTTCTTATTATCCAGATTGTGACAGGGTTGTTCTTGACTATACACTACGCGGGCAATATTGAGGTGGCCTTTGATTCTGTGAGTAAGATTAGGCGGGATGCTAATTATGGGTGGGTGCTGCGATATGCCCATGCAAACGGGGCTAGTTTTTTTTTGGCCCTGATTTACTTGCATATGGGGCGCAGTATTTATTATAAGCGATACAACAATCTCCACACGTGAAGTGTGGGAGTTGTTCTGCTCGCTTTGTCAATGTTAACCGCCTTTTTAGGTTATGTTCTCCCCTGAGGGCAAATAAGCTTTTGGAGGGCGACTGTTATCACTAACTTGATTACCGCTATTCCAGTGTGGGGAGGGAGTATTGTTACTTGGGTGTGGGGGGGGTTTTCAGTTGACAACGCTGCTCTTAATCGGTTCTATACTTTGCATTTTCTTGTGCCATTTTTAATTGGGGTGGTAGCTTTAGTTCATTTGGTGGTCCTCCATGAGGAGGGGTCTGGTAACCCCGTGGGCTCATTTAGCAGCTCTAAAGATTTTTTTTTGGCCTTACTTTGGGGTTAAGGATATTCTGGGGGTGGGGGTAGTTCTCTTTGTGTTTAGCTGTAGTGTTTCTTGCTCCTGATATGTTTGGGGATCCTGACAACTTTTATCAGGCGAATCCTATAGTGACGCCTGTTCACATTAAACCAGAGTGGTACTTCCTATTTGCTTACGCTATTCTTCGGAGCATTCCTAATAAGGGGTTGGGGGTATTGTCCTTGGTGGTATCCATTTTAGTATTCTTTCTCCTCCC---------TGAGGGAGGAGAGTTGGTTTTACACCTAGCGTGGTGTACCAAGTAGTTGTTTGGTTATGGGTAGCAAATTTTTTCCTGCTCACGTGGCTGGGTGGTTGTCCAGTGAAGGACGTGTACACCCACTTAGCGCAGGTGAGTGGGTTTTTATACTTCGCCCTAATCGCCTT
Phallusia_mammilata           ATGACTCCCTGATTTCCCTCTTCATGGGATCCTTCTTTTCCCTTCCCAGCCCTGCCAATTTATCGTATTGGTGAAATATGGGTTCTCTTTTGGGGTTATTTTTAGTTATTCAGATCGTAAGCGGCTTATTTCTAACTATGCACTATGCTAGTAACATCGAGGTGGCGTTTGACTCGGTCAGTAACATTAGGCGGGATTCAAACTACGGTTGGGTTTTTCGTTCTATTCACGCTAACGGGGCTAGCGTTTTCTTAGCCTTAATCTACTTACACATGGGGCGTAGAATTTACTATAAACGCTACGGGAACCTTCACACCTGGAGTGTGGGGGTAGTGTTGCTAGCTCTATCAATATTAACGGCCTTTTTGGGGTACGTGCTTCCGTGGGGTCAGATAAGCTTTTGGGGTGCAACCGTTATTACTAACCTTATGACGGCTATCCCAATCTGGGGCAGGGCCCTTGTAACTTGGGTCTGGAGGAGGTTCTCCGTTGATAATGCAGCCCTAAATCGGTTCTATACACTTCACTTTTTGGTACCCTTTATTATCGGGGTTATGGCGCTCGTGCATTTAGTAGTGCTTCACGAAGAGGGGTCTGGCAACCCCTTGGGTGTTTTTAGTTCCATTTAAAATTTTTTTTTGGCCTTATTTCGGGGTTAAGGATATTCTGGGGGCGCTATTTGTGTTGTCTCTTTTTGGGGATTGTTTTTTTAGCTCCTGATATATTTAGAGACCCGGATAACTTTTATAAGGCTAACCCAATGGTTACACCTGTGCACATTAAGCCTGAGTGGTACTTTCTGTTTGCCTACGCCATTCTCCGGTGCATCCCTAACAAGGGGATAGGGGTCTTTGCCCTAGTTCTTTCTATCGTTGTGTTTTTCTTTTTACC---------TGGGTGGGAGGGGTTTCATACCTTCCTACCGTCGCATATCAAATAGTGGTTTGGTTGTGGGTAGCAAACTTCTTTTTATTAACCTGGTTGGGGGGCTGTCCCGTAAAAGACACATTTACTCACTTAGCGCAAGTTAGCGGCTTTTTGTATTTTTCACTAATTATTTT
Pisaster_ochraceus            ATGACCCTCTCTTTAAGATAATTAATGGATCCCTTATAGATCTTCCTAGACCAAGAAACCTATCCATCTGATGAAAATTTGGCTCTCTTCTAGGATTATGCCTAATAGTTCAAATACTCACCGGCCTATTCTTAGCTATGCACTACACATCCGACATTTCTCTGGCCTTTTCTTCTGTAAGACATATATGCCGAGACGTAAAATACGGATGGCTGCTTCGAAAAACACACGCCAAAACCGCATCATTCTTTTTTATATGTATGTACTTTCATATAGGCCGGGGTATTTACTACGGTTCTTACGTCAAAAAAGAAACATGAAAAATAGGAGTTATTCTTTTCTTATTAACAATGCTAACTGCATTTGTAGGATACGTACTACCATGAGGACAAATGTCGTTTTGAGGAGCTACCGTAATTACTAACCTAGTCTCCGCTCTCCCTTACATAGGGACAACCATAGTTCAATGAATATGGGGCGGATTCTCAGTAGATAAAGCCACCCTTACTCGATTCTTTGCCTTCCACTTTCTGTTCCCCTTTATTATTACAGCCCTTGCCATAGTACACCTCCTCTTTCTACACCAGACAGGATCAAAAAACCCAACAGGCATTGAATCAACTTGATAAGACCCCTTTCCACACCTACTTCTCTACTAAGGACTTAACTGGTTTCATAATAATGTTTATTGCCCTCATCAATTGTATTATTGTCTCCCACACTCCTAAAAGACCCAGAAAAATTTAACCCTGCAAAACCTTTAGTTACTCCATTGCACATTCAACCCGAATGATACTTCCTATTTGCCTATGCAATACTTCGATCTATACCTAAAAAGCTAGGAGGAGTTCTAGCCCTCCTAGCCTCTATTCTTGTCCTTTTTCTTGTCCCAATCCTTCAACATCAAAAAAACAAGCAAAAACTTTTCGACCAGCATCCCAATCTTTCTTCTGAATTCTCATATCTGTATTTATTATCCTTACATGAATAGGCAGACAACCTGTAGAAGAACCTTTCATTATATTGGGACAAATTTCCTCCATCCTATACTTTATGTTATTCATATT
Platynereis_dumerilii         ATGACCCAGGCATTAAAATTGCTAATGGCGCACTAGTAGACCTGCCAGCACCTGGCAATTTATCAATTTGATGAAATTTCGGTTCAATATTAGGAGTATGTTTAGTTATTCAAATTCTAACAGGACTAATTTTATCTATGCACTACTCCCCCCATACTGACTTGGCATTTTCTTCAGTAACACACATTATACGAGACGTTAACTACGGATGAATCCTACGATACATGCACGCCAATGGCGCCTCTTGATTTTTTATTTGTATCTATCTTCATATTGCTCGAGGAATTTATTATGGCTCCTACTTATACGTAGAGACGTGAAACATTGGTGTAATTTTAGTTGTTTTAGTTATAGCAACTGCATTTGTGGGCTACGTTCTTCCATGAGGCCAAATAAGATTTTGAGGGGCTACAGTTATTACTAATCTTTTATCAGCTATTCCCTATATCGGGCCAATGCTAGTAGAATGGGTATGAGGAGGCTTCGCGGTGGACAACGCGACTCTTAACCGATTCTTTGCACTTCATTTCCTTTTACCATTTGTTGTAATAGCGATATCAATTTTACATTTATTATTCCTTCATCAAACTGGCTCAAACAACCCATTAGGCATTAAAAGGATTAAACATGGTCCCGTTTCACATATACTACACGTTTAAAGACATTGTAGGATTTACAGTACTACTAATAACTCTCCTTTATTGCCCTATTTTTTCCCAATATTCTAGGTGATGCAGATAATTTCATTCCTGCTAACCCCTTAGTTACCCCTATTCATATTAAACCAGAGTGATATTTCCTATGAGCTTATGCTATCTTACGATCAATCCCCAATAAATTAGGAGGAGTAGTTGCTATATTCACCGCCATTTTAATTTTATTTACTCTCCCCCTAATAGCAAACAAAAAATTCGTGGACTATCGTTTTACCCTATTGGCCAATGCATGTTCTGGCTTTTAGCAGTAAATACAGTAATATTAACATGAATTGGAGGGCAACCTGTTGAGTATCCATATGAAGGGCTCGGTCAAGTGTTCACCGCCTTCTACTTTGTACTCCACATTTC
Priapulus_caudatus            ATGACCCAGTAATTAAAATCATAAATACCGCATTAATTGATCTACCCGCTCCAATCAATATTTCCGCCTGATGGAATTTTGGTTTCCTTTTAGGGATATGTCTTTCAATTCAAATCTTTACTGGATTATTTTTATCTATACATTATATTCCTCATATTGATTTAGCTTTTTCTTCTGTATCTCACATCTGTCGAGATGTAAATTTTGGGTGATTATTACGTGTTCTTCACGCAAATGGGGGCTCAATATTTTTTATTTGTCTTTATATTCATATTGCTCGAGGAATTTACTATAGCTCGTTTCATCTCTATTTTACATGAATAACAGGTGTAGTTTTACTTATTCTAGTTATAGCGACTGCTTTTTTAGGATATGTTTTACCTTGAGGCCAAATATCATTCTGAGGAGCAACAGTAATCACTAATTTAATTTCTGCAGTGCCATATGTAGGGTCTATAATAGTACAGTGACTATGAGGGGGATTTTCAGTTGACAATGCTACATTAACTCGATTTTTTACGCTCCATTTTATTCTACCTTTTGTGGTTCTGGCTATAGTTGCTATTCATCTTTTATTTTTACATCAAACAGGTTCTAACAATCCTCTAGGATTAAATAGAAACTGAAAAAATTCCGTTCCACCCTTATTTTACTATTAAGGACTTATTTGGAGTAGTAGTAATAGTGTGGTTATTTAATTCTTGTTTTAAGAGGCCCATATTTACTTAGAGACCCAGACAATTTCATTCCAGCCAATCCTTTGGTGACTCCCACTCACATCCAACCCGAATGATATTTTTTATTTGCATATGCAATTCTTCGATCCATCCCTAATAAATTAGGTGGGGTTGTTGCTCTTCTAGCATCTGTTGTAATTTTAATTATTCTACCACT---GTAAAAAACAAGTTTATATCATCTAGATTTTATCCTTTAAACCAAATACTGTTTTGAGGTTTTATTAGCATTTTCATTTTACTTACATGAATTGGGGCCCAAGCTATTGAAGAGCCTTTTTATACATCAGCACAAATTTTAACATCATTATATTTTTTTTACTTTATTCT
Protopterus_dolloi            ATGACCCGCTCCTTAAAATCGTAAACAACTCCCTAATTGACCTGCCAACCCCATCAAACATTTCAGCATGATGAAACTTCGGCTCACTTCTTGGATTCTGCCTTATTACTCAAATTCTCACAGGATTATTCTTAGCTATACACTACACTGCTGACACCTCAACAGCCTTCTCATCTATCGCACACATCGCCCGCGACGTAAACTATGGCTGGCTCCTGCGCAACATTCACGCAAACGGAGCATCCATATTTTTTATTTGCATCTACATCCACATTGGTCGTGGAATTTATTACGGATCCTTCCTATATACAGAGACCTGAAATATCGGAGTAGTTCTTTTTCTTTTAACTATAATAACTGCATTCGTAGGCTACGTTCTCCCGTGAGGTCAAATATCCTTCTGGGGTGCCACAGTCATCACTAATCTCCTCTCAGCCGTCCCATACCTAGGAGATACCCTAGTTCAATGGATTTGGGGCGGATTTTCTGTAGACAACGCCACCCTCACCCGATTCTTCGCTTTTCACTTCCTTCTCCCCTTCATCATCTCTGCAATAACCGCCGCACACTTTTTATTCCTCCACGAAACAGGCTCAAATAACCCAACAGGATTAAACTCTAATAGACAAAATCTCGTTCCACCCGTATTTTACTATAAAAGACCTTTTAGGGTTCCTAATACTTGCTTCTTTTCTGCCTATTAGCCCTATTTTCTCCTAATCTTCTAGGGGACCCAGAAAATTTTACCCCGGCTAATCCACTTGTCACCCCAACCCACATCAAGCCAGAGTGATACTTCCTCTTTGCATATGCAATTCTGCGCTCCATCCCAAATAAACTTGGAGGCGTACTAGCACTTATAGCGTCGATCCTTATTCTTTTTATCATTCCGTTTCTTCACGAGCAAAACAACGCACTATATCATACCGACCCCTTTCTCAATTCATATTTTGGCTGCTAACAGCAGATATACTTATTCTCACATGAATCGGCGGTCAGCCTGTAGAACACCCATTTATTCTAATTGGCCAAATTGCTTCAGCTACCTATTTTCTTCTCTTTCTACT
Pupa_strigosa                 TTGAACTTCGACAATCGTATCAAACAGAGAATCTTCTTGGTCTAGCTAGACCAAGAAGATTCTCTGTTTGATGGAATGGAGGCTCTATTCTAGGGACTCTTTTAGGATTCCAGATTTTGACTGGGCTTTTTTTATCAATACACTATAGGGCCGACATTTTAAGGGCATTTTCTTCTGTAGCCCACATCATACGGGATGCACCAGTGGGCTGGTTAATGCGTAATCTCCACGCTAACGGTGCTTCTTTATTCTTTGTGTTCATTTATTTACACGTAGGTCGGGGTTTATACTACCAGAGCTACACAAAACCTCATACATGGTTAGTAGGTACAACTATCTTGTTTGTAAGAATGGCTACAGCTTTTTTAGGTTATGTTCTCCCGTGGGGTCAAATATCTTTTTGAGGGGCTACTGTGATTACTAACCTAGTGTCGGCTATCCCGTATCTAGGTCACTATATTGTTGAGTGGATTTGGGGCGGGTTTTCTGTCGGCCCCGCAACTCTAAATCGCTTTTTCTCTTTACATTTTATCTTGCCCTTTGCAATTGCAGGACTTAGTGCTCTACATATCCTATTCCTGCACGAGAAAGGATCAACAAACCCTTTAGGGGATTTAAATCATTAGAAAAATTCCATTTCATCCTTATTACACGTGAAAGGATATTGTGGGATTTATACTAGTTTTAATATGTTTGGGTACTAGGTTTCTACATACCAACATACTTAGGTGACCCAGACAACTTTATTCACGCAAACCCAATAGTTACCCCTGTTCACATTCAGCCTGAGTGATACTTTCTTTTTGCTTACGCTATTTTACGAACAATTCCTAGTAAGCTAGGAGGTGTTATCGCCTTGGTGATATCAATTGCTATTCTTTATTTATTGCCACTTGGGGGGCCACAATTAACTACCCTGCAGCATTCAACCCTTTATATCAATATGTATTTTGAGTGCTGGTGTCAACATTCGGATTATTAACTTGATTAGGGGCATGCCCCATTGAGGAGCCGTATTCGACTTTAGCCGTCCCTTTAACCGTTCTGTATTTTATCTTATTTGGGTG
Raja_porosa                   ATGACCCACTATTTAAAATTATTAACAGCTCACTCATTGATCTCCCCGCCCCAAGCAACATCTCAATTTGATGAAACTACGGCTCACTCCTAGGACTCTGCCTCATTATTCAAATCCTCACCGGCCTCTTCCTAGCTATGCACTACACCCCGGACATCTCATCTGCCTTCTCATCAGTTGTCCATATCTGCCGAGACGTCAACTACGGCTGACTCATCCGCAACATTCACGCCAATGGGGCCTCACTTTTCTTCATCTGTATTTACCTTCATATCGCCCGAGGATTCTACTACGGATCCTATCTTAATAAAGAGACATGAAACATCGGAGTTGTCCTGTTATTTCTACTAATAGCCACAGCCTCTGTAGGCTACGTCCTCCCCTGAGGACAAATATCATTCTGAGGCGCAACAGTTATCACAAACCTTTTATCAGCATTCCCCTATATCGGCGACATCCTAGTCCAATGAATCTGGGGGGGCTTTTCAGTTGACAACGCTACCCTCACCCGATTCTTTGCCTTCCACTTCTTATTCCCCTTCCTGATTGCCGCACTCACCCTCCTGCACCTTCTATTCCTTCACGAAATGGGCTCTAACAACCCCACCGGACTTAACTCAAACAGATAAAATCCCATTTCACCCATACTTCTCCTACAAAGACCTCCTAGGCTTCTTCATTCTCACACTCCTACTCCCTACTCGTTCTATTCTCACCAAATCTACTAGGGGACACAGAAAACTTCATCCCAGATGACCCATTACTCACCCCACCACATATTAAACCAGAGTGGTACTTCCTATTTGCCTACGCCATCCTCCGCTCCATCCCCAATAAACTAGGAGGCGTCCTTGCCCTCCTATTTTCAATCCTAATTCTGATGTTAGTCCCCCTACTCCAACATCTAAACAACAAAGTGCCATATTCCGCCCAATCACACAGGCCCTATTCTGAACACTAGTTGCCGATACAATTATTCTAACATGGATCGGAGGCCAACCAGTAGAACAACCATTCATCATCATCGGACAAATCGCCTCAGTCATCTACTTCCTCTTATTTCTCAC
Saccoglossus_kowalevskii      ATGACCCACTAATTAGTGCCCTTAACTCAACTCTAGTTGACCTCCCCTCCCCAAGAAATCTTTCAGGCTGATGAAACTTTGGATCACTTTTAGGACTTTGTCTAGTCTCTCAAATAATCACAGGACTTTTTCTTGCCATGCATTACACCGCAGACATCTCATTAGCCTTCTCCTCTATAGCCCACATTTGCCGCGATGTAAACTATGGTTGACTCCTACGAAACCTCCATGCTAACGGGGGATCCCTTTTTTTTATCTGCATTTACCTCCATATAGGCCGTGGCCTTTATTACGGCTCCTACTGTAACCATAAAACTTGAAACATAGGAGTAACTCTGTTCCTTGCAACAATGGTAACTGCATTTCTTGGGTACGTCCTTCCATGAGGACAAATGTCGTTTTGGGGTGCAACTGTTATTACAAATCTACTTTCAGCTATTCCATGCCTTGGTCAAGACCTAGTTCAATGAGTCTGAGGGGGATTTTCAATTAATAATGCAACTCTTTCCCGGTTTTTTTCTTTTCATTTCATCTTACCGTTTATTATTATAGTCCTTACCTTACTTCACCTCATTTTCCTACATGAAACAGGATCCAACAACCCTACCGGATTGAACTCAGTCTGATAAAACATCTTTTCATTCCTACTATTCCTACAAGGACGTATTTGGCTTCGCTATTTTTATAGCTGCTCTCCTCCCTAGCACTTTTATTCCCAACTGCTTTACTAGACCCTGAAAACTTCATCCCTGCAAACCCTATGTCAACACCAGTTCATATCCAGCCAGAATGATATTTTCTGTTTGCATACGCCATTCTTCGCTCAATCCCTAATAAACTTGGTGGAGTTCTAGCACTTCTTGCATCTGTTCTTATTTTATTAGTATCCCCTCTTCTCCACTATCTAAACATCAAACTATTTCATTTTTACCCCTCTCTCAAATTTTCTTCTGAACTCTAATTGCTAATTTAGCACTCCTTACTTGAATTGGGGGTCAGCCAGTTGAATACCCTTTTATTGAAATAGGCCAAACTGCTTCTTCAATATTCTTTGCCCTATTTGTAAT
Scutigera_coleoptrata         ATGACCCTTTATTCAAAATTGTTAACGGCTCATTCATTGATTTACCATGTCCATCAAATATATCAGCATGATGAAACTTTGGATCTCTATTAGGAGTCTGCCTTATCACCCAACTAGCAACAGGAATTTTTCTAGCTATACATTATAAAAGAGACGTAACCATAGCTTTCCAAGCTATCGATCATATTAATCGTGATGTAAATAACGGTTGAATCTTACGATTTATCCATGCTAACGGAGCTTCATTTTTCTTCATTTGCCTATATCTTCACATTGGACGAGGAATTTACTATGGGTCATTTAATCTTCACTACACATGAAACGTAGGAGTAATTTTATTTCTTGTTACTATAATAACAGCATTCGTAGGGTATGTTTTACCATGAGGACAAATATCTTTTTGAGGAGCAACAGTAATTACTAATCTTCTCTCATCTGTCCCTTATATTGGTACAAATCTTGTTCAATGAATATGAGGGGGATTCGCTGTAGATAATCCTACCTTAACTCGATTCTTCTCATTTCATTTCTTTTTACCTTTCATCATTGCAGCTTTAGCAATGATTCACCTCCTATTTCTTCATCAAACAGGATCAAGTAACCCTACAGGAATTAATAGAAACTGACAAAATCCCTTTCCATCCATATTTTTCGCTAAAAGACTTAATAGGCCTTATAATCATAATACTCTCCCTTTCTCATTTCATTACTCTTCCCCTATTCATTAGCCGACCCTGAAAATTTTACTCCTGCCAGTTCCCTAGTTACACCAATCCATATCCAACCAGAATGATACTTCTTATTTGCTTATGCAATCCTACGTTCCATTCCCAATAAATTAGGAGGAGTCATCGCCTTACTCATATCCATCTTAATTCTTATAATCCTTCCTTTTTCCCAAAAAATAAATTTAAAAGTATCATTCATTACCCTTTAACCCAAATATTATTTTGAATATTTACTGCCACTGTCCTTATTTTAACATGAATTGGTGCCCGAGCAGTAGAACAACCATATGAAATAACAGGACAGATCTTTACTGTTCTCTATTTCATATGATACCTACT
Squilla_empusa                ATGACCCTCTGTTTAAAATCATAAACGGAGCTCTTGTCGACATACCAGCACCATCCAATATTTCTATTTGATGAAACTTTGGGTCTCTACTTGGCCTATGTTTAGTCGTTCAACTAGCCACTGGATTATTCCTAGCAATACATTATACAGCACATATTGATCTAGCTTTTTCAAGAGTAGCTCACATCTGCCGAGATGTTAACTATGGATGACTCCTTCGTACAATCCACGCAAATGGTGCTTCATTTTTCTTTATTTGTTTATACCTTCATGTAGGACGAGGTCTTTATTACGGCTCTTATTTATTTATACATACCTGAAGTGTAGGTGTAATTATTTTATTCTTAGTAATAGGAACTGCTTTTATAGGGTACGTATTGCCCTGGGGTCAAATGTCTTTCTGAGGAGCAACTGTTATTACTAACCTCTTATCCGCCGTCCCTTATGTAGGAACAGAGCTCGTACAGTGGGTTTGAGGGGGGTTTGCTGTAGACAACGCCACCCTAACACGATTCTTCACCTTCCATTTCCTATTCCCTTTCGTAGTTGCCGCTGCAACAATAGTTCATATTTTATTTTTACATCAAACAGGATCAAGAAATCCTCTAGGTCTAGTAAGTAATCGATAAAGTTCCTTTCCACCCTTATTTCACATTTAAAGACATTGTGGGATTTTTAGTCATACTAATAGCATTTTTTACTAAGCCTGCTTGACCCTTATTTATTAGGAGACCCTGAAAATTTTATTCCTGCTAATCCAATAAGAACCCCGTTACATATTCAACCAGAATGATATTTCCTGTTTGCCTATGCAATTTTACGTTCTATTCCCAATAAACTAGGAGGAGTTATTGCTCTAGTAGCATCCATCGCCATTCTTTTTATCATACCTTTCACACAAAAGCAAATTTTCGGGGTCTTACCTTTTACCCTATCAACCAGATTATATTCTGAAGTATAGTAGTTATTGTAATTTTATTAACATGAATTGGTGCCCGACCTGTTGAAGAGCCTTATGTCCTAACAGGGCAAATCCTAACCGTTTTATATTTCCTATATTATTTAGC
Strongylocentrotus_purpuratus ATGATCCAATTTTCCGAATTCTGAAAAGTACATTCGTTGACCTCCCCCTTCCCTCCAACCTTTCCATTTGGTGAAACTCGGGCTCTCTACTAGGGCTGTGCTTAGTTGTTCAAATATTGACTGGAATATTCCTAGCAATGCACTACACAGCCGATATTACCTTAGCATTTTCATCCGTTATGCACATTTTGCGAGATGTAAATTATGGATGATTTTTACGATATGTACACGCCAAAGGCGTCTCTCTCTTTTTTATCTGTATGTACTGCCACATAGGACGGGGACTATACTACGGGTCTTATAAAAAGATTGAGACCTGAAAAGTTGGTGTAATCCTATTTTTGGTTACCATCCTAACCGCCTTTATGGGCTATGTCTTAGTCTGGGGGCAAATGTCCTTTTGAGCTGCCACAGTAATCACAAATTTAGTGTCTGCAATTCCCTACATAGGAACTATTATAGTTCAGTGATTATGAGGGGGATTCTCCGTCGACAAAGCCACCCTTACCCGATTTTTTCCCTTTCACTTCCTTTTCCCCTTTATAATAGCAGCCTTAGCGGTTATACACTTAGTATTCCTCCACAACAGAGGAGCCAACAACCCTTTTGCCTTCAAAAGCAAATGACAAGGCCCCTTTCCACATTTACTTCACGACCAAGGACACAGTCGGGTTTATTCTTTTGGTAGCCGCACTTTAGCTTAGCCCTCCTATTTCCTGGCGCCCTAAAAGACCCAGAGAAATTCATTCCTGCAAACCCACTGGTGACTCCCCCACACATTCAGCCAGAATGGTACTTCTTATTCGCCTACGCCATTCTGCGATCTATCCCCAACAAGTTAGGAGGGGTAATCGCCCTAGTAGCAGCCATACTGGTCTTATTCTTGATGCCCCTCCTAAAACCTCGAAGAAAGAGTCTAACTCTTTCCGACCGCTATCACAAGCAGCCTTTTGGTTACTTGTTGCCCACCTTTTCATATTAACATGGATAGGCAGACAACCCGTAGAGTACCCATATGTGTTACTCGGACAAGTGGCCTCAGTACTTTATTTTAGGCTATTTATATT
Terebratalia_transversa       GTG-----------CAGATTTTTCGGAAGAATATCATAGATATCCCTATACCTATAAATCTTACTGTTTACTGAAATTTTGGCTCTTTGTTGGGGATAGTATTGGTTTTACAGATTTTAAGGGGGGCTTTTCTTTCTATGCACTATGTTCCTAGGGGGGATTCGGCTTTTATATCTGTTGACCACATTATACGAGATGTAGGGGGGGGGTGGGTTCTTCGGCTTCTGCATGTGTGGGGGTCTTCTTTCTTTTTTTTGTTGCTTTATTTTCATATGGGTCGGGGGGTTTACTATGGGTCTTATCGTTTAACTTATACTTGAATTTTGGGGGCGATTTTATTCTTATTGTCGATAGCCGTGGCTTTTCTTGGCTATGTGTTGCCATGGGGCCAAATGTCTTTTTGGGGGGCTACGGTTATTACCAATATTTTTTCTGCTATTCCGTATGTGGGGGGGGCTCTAGTTACTTGGTTGTGGGGGGGATTTTCTGTGGGGGGACCCACTCTGACTCGGTTCTACACTTTACATGTGTTACTGCCCATGGGTTTAGCGGCTTTAGCTTTGGTTCACATATTCTTCTTACATCTAACGGGGTCGAGTAACCCGCTGGGAGTGGCTAGGAACGAGTTTGGTGCCGTTCCACCCCTTTTATACTTCAAAAGATATCTCGGGGGGTTTAGTTGTGGTGCTTATTATTAGTTGGGAGGTTTCTCAGGCCTTATCTGTTGTCGGACCCGGAGAACTTTACTCCGGCAAATCCGTTGGTTACGCCGACACACATTATGCCGGAGTGGTATTTCCTGTGGTTGTATGCGATTCTCCGATCAATTCCTAACAAGTTGGGGGGAGTGGTTGTGATGTTTTCTGCGATTGTAGTACTGTTCTTGTTGCCGTTTATTCCAGAAGAAAGTTCCAGGGGAGATCAATGTACCCTGTTAATCAGGCTTTGTTTTGGTGGTGGGTTTTTTCTTTGGTGTTATTAACTTGAATTGGAAGGAGGCCTGTGGAGATGCCTTACACTGTTTTGGGGTTAGGGCTTACAGTAAGATATTTTTTATATTTTATGTT
Tethya_actinia                ATGATCCAATTATAGTGTTAGTAAATAGTATGTTTATTGATTTACCGTCTCCATCTAATATAAGTTATTTTTGAAATTTTGGATCCTTATTAGGGGCTTGTTTAATAATACAGATATTAACAGGAATTTTTTTAGCAATGCATTATTGTTCAGATGTAAATTTAGCTTTTATATCTGTAGCTCATATTACTCGTGATGTAAATTATGGGTTTATTTTAAGATATATACATGCTAATGGGGCTTCTTTATTTTTTTTATGTGTTTATTTTCATATAGGACGAGGTCTATATTATGGTAGTTATATAAAACATATAGTTTGAAATGTGGGGGTAATATTATTTCTTTTAATGATTATTACGTCTTTTATTGGATATGTTTTACCTTGAGGACAAATGTCTTTTTGGGCTGCTACAGTAATAACAAATTTATTATCTGCAATTCCTTATATAGGGGATGATATAGTAAGATGGGTTTGAGGGGGGTTTAGTGTATCTAATGCAACTTTAAATCGATTTTTTAGTCTTCATTATTTATTACCATTTATATTAGCAGGGTTAAGTTTAGTACATTTAATTGCTTTACATGAAGATGGGTCAAATAATCCAATAGGAATAAGATCAGATAGATAAGGTCGCTTTTCATTATTATTATGTTTTAAAAGATATTTATGGGGTAGTAGTGTTAATAATGATTTTCGGTAATAGCCTTTTTATTTCCGTATTCTTTAGGGGATGCTGAGAATTTTAAGCCAGCAAATCCGTTAGTAACTCCTGTTCATATAAAACCAGAATGGTATTTTTTATTTGCTTATGCAATACTACGTTCAATTCCAAATAAGTTAGGGGGAGTAGTGGCTTTAGTGTTTAGTATATTAGTATTATTAGTTTTACCTTTAATAGACAATCTAAATTTAAAGGATTAAGATTTCGACCTCTAAGTAAAATATTTTTTTGATTTTTAGTAGGGGATTTTTTACTTTTAACTTGAATTGGGGGGCAACCAGTTGAAGAGCCATATATTTTAATAGGGCAAATGGCATCAATTTTTTATTTTGTTTATTTTTTAAT
Thermobia_domestica           ATGACCCGCTTTTTAAAATTGCTAACAACGCCTTAGTAGATCTTCCAGCTCCTATTAACATCTCGTATTGATGAAATTTTGGCTCTCTTCTCGGCTTATGTTTAATTATTCAAATTGCCACAGGTCTATTCCTAGCAATACATTACGTATCAAGTATTGAATTAGCCTTCAATAGAGTAATTCACATCTGTCGAGATGTAAATTTTGGTTGGCTTTTACGCACCTTACATGCTAATGGGGCATCATTCTTCTTCATTTGCCTTTATTTACATGTCGGCCGAGGAATATATTATGGCTCTTATCTTTATCTCCATACTTGAAGAGTAGGGGTTGCTATTCTACTTTTAGTAATAGCAACCGCCTTTGTAGGCTACGTACTACCTTGAGGTCAAATATCTTTCTGAGGTGCTACAGTCATTACAAATTTATTATCAGCTATCCCTTACCTAGGAACAATGCTAGTACAATGAATTTGGGGAGGCTTCGCCGTAGATAATGCTACTTTAAATCGATTCTTTGCTTTCCATTTTCTCTTACCCTTCATTGTAGCCGCTATATCAATAGTACATCTTCTATTCCTTCATCAAACAGGGTCTAACAACCCCCTTGGCCTTAATAGAAAAAGACAAAATTCCCTTTCACCCTTACTTTTCAACTAAGGACACTATTGGCTTTCTAACTATAATAACAGCTTTTATTACTCACCCTCTGAAATCCCTATATACTCGGAGATCCTGAAAACTTCACCCCCGCCAACCCTCTAGTTACACCAGTACATATTCAACCAGAATGATACTTCTTATTTGCCTACGCTATTCTTCGCTCCATTCCTAATAAACTTGGAGGAGTTATTGCTTTAGTAATATCAATCCTCATTTTAATAATTATGCCATTCTTCCAACCAGAAAAATACGAGGCCTACAATTCTATCCCATTAATCAAATCATATTCTGAATTATAGTTAGCACAGTAATCCTTTTAACTTGAATTGGAGCCCGGCCAGTAGAAGATCCTTATATCTTAACAGGCCAAATTCTCACAGTCATTTATTTCGCTTACTTCCTGTT
Tribolium_castaneum           ATGCCCCATTAATTAAAATTGTTAATAACTCGTTAGTAGACCTTCCTTCACCGTCTAACATTTCAACTCTATGAAACTTCGGATCTCTTTTAGGATTATGCTTAATAATTCAAATTATTACAGGAATCTTTCTCGCAATACACTATTGCCCTAATGTAGAAATAGCCTTTAATAGAGTAGCTCACATCTGTCGAGATGTAAACAACGGATGACTAATTCGAACACTCCATGCAAACGGAGCCTCTTTTTTTTTCATCTGTATTTACGCCCACATTGGACGAGGAATATATTATAGATCTTACAACCTAATTCACACATGAATAGTTGGTGTAACAATTTTATTTCTAGTAATAGCAACAGCCTTTCTCGGTTACGTTTTACCCTGAGGTCAAATATCATTTTGAGGGGCAACCGTAATCACCAATTTATTATCAGCAATCCCTTATTTAGGAACTTCAATCGTTCAATGAATTTGAGGGGGGTTTGCAGTCGACAATGCTACTCTAACTCGATTCTTCTCATTCCATTTCCTTCTCCCATTTATTGTTTCAGCCATAGTAATAATCCACCTCTTATTTCTTCATCAAACAGGATCAAACAATCCACTAGGCTTAAATAGAAATTGACAAAATCCCATTTCATCCTTATTTTTCATATAAAGACATCGCAGGATACTTAATTATATTAATAATTTTTCAACTTATCCCTTCTAGATCCCTACATACTAGGGGACCCAGACAACTTCACTCCTGCCAATCCACTAGTAACACCGGTTCACATTCAACCAGAATGATATTTTCTCTTTGCCTATGCCATTCTTCGGTCAATCCCTAATAAATTAGGGGGAGTAATCGCCCTAGTTATATCAATTGCAATTCTCTACATTTTACCATTTACAGGAAAAAAAAATTTGCTAGAAACCAGTTCTATCCTGTTAACAAAATTCTATTCTGAATAATAGTATCAACAATTCTTCCTCTCACTTGAATTGGAGCACGTCCAGTAGAAGATCCTTTTATCTTAACTGGTCAAATTCTCACCTTAACCTACTTCCTATTCTACTTTAT
Urechis_caupo                 ATGACCCCCTTATTAAAATCCTAAATGGATCCCTAATTGACCTGCCCGCCCCAAAAAATCTCTCTATTTGATGAAATTTTGGGTCTTTACTAGGCCTATGTCTAATCATTCAAATTCTCACAGGACTGTTCCTAGCAATACACTACGCGCCTCACGTAGACCTGGCGTTTAGCTCAGTGGCTCACATTTCTCGAGACGTAAATTACGGCTGACTACTCCGAGCAACCCACATCAACGCAGCCTCCATATTCTTCGCATGTATTTACCTCCACGTTGGACGAGGATTATACTACGGATCATTTCGATACATCGAAACATGAAATATTGGGGTCATCATTATAATTATTACAATGGCAAGAGCCTTTCTAGGATATGTTCTCCCATGAGGACAAATAAGATTCTGGGGGGCTACTGTAATTACCAATCTTTTATCAGCAATTCCCTATATCGGCCCAGATATTGTGCAATGGCTTTGAGGAGGGTTTGCAGTAGATAACGCAACCCTAAATCGATTCTTCTCTCTTCATTTCTTACTCCCATTCTTACTAGTCGCAGCTTCCGCGGTTCATCTGCTATTCCTGCACCAAACTGGCTCCAATAACCCTTTAGGAATCAAGAGAGAAAGCTCGTGTTAAATTTCACCCTTACTACACGACAAAAGATGCTTTAGGCTTCCTTATTGCATTATTACTCCTCACTAATTGTTTTATTCTTCCCAGATGCACTTGCAGACCCTGATAATTTTATCCCAGCCAATCCGCTAGTAACTCCCGTCCATATTAAACCAGAATGGTACTTCTTATGGGCCTACGCAATCTTACGATCCATTCCTAACAAGCTAGGCGGGGTAGTAGCACTATTTTCTGCTCTTCTCATCCTATTTACCCTTCCTCTAGGACCCAAACACCA---------TCTCCTTTCTTCCCGCTAAACCAACTGCTATTCTGACTACTAGTAACTACATTTATAGTATTAACATGAATTGGAGGATGTCCCGTTGAAGCCCCATTTGAAGGAATTGGGCAAATTTTTACAGTTACCTACTTTTCACTATATATTAT
Xenoturbella_bocki            ATGACCCCGTAATAAAAATCGCAAACACAGCCTTAGTAGACTTACCCTCACCTAGCAACATCTCAACTTGATGAAATTTCGGCTCATTATTAGGCCTGTTTCTCACCATGCAAATCATCACAGGCATTATCCTAGCCATACATTACACATCAGAAGTAGATATAGCCTTCGACTCAATTTCACACATCACCCGTAATGTAAATTACGGGTGATTAATACGAACAATACATATAAACGGAGCAGCTTTTATATTTATCTGCATATACGCACATATGGGACGAGGTATATACTATAGCTCTTACATATTAGCAGAAACATGAAACATTGGAATCATTATTATAATTGCCACAATAGCAACAGCCTTTATAGGCTACGTACTACCATGAGGACAAATATCATTTTGAGGAGCAACAGTAATCACCAACTTAGTATCAGCAATTCCATACATCGGCACTGACATCGTATACTGACTATGAGGTGGCTTCTCAGTTGGAAAAGCTACCCTCAGCCGATTCTTTGCATTTCACTTTGTACTCCCCTTCGTACTAATCGCCTTATCGGGGGTTCACCTATTATTTCTCCACCAAACAGGATCAAACAACCCACTAGGATTAAACTCAAATAGATAAAATYCCCTTCCATTCATTTTTCTCTTGAAAAGATCTACTAGGCTTCGCCRTCATAATCCTCATCTTGCACAATCACACTTACCTTCCCTCTAATTATAGGAGACCCAGAAAATTTCAACCCCGCCAACCCTTTATCTACTCCCCCCCATATCCAACCAGAATGATACTTCCTATTTGCTTACGCAATTCTACGATCTATCCCTAACAAATTGGGGGGAGTAGTAGCCCTAGTGGGATCATTAATCATCCCAGCCACTATGATACTAACCCAAAATCAATACTCCAACCCATATCCTTTCGCCCTATTTCACAAGTGATCTTCTGATTATTTTGTGCCAATTTTATTGCTCTCAGCTGAATCGGAGCAGCTCCCGTAGAAGACCCTTACATCACTCTAGGACAAGTATTTTCTATATTATACTTCCTATTCTTCCTAAC

[Source of sequence data: nd1]

Albinaria_coerulea            TGCTATTAAATTTATGTATTTTACTGTAGCTTTTTATACTTTATTGGAACGTAAAGTACTAAGCAGCATACAAATTCGAAAAGGACCTAACAAAGTTGGCTTATATGGTATTATTCAACCAATTGCTGATGCCTTAAAATTATTTTTAAAAGAGTTTTTTATTCCAGTTAATAGTAATTCCTTTATGTTTATAATTTTACCTCTATTAGGCCTAACACTAAGGTTGATATTATGGGCTGTTTTTCCATAGCTATCTACTAATATTATTTGTCGCACTTACCGGAACATTTGTTTATGTAATTATTTTTGCCGGTTGATCATCTAACTCTAAATATTCTTTTTTAGGGGGGATACGAGCAGCTGCTCAAACTATTTCTTATGAGGTTAGGATATTATTATTATTATTTTCTTATATATCGGACATATTCTTGATA------CTCAGTCTCCAATTGTATTATTATTTTTATTATTTATTTGGTTTGCATCATGTCTAGCCGAGACAAATCGTGCACCATTTGACTTTGCAGAAGGAGAATCGAGTTAGTATCTGGGTTTAATATTGAATATTAGGTGGTATATTCGCATTGCTCTTTTTAGCTGAGTATAGTTCGATTCTATTTATATGTATAATATCAACCGTTTGATTTTTTAACATTGCTATTTTGCTAATTGCGATAGCATTTTTATTTGCTCGCGGGGTTTATCCTCGACATCGATATGATTTACTTATAAACTTATGCTGAAAGAGGTTTTTACCTTTTAGGCTATGCTGCAT
Anacropora_matthai            TAATGGTCATAGTTCCATTGCTTATGTAGCTTATTTAACTTTAGCCGAACGAAAGGTTTTAGGATATATGCAGGCTAGAAAAGGGCCAAATGTAGTGGGGGTTAGTGGGCTGGCTCAGCCGTTTGCAGATGGCCTAAAACTATTTACCAAAGAGATGGTGGTTCCGCATCAAACTAATTTGTTTATTTATATAGTGGCGCCGGTATTTTCCTTTATCTTGGCGTTAATCGTTTGAGGGGTGGTGCCTAAAAATAGGGGTTTTGTATATCTTGGCTGTTTCTTCGATAAGTGTCTATGCGATATTAATGTCTGGGTGGGCGAGTAATTCTAAATATGCTTTTTTGGGGGCGATTCGGGCAGCTGCTCAAATGATTAGTTATGAAGTTTCGATTGGGCTGATCATCATTATTGTGTGTTGGCTCTTTGAGTGTTACTGAAATCAGAAGTTTGGTTTTTTTTCCGTTATTTCCTGTTAATGTTTCTTGTTTCAGCTTTGGCGGAGACAAATCGAGCTCCCTTTGATTTAACAGAAGGAGAGTCGAGCTAGTGTCGGGGTATAACGTAGAGTACGCTCGATGTCTTTTGCTCTATTTTTCCTTGCTGAATATGCTCATATAATATTAATGAGTTGTTTAACAATTATCTTTTTTGGTTGGTCTAAAGTTGTTTTAATAATTTTTCTTTTTATTTGGGTAAGGGCCTCTTTTCCTCGTATTCGCTACGACCAGCTTATGTCTTTGTTATGAAAGGCGTATTTACCTCTAAGTTTATGGGTGGT
Aplysia_californica           TAGGAACTTGTTTATGTGTTTTGTTGTAGCTTTTTATACAGTACTTGAACGTAAGGTTTTAGGTTATGTTCAGATTCGTAAAGGTCCTAATAAAGTAGGGATTTGAGGAATTATTCAGCCTTTAGCTGATGGGGTAAAAATATTTGTTAAAGAGGCAGTTATACCATTTAGTAGAAATCGTTTTTTATTTTGGTTAGCTCCCGGATTGACTTTAACATTAGCTTTAGTTTTATGGCATTTGTACCCTTACATGAGGATTATTATTATTTTTTTGTGTAACTGCTTTAAATGTATACGGGACTTTAATGGCAGGATGGTCATCTAATTCTAAGTATGCATTTTTAGGAGCTCTTCGAGCAGCTGCTCAGACTATTTCTTATGAAGTTAGTCTTTTGTTAATTCTTCTCTTTAGTTCTGGTTTCTTTTTCTTGAGA------TTAAGTTTCCTGTTGTTTTTTATTAGTTCCTATTTGTATGGTTTACTAGTACAGTTGCTGAGACTAATCGTGCTCCTTTTGATTTTGCCGAAGGTGAATCGAGCTAGTTTCTGGGTTCAATGTTGAGTTTGGGGAGGACTTTTTGCTTTACTTTTCTTAGGAGAATCTTGTAATATTCTCTTTATATCTATGGCAACTGTAGTTTGATTTTTTTGCTTTCGGACTTTGGTTGTGGCTATACTATTCTTGTTTATTCGAGGGGCTTATCCACGATTTCGATATGATTTATTAA----------TTGAAAATCTTTCTTGCCTTTTTCTCT---------
Arbacia_lixula                TTACATTTCTAGTCCCCGTATTATTGTAGCTTTTTTAACCCTAGTAGAACGGAAGGTCCTAGGCTATATGCAATTTCGCAAGGGCCCAAAGGTAGTTGGGCCTTACGGACTTTTGCAACCTTTCGCTGACGGCCTTAAGCTCTTTATTAAGGAAACACTTAAGCCTTCTTCGGCTTCCCCCTATTTATTTTTTGCTTCCCCTGTTTTATTTTTAACTCTAGCCCTCTTGCTCTGAAAATTTATGCCTTCAGTTATCTTTACTATTGGTTCTAGGTTTGTCCAGATTGTCGGTCTACGCTATATTAGGATCCGGGTGAGCCTCCAAATCTAAGTATTCTTTAATTGGAGCTATACGGGCTGTAGCACAAACAATTTCCTATGAAATAAGATTAGCTCTTATTTTCGTTTCTTCTTGTTAGTTCATTTAAACTAATATACATGGAGATCATGATTTCAATGTCATGTCTCCCTCTATATCTGACTTGTCTCCACACTAGCTGAAACTAACCGAGCCCCATTTGATCTTACGGAGGGAGAATCGAAATAGTATCGGCTATAAACGTTGAGTACGCGGAGGACCATTTGCCCTCTTTTTTATTGCCGAATATGCTAAAATTATATTAATGAATTTATTTTCCGTAGTTCTATTTTTTGGGAATAAAACTACCCTTCTAGTTTTTTTCTTTCTCTGGGTTCGAGCAGCTTACCCTCGATTTCGCTATGACCAATTAATGTTCTTAACCTGAAAGAGATACCTCCCATTCGCAATAGGGGCCTT
Asterias_amurensis            TAGGTTTCATTGTCCCTGTATTACTGTGGCTTTACTCACTTTAATAGAGCGTAAGGTACTAGGCTATATGCAGCTTCGTAAGGGGCCAAAAATTGTTGGACCTTACGGTTTACTTCAGCCTATTGCAGATGGGTTTAAGCTATTAATAAAGGAAACTTTAAAGCCTTCAAATGCTTCTCCTTATCTATTTTATTCCTCTCCGGCGTTGTTTCTCTTCTTAGCAATACTTTTGTGGTCAATAATCCCTTAATCTATCTCTGGTTTTAATTTTAGGATTATCTAGGCTATCTGTTTATTCCCTGTTAGGGTCAGGATGGTCTTCAAACTCTAAATATTCTTTCTTGGGGGGAGTCTGGGCAGTAGCTCAGACTATTTCTTATGAAATTAGGCTGGGCTTAATTCTATTTAATTTACTCTGGGGGATTTAATATAAGACTAATCAAGATGTTGATTAGAATTTGTTGTTTTCCGCTCAATATGATTTATTTCTACTTTAGCAGAAACTAACCGGGCACCTTTTGATTTAACTGAAGGAGAGTCGAAATAGTGTCAGGGTATAATGTTGAATATGCGGAGGCCCCTTTGCCTTATTTTTTATTGCTGAATATGCCAAAATAATCTTCATGAATTTATTTAGTGTCCTTCTGTTTTTTAATCCTAAAACAGCAGGTTTAGTAGTATTATTTTTGTGGGTGCGGGCTTCTTACCCTCGATTTCGTTATGATCAGCTTATGTATTTGACCTGAAAGAAGTATCTTCCTTTATCTTTAAGCTTGTT
Asterina_pectinifera          TTCTTTTTATAGTGCCTGTTTTGTTGTTGCTTTACTGACCCTAGTTGAGCGAAAGGTTCTGGGTTATATGCAGCTTCGTAAGGGTCCAAATATTGTGGGGCCTTTTGGATTATTACAGCCTATTGCGGATGGTTTTAAGCTATTAATTAAGGAGACTTTAAAGCCTTCTAAAGCATCTCCTTATTTATTCTTCTTTTCTCCTGTTCTTTTCTTGGGAATAGCTCTGGTGCTGTGGTCGGTAATTCCTAAAATTATCTCTGATGCTAATAATAGGTTTATCTAGGTTATCTGTATACTCCTTGTTGGGGTCTGGGTGGTCTTCTAATTCCAATTATTCTTTCTTAGGGGCGGTCCGAGCGGTAGCTCAGACTGTTTCTTACGAGATAAGTCTCGGTTTGATCCTGTTTGCTGTTTGCTGGGGGGTTTAATGTAGAGGTTATCAAAGTCTTGGTTATGTTTAGTTGTTTTCCTTTCAATATGGTTTGTTTCTACTTTGGCAGAGACGAATCGGGCGCCTTTTGATCTTACTGAGGGGGAGTCGAAATTGTGTCAGGTTACAAAGTAGAGTATGCGGTGGCCCTTTTGCTATGTTTTTTATAGCAGAGTACGCTAATATTATTTTTATCAAACTGTTATCTGTTCTTCTTTTCCTTGAGTCTTAAGCTGGAGTTTTGGTTCTTTTATTTTTGTGAGTTCGAGCTTCTTATCCGCGGTTTCGATATGATCAGTTAATGTATCTTACTTGGAAGAAGTATCTCCCTCTTAGGTTGTCTTTTCT
Astropecten_polyacanthus      TGTTTTTTATTATCCCGGTTTTATTGTAGCTTTTCTGACTTTAGTGGAGCGAAAGGTTTTGGGTTATATGCAGCTTCGAAAGGGTCCCAAAATTGTTGGTCCGTTTGGTTTACTTCAACCTATAGCAGACGGGGTTAAGTTACTAATAAAGGAGACTTTAAAGCCTTCAAAAGCTTCTCCTTATTTGTTTTTTTTCTCTCCGGTTTTATTTCTAACAGTTTCTATTGTTTTGTGGGCACTCATCCCTAAAATTGTCTTTAGTTCTTATAATAGGGTTATCCAGATTATCGGTTTACTCTTTACTAGGATCTGGATGGTCTTCTAATTCAAACTACTCTTTTTTAGGTGCAGTTCGTGCTGTTGCTCAGACGATTTCTTATGAGATAAGACTAGGTTTGATTTTACTTAATAATTTCGGGGGGTTTTAGATTGTCAATAATCAGAAGTTTGGCTGCTTCACCATGTTTACCATTTTATATGATTTGTTTCAACTCTGGCGGAGACGAATCGAGCTCCTTTTGATTTAACGGAAGGTGAGTCGAAATAGTATCTGGGTATAACGTTGAGTATGCGGTGGTCCTTTTGCCATGTTTTTTATAGCTGAGTATGCTAAAATTATTTTTATGAAACTTTTAACTGTAATTCTTTTTTTTGGGTTTAAAGTAATGTTTTTAATAGTTGGTTTTCTCTGGGTTCGTGCTTCTTATCCTCGGTTTCGTTATGATCAGTTGATGTATTTAACCTGAAAGAAGTATTTACCTTTAAGATTATGTTTTCT
Balanoglossus_carnosus        TAATACTCATAGTCCCAGTTCTTCTGTAGCGTTCATTACCCTTGGGGAACGAAAGATAATAGGGTATATGCAACTCCGCAAGGGCCCCAATGTAGTAGGACCCTACGGCTTACTTCAACCTATTGCAGACGGAGTAAAGCTGTTTATTAAGGAGCCAGTAAAGCCAACTACGGCCAACCCTCAACTCTTTATTTTATGCCCAATCTTAGCCTTAGCTATCGCCTTGGTCCTGTGAACCCCTATCCCTAAACCTTTCAATTATTCTTATCCTTGCCCTGTCCAGACTAGCAGTATACTCAATACTTGGTTCAGGTTGATCGTCGAACTCTAAGTATGCACTTATCGGCTCGATCCGAGCCGTGGCCCAAACCATCTCATATGAAGTAAGCCTTGGCTTAATCGTCCTTTATATTAGCCGGAAGATTCAACCTGTCTACGATCAAGATCGTGGTTTTACTTACTTGCACACCCATTTATCTGATACGTCTCCACCTTAGCAGAAACAAACCGAACACCTTTTGACCTCACAGAAGGAGAATCGAACTAGTTTCAGGGTTTAATGTTGAATACGCGGCGGCCCATTCGCCCTTTTTTTTCTCGCAGAATACTCGAACATTATATTTATGAATGTCCTCTCTACCGTCCTATTTCTTTGCCCTGAAGCAACATTTTTATCCCTTCTCTTCTTATGAGTCCGAGCATCATACCCTCGCTTCCGCTACGACCAACTAATGCACCTCGCCTGAAAGAGCTATTTACCTCTGGCCCTCGGCCTTTT
Branchiostoma_belcheri        TTTTATATTTTATTCCTGTTTTATTGTTGCATTTTTAACTTTAACAGAACGTAAGATTATTGGTTATGTTCAGTTGCGAAAAGGGCCTAATGTTGTTGGACCGTATGGGCTTTTACAACCAATTGCAGATGGGGTGAAGCTATTTATCAAAGAGCCAATCAAGCCGGCCTCATCAAATCCATGGGTTTTTTTCTTTGCCCCGATGTTAGCTTTAATTTTAGCTTTTTTGCTTTGGATACCGGTACCTGAATTTTGCTGTTTTATTTGTTCTAGCAATCTCAAGTTTATCGGTGTACTCTATTATAGCTTCTGGATGATCCTCTAATTCAAAGTACGCTTTATTAGGGGCCTTGCGAGCTGTCGCCCAGATGGTCTCTTATGAAGTAAGTTTAGGATTAATTATTTTTTTGCCTGGTTGGGGGTTTCAATTTAAGTCAGTTCAGGAACAGTTTTGTACTTAGTTGTTGACCTCTTTATATGGTTTGTGTCTACTGTTGCTGAAACAAACCGATCGCCATTTGATTTAACAGAGGGGGAGTCGAGCTAGTATCAGGTTTTAATGTAGAGTATTCGGGGGCCCGTTTGCATTATTCTTTTTGGCTGAGTATGCTAACATTTTGTTTATAAACGCTCTTTCCGTTGTTCTTTTCTTTATCGTTTAAGTTGGTATTTTGGCTGGGTTATACGTTTGGTTTCGGGCTTCATACCCCCGGTTTCGGTATGACCAGTTAATACATTTGGCTTGAAAAAGATTTTTACCTATAAGTCTTGGGTTGTT
Centruroides_limpidus         TT-TCTTATTTATTAATCTTGGTAAGTTGCTTTTATTACCTTGTTGGAACGAAAGGTGCTAGGCTATATTCAGATTCGAAAGGGGCCTAATAAAGTGGGTATTTTAGGTTTATTTCAACCTTTTTCGGACGCGATTAAACTTTTCATTAAAGAGCTAGCTAGCTTAGAAACATATAATCTTTATCCTTTTCTTTTTTCGCCCATTTTTGGGCTTTCTATAGCCCTTATTTTATGAATATTATACCCTAAAATGAGGCGTTCTTTTCTTTTTATGTTGTTCGAGTGTAAGAGTTTATTCAATTTTAATTGCTGGCTGAGCATCAAACTCTAAATATGCTATTTTGGGGGCATATCGAGGAGTTGCTCAAACAGTTTCTTACGAAGTAAGCTTTGCTTTAATTTTATTTCCTTCTTGTTTCCTCTTTCAGTCTGAAGGAGATCAATTA-GTTCTATTCTTTATGTTGCCTCTTTTTTGTTTGATTTTCTTCCTGTTTGGCAGAAACCAACCGAACCCCCTTTGATTTTACAGAAGGGGAATCGAGCTGGTTTCCGGCTTTAATGTTGAGTATATAGAGCGGGCTTTGCTTTAATTTTTATAGCTGAGTATGCAAATATTATTCTAATGAGAATAATTACCTCTGTTTTATTTTTTTTTCAGGGTTTAG---TGTTCTCCTTCCTTTTTTTATGAGTTCGAGGCAGATACCCCCGTTTTCGATATGATAAATTAATAGGTTTAGCCTGAAAGAGATATCTTCCTTTAGCCTTAAACTA---
Chelonia_mydas                TCATATACATGATCCCAATTCTAATGTCGCTTTCTTCACACTCATCGAACGAAAAATTCTAGGATATATACAACTTCGAAAAGGACCAAACATCGTTGGCCCACATGGACTACTACAACCAGTCGCAGACGGTGTAAAACTATTCATTAAAGAACCAATCTACCCATCAAACTCATCCATTACGCTATTTACAATATCCCCAATATTAGCCTTACTACTAGCCCTATCAATCTGACTCCCACTACCTCAATCTAGGACTACTATTTCTAATTTCTCTATCCAGCTTTATAGTCTATTCTATCCTATGATCAGGCTGAGCCTCAAACTCCAAATACGCCCTAATAGGAGCCCTACGAGCAGTTGCCCAAACTATCTCATACGAAGTAACCCTAGGAATTATCCTACTCCCTATTCTCAGGTGGATTCAACATACAAACATTCAAGAATATACCTATATTCTCCTCCTGACCACTTAATATGATACATTTCCACACTAGCAGAAACTAACCGAGCACCATTCGACCTTACCGAAGGAGAATCGAACTAGTATCAGGATTCAACGTTGAATACGCGCTGGCCCATTCGCCCTCTTCTTCCTAGCAGAATATGCCAACATCCTAATAATAAACACCCTCACCACCATCCTATTCCTTAGCATCAAAGTAATATTACTCTCAGCAGGATTCCTATGAATTCGAGCCTCTTATCCACGATTCCGATACGACCAACTAATACATCTTCTATGAAAAAACTTCCTCCCAATCACTCTTGCACTATG
Ciona_intestinalis            TATTTTTTATTTTAATTTTATTATTGTAGCTTTTTTAGTATTATTAGAACGAAAAGTACTTAGACTTGTTCAAATTCGTAAAAGACCTAATATTGTTAGAATTTATAGAATTGTTCAAACGGTTGTAGATAGAGTAAAATTAATTTTAAAAAATTTAATAGTTTTAGTTAATGTTCGTAAATTTTTTTTTTTACTTGCTCCAATTTTAAGTTTTATTTTAAGTTTAATTAATTGGTTTTTTATTCCCAGAATACAGAATTTTAATTACTTTAGTAATTTCAAGTTTGTTAGTATATTCAACTTTATGAGCTAGGTGGAGAAGTAATAATATTTATTCTTTAATTAGAAGAATTCGAGGAGTGGCTCAAATAATCTCTTATGAAGTTGTGTTAAGGTTTTTTATTATTACTATTTTTTAATTCATTTAATTGAGATTTTTTCAAAATCTTTATTTATGGAAGATTTTTTATATTTTTGTTGAATTAGTATTATATTAGCGGAACTAAATCGGGCTCCTTTTGATTTAATTGAAAGAGAATCGAATTAGTTAGCGGATTTAATGTAGAATATGGAGATTTATTTTTGCTCTAATATTTTTAGGTGAATATATAAATATTTGATTTATAAGTTGAATTACCATTTTAATTTTTCTTTTTATCTTTAGAGTTGTTATGTTAATTCTTTAT------ATTCGTTCTTTATTGCCCCGATTTAAATTTACTGATTTAATTGTTATTACATGAAAAATTTACTTACCTTTAGTGTTAGTTTTTTT
Ciona_savignyi                TTATCTTTATCTTATTTTTATTGCTGTAGCTTTATTAGTTTTACTGGAACGTAAAGTGTTAGGATTAGCTCAAATTCGTAAAAGGCCTAATATTGTAGGAATTTATAGATTAATACAAACAATTCTTGATGGAAGAAAGTTGATTTTAAAGAAATTAATAGTTTTATTTAATATTCGAAAATTTTTTTTTTTACTATCTCCTATTTTAAGATTTGTTTTGAGTTTAATAAATTGATTTTTTATTCCCTGAATACAGGATTTTATTGACTTTAGTAATTTCTAGTTTGTTAGTATATACTACTTTATGGGCGAGATGAGGAAGCAATAATATTTATTCTTTAATTAGGGGTATTCGTAGGGTTGCTCAGATAATTTCTTATGAAGTAGTATTAAGATTTTTTATCATTTTTATTAATAAGAAGTTATAATTGAGAATTTTTCAGAGTATGTTTTTGAAGAAGAATATTTATATTTTAGCTGAATTAGAATAATATTAGCAGAATTAAATCGAGCTCCTTTTGATTTGATTGAAAGGGAATCGAACTAGTTAGTGGATTTAATGTTGAATACAGAGATTTATTTTTGCTTTGTTGTTTCTAGGGGAGTATATAAATATTTGATTTATAAGCTGAATTACTATTTTGCTTTTTTTTCAAGTCTTTGTTGTTGTTTTAGTTATTCTTTAT------ATTCGTAGTTTACTACCTCGTTTTAAATTTACTGATTTAATTATAATTACTTGAAAAATTTATCTTCCTTTAGTTTTGATATTTTT
Clymenella_torquata           TTATTAACTTATTGATAGCTCTACTATAGCTTTTTATACTTTATTAGAGCGAAAAGTTCTAGGGTATATTCAACTACGGAAAGGCCCAAACAAAGTTAGGATTAGAGGTATCCCCCAACCGCTTAGAGATGCTATAAAACTATTCATTAAAGAGCCTCTATCCACAACATCAAGAAATTTTCAAGCTTTCTGTTTTGCTCCTATGACTACACTATTACTCATCCTCATTATATGGAGTACTTACCCTTACCCTAGGCATTCTTCTTTTTTTATGCTTATCAAGATTAAATGTATATACTACTCTAGCAGCAGGCTGAGCTTCAAACTCAAAATATGCCCTTTTGGGGGCAGTTCGTAGAGTAGCCCAAACAATTTCATATGAAGTTAGTATAGCACTGGTCCTAATTAATAATCTGCAACTCATTTGACCTTAACAAAGTCAAA-TCCCCAACTTACTTCTAATATCACCTATTTATATGATTTATCACATGTTTAGCAGAAACCAATCGTGCTCCTTTCGATTTTGTAGAGGGAGAATCGAGCTAGTCTCAGGATTTAATATTGAATATGGGGTGGAGGCTTTGCCCTTCTATTTATAGCAGAATATGCTAGAATTATCTTTATAAGGATAATTTCTACAAACATTTTTATCATTACTTATTGTATTTT---TAGGGTCTTATTTTTATGAGTACGAGGCGCTCTGCCTCGAATGCGATATGACCGACTTATAAATTTTACATGAAAAACCCTCTTACCCTTCTCAATTTGCTTTTT
Crioceris_duodecimpunctata    TAATTTTAGTAGTTTGTGTTTTAGTGTTGCTTTTTTAACATTGCTAGAACGAAAGGTATTAGGTTATGTTCAATTTCGTAAGGGTCCAAATAAAGTTGGTTTTATGGGTATTTTGCAGCCTTTTAGGGATGCTATTAAGTTATTTACTAAAGAGCAGGTTTATCCTTATATGTCTAATTTTAATCTTTATTATATTTGTCCTGTGATAAATTTAAGGTTAGCTTTATTTATTTGGATATCTTTACCTTAATTTTTCAATTTTATTTATTTTATGTGTGTCAAGAATTAGGGTGTATACTGTTATATTAGCTGGCTGATCTTCTAATTCTAATTATGCTTTATTAGGTAGATTACGAGTGGTTGCTCAAATTATTTCTTATGAAGTTAGATTATTTTTGATTATATTTAGTTTTGATTTTAAGTTTAAATTTATTAGATTTCAAGAACATGATTTTTTTTTTGATACCTATTTTATATATGGTTAGTTTCTTCGTTAGCTGAAACTAATCGTACTCCATTTGATTTTGCAAAAGGAAAAACGAGTTAGTGTCAGGGTTTAATGTAAAATATTCAGAGGAACTTTTGCAATAATTTTTTTAGCTGAGTATAGAAATATCTTATTTATAAGAGTTTTAAGTACTTTACTTTTTTTTTTTTTTAAAATTTTATTTTTAGTATTTTTTTGAATTTGGGGTCGTGGGACATTTCCTCGGTTTCGATATGATAAATTAATGTATTTAGCATGAAAATGCTATTTACCAGTTTCTTTAAATTTATT
Cucumaria_miniata             TAATATATATAGTACCTATTTTACTGTTGCCTTCTTAACATTAGTAGAGCGTAAGGTCCTCGGCTACATGCAATTTCGTAAGGGGCCAAAAATTGTAGGTCCTTATGGAATTCTACAACCATTCGCCGACGCGCTAAAGTTATTTGTGAAGGAAACCCTAAAGCCCTCAACAGCTTCTCCCTTCCTATTCTTCTTCTCCCCATTTTTATTTCTCACCCTAGCTATTACCCTATGATCATTAGTTCCTAAAACTGTCCCTCCTCCTCATTCTAGGTCTATCAAGACTCTCCGTATACTCTCTTATAGGGGCTGGGTGAGCCTCAAAATCCAAGTACTCCTTAATTGGAGGAATCCGAGCAGTAGCCCAAACAATTTCGTACGAAATTAGAATGGGTCTAATAATCCTTTCTATGAGTAAAATCATTCTCCTTGAAGGACATCAAAATGATGGATTTCCTCCCATACTTTTCACTTAATGTGAATCGTGTCCACACTAGCAGAAACAAAACGAGCTCCATTTGACCTCACAGAAGGAGAGTCGAACTAGTCTCAGGGTACAAAGTAGAATACGCGGAGGTCCCTTTGCCCTTTTCTTCATAGCAGAATACGCCAACATAATATTTATGAACCTCCTTAGAGTCCTAATTTTTCTTAGCCCTAAAACCCTCCTCCTAGTATTTTGATTTCTCTGAGTACGAGCATCATACCCACGATTCCGATATGACCAGCTAATGCACTTAACCTGAAAGAACTACCTCCCATTTTCCCTCGGGATACT
Danio_rerio                   TAGCCTACGCCGTACCAGTATTAATGTAGCCTTCCTTACCTTAGTTGAACGAAAAGTGTTAGGCTATATACAACTCCGAAAAGGACCAAATGTAATAGGCCCCCGAGGACTGTTACAATCAGTAGCTGATGGCGTGAAACTTTTTATTAAAGAACCCATTCGACCATCTATGGCTTCTCCAATTTTATTTTTAACAGCTCCAGTTCTTGCACTAATCCTAGCAATAATGCTATGGGCACCCATACCTAAATCTTGGAATTTTATTTATTATAGCCATCTCAAGCCTAGCAGTATACTCAATCCTGGGATCAGGTTGAGCATCAAACTCAAAATACGCATTAATTGGGGCCTTACGAGCTGTAGCGCAAACAATTTCATATGAAGTTAGCCTAGGACTTATTCTATTTTATTTTTTCTGGGGGATACACCCTACAAACATTCAGGAACATGACTTTACTTCCACTATGACCATTTTATATGATTTATCTCAACGCTGGCAGAAACAAACCGAGCACCGTTCGATCTTACAGAGGGGGAATCGAACTAGTCTCAGGCTTCAATGTAGAGTATGCGCAGGACCATTTGCCTTATTCTTTTTGGCTGAGTACTCAAATATTTTACTAATAAACACCCACTCAACAGTACTATTTTTTTGCAACCAAACTGCAATACTATCTATTTTGTTTCTCTGAATACGAGCATCATACCCACGATTCCGATACGACCAACTTATGCATCTTATCTGGAAAAACTTTCTTCCAATCACATTAGTTCTAGT
Daphnia_pulex                 TAGTTGTGGTGGTGTGTGTTCTCGTGTAGCGTTTTTCACTTTATTTGAGCGTAAGCTATTAGGGTACATTCAGTTGCGTAAGGGGCCTAATAAAGTAGGCTTGGGGGGGGTTCTTCAGCCCTTTTCTGACGCAATTAAATTGTTTTCAAAGGAGCACGTTTCCCCTTCCACCTCTAACTATTCAGCCTTTTTAATTGCCCCTTGTTTTAGTTTGGGGCTATCTCTTCTTATATGGCTAAGAATTCCTTAATAAGAGCGTACTCTTTTTCTTATGCGGTCTAGGCGTTGGTGTTTATGGGCTTCTCGCGGCAGGGTGGAGATCTAATTCTAAGTATTCTCTTATTGGATGTCTACGAGGAGTAGCCCAGACTGTTTCTTACGAGGTAAGATTAGTTTTAATTTTGTTTAGTAGTAACTGTGGGGTATGAGTTGGGCAGTTTCAAGATTATGGTTTTTTTTATCTTTCCTGCCGCTAATTTGATTTATTTCTTGTCTTGCTGAGACTAATCGTACCCCATTCGATTTTGCTGAGGGGGAGTCGAGCTTGTGTCGGGTTATAACACGGAGTACAGAGTGGGGGGTTTGCTTTAATTATATTAGCGGAGTATACTAGAATCTTATTTATATCTTTTCTATTTAGTGTCATTTTTTTTAGTCTCT--TTTGGAGTAATAGCTTTTATTTTTGTTTGAGTTCGAGGGACTCTTCCCCGATTTCGGTACGATAAATTAATATATTTAGCTTGGAAGTTTTTCTTACCTTTTTCTATTTCGTATTT
Doliolum_nationalis           TGTTAGTAGCCCTAAGATTGCTTTTGTAGCATTCCTAGTGTTGATTGAGCGTAACATCCTGGGCTTAGTCCAGGAACGAAAAAGACCTAATGTTGTTAGAGTTTATAGAGTTGTACAAACCGTTATAGATAGGGGTAAACTCCTTCTTAAGCAGATAGTGCTCGCTGATAGGGCCCACCTAGTGTTCTTTATTATATCCCCTATTGTGTGCTTCATTTTATCTCTATTTAGCTGGGCGTTCGTACCCCAAGTACTCCATTTTGGTAACCCTGTTTATTTCTAGCATTCTTGTCTACCCTGTTTTATGGGCGAGGTGAAGCTCTAGAAGTATGTACTCTCTTCTTAGAGGAGTACGAGCTGTCGCTCAAATGGTTTCATACGAAGTGGTAATAGGTATCTTTATCGCTGTTGCTATTTGGTTACCCTAGTTGAGAGGGATTTACGACACAGAAATGCTTTGGACTATTCTGGTTTTGCTTGGATTGCGGTTATGCTAGCCGAACTTAACCGATCCCCATTTGACCTAGTAGAAGGGGAGAGGAGCTAGTTAGTAGGTTCAATGTAGAATATTCAGGTACAGATTTACTTTGCTGTTTCTAGCGGAGTACATAAACATCTGACTGATAAGGTTCATCACTGCCCTTATGTTTTT----AAGGACAGAGTCGTGTTTTCAAGACTCTAT------GTTCGAAGTATGGTGCCTCGCCTAAAATCCACAGATCTGATTATACTAACTTGAAAAACATTCCTTCCTTTTATTATTTTAGCCTT
Epigonichthys_lucayanus       TTTTATACTTTGTACCCGTCCTCCTGTTGCTTTCCTAACGCTAACAGAACGGAAAGTTATCGGTTACGTTCAATTACGTAAAGGTCCTAACGTTGTTGGCCCCTACGGCTTACTCCAGCCTATTGCAGACGGAGTAAAATTATTTATTAAAGAACCAATTAAACCTTCCTCTTCCATCCCACAATTATTCTTCTTTGCCCCAATACTCGCCTTAATCTTAGCTCTTCTCCTATGAATTCCCATCCCTAAACTTTGGCGTCTTATTTGTTCTAGCAATTTCTAGCCTATCTGTATACTCCCTCATGGGCTCTGGCTGAGCATCCAATTCAAAATATGCCTTAATTGGGGCACTTCGGGCAGTAGCACAAATAGTATCCTACGAAGTAAGACTAGGCTTGATTATCCTTTTGTCTTATTGGTAGCTTCAGTCTCAACCAATTCAAGAACCTTACTTTATTTAGCTGTTGGCCGTTTCATATGGTTCATTTCCACCGTAGCAGAGACTAACCGATCCCCTTTTGATCTTACAGAAGGCGAGTCGAACTTGTGTCTGGCTTTAATGTCGAGTACTCGGGGGCCCTTTCGCCCTCTTTTTCCTAGCAGAATATGCTAATATTTTATTTATAAATATCTTATCCGTCGTACTCTTTCTTAGCGTTGAAGCCAGATTGTTAGTCGGATTTTATCTCTGATTTCGTGCATCCTACCCCCGGTTCCGATACGACCAATTAATACATCTGGCATGGAAAAGCTTCCTTCCAATAAGCTTAGGTCTGTT
Eptatretus_burgeri            TACTTACTTTTATTATAGTCTTGATGTAGCCTTTCTAACTTTAGTAGAACGAAAAGTTTTGGGGTACATACAACTTCGTAAAGGGCCTAACATTGTAGGCCCTTTTGGGCTTCTACAGCCATTCGCTGATGGAATCAAATTATTTATTAAAGAGCCCGTTCAACCATCGCACGCCTCTATCTTCATATTTATTTTTGCTCCAACACTAGCTATTTCTCTTTCCCTTATTTTATGAATTTCCCTTCCTAAACTTAGGTTTGATATTTATCTTAGCAGTTTCAAGCCTTTCAGTCTACTCCCTTTTAACATCAGGTTGAGCATCAAACTCAAAATATGCTTTAATAGGAGCTTTACGAGCAGTAGCCCAAACAATTTCTTATGAAGTAACTCTAGGACTTATAATTATCTATCTTATCGGGGGGATTTGACCTTAAATTATTCAAGAATCTGACTTTCTTCCCTTTATGACCAATTAATATGGTTTATTTCAACATTAGCAGAAACCAATCGTGCTCCTTTTGGCTTAACAGAAGGAGAATCGAATTAGTTTCAGGATTCAACGTTGAATTTTCGGAGGTTTATTTGCCTTGTTTTTTTTAGCCGAATATGCCAATATCTTATTTATGAACACACTTACAATCATATTATTTTTTAACAATAAAACTATAATTCTAGTATTTGCATTTTTATGAGTTCGAGCATCATACCCACGATTCCGATATGACCAACTTATACACTTGATATGAAAAAACTTTTTACCGATCACCCTAGCCTTTCT
Florometra_serratissima       TAAAAATTATAATCCCAATCCTTATGTTGCATTTATTGTACTAATAGAACGAAAGATTCTAGGATACATGCAACTACGAAAGGGTCCTAGTATAGTTGGACCATCAGGAACAATGCAAACAATAGCAGACGGTATTAAGCTATTTATAAAGGAAAAATTAAAGCCCTCATCAGCTACACCAACATTATTCTTTTTATCTCCAGCATTATTTCTTCTATTAGCATTAATTTTATGAACTATTATACCTTAACCTGTCATTAATTTTAATATTGGGTATATCAAGACTTTCTGTATACTCACTATTAGGAACAGGTTGAGCTTCAAAATCAAAGTATTCACTAATAGGTGGAATACGAGCAGTAGCACAAACAATTTCTTATGAAATAAGTATAAGTATAATCTTATTTTATATTAACCGGAACCTTTAAACTAAAAGCAATCAAAAAGATGATTATATTTTCATGTATTCCACTATATTTGATATATCTCATCATTAGCAGAAACAAAACGAACACCATTTGATTTAACAGAAGGAGAATCGAACTAGTCTCAGGATATAAAGTAGAATATGCGGAGGACCATTTGCATTATTCTTTTTAGCAGAATACGCTAAAATAATATTTATTAAATTATT---ATCTACTATTTTATTTAGCAATAAAACTAGAATACTATCTAGAACATTCTTATGAGTACGAGCAAGCTTTCCTCGATTCCGATATGATCAGTTAATGTTTTTAACATGAAAGAGATATTTACCATTCTCAATAAGATTTTT
Haliotis_rubra                TAGTTAGATATATTTGTGTGTTGTTGTCGCGTTTTTTACACTCCTGGAGCGTAAAGGGCTGGGGTATTTCCAGATTCGAAAAGGCCCGAATAAAGTTGGGTTGATAGGGCTGCCGCAGCCTCTAAGGGACGCGGCAAAGCTTTTCACTAAGGAGCTGGTAAAGCCGACTCTTGCAAATCAGTTTGCATATTTTGTTGCCCCTGTAATGGGGTTAGTGTTGGCTTTGTTGCTCTGGCAACTGTATCCTTAGCTGGGGTATTTTGTTTTTTCTATGTGTTTCTAGGATGAATGTGTATAGTACCTTGTTGGCCGGTTGAGCGTCGAATTCTAAGTATGCATTATTAGGGGCTATTCGAGCTGTTGCGCAGACTATTTCTTATGAGGTGAGATTAGTCTTGATTTTGTTTGTTCGTCTGTCCTAGGTTCAGTTTCATGGATGTCATGGGTGTGGTTAGGTTTCTTTTCGTGCCAATTAGTCTGGTTTGTGTCGTGCATTGCTGAGACTAACCGTGCTCCGTTTGATTTTGCGGAGGGGGAGTCGAGTTAGTGTCTGGGTTTAACATTGAGTACAGGGTGGGGGGTTTGCTTTGATTTTTATGGCTGAATATGCTAATATCCTAGTAATGAGGCTTTTTAGTGTGGTTTTGTTTTTTGGGAGTTAAACCCTTTTTGTTGCTTTTGCTTTTATTTGAGTTCGGGCTACTTTACCACGATTTCGGTATGATTTGCTGATAGGGTTGACTTGAAAGAGGTTTTTGCCGCTAGCTTTGGGGGCTTT
Halocynthia_roretzi           TGGTATTTGTTTTATTTTTATTGTTGTTGCTTTTTTGGTTTTATTAGAACGTAAAATTTTTAGGTTAACTCAGGTTCGTTTAGGACCTAATGTTGTAGGGGCCTCTAGGTTAGTTCAAACTATTGGAGATGGTGTGAAGTTATTATTAAAACGCT---TTTTTTTATTTAGTAAGTTAAATTTTTTTTTCCGAGTGTGTCCTATAGTGGGGTTTATTTTGTCGATTGTTCATTGATTGGTTTTACCTAGGTTGGTCTGTGCTATTTACATTTGCAGTGTCTAGGGTATTAGTTTATGTTGTGTTATGGGCTGGATGGGGCTCAGATAGTGTATTTAGGCTTTTAAGGAGTGTGCGTAGAGTATCTCAGATAATCTCTTATGAAGTAGTTTTTATGTTTTTTGTGTTTATTGAGGTTTGGTCTTATTGGTTGAGAGGGGTTCAGGTTTAGGATTTTTTTAAG----TTTTTGTTTGGTATGGAGGGTTATTGTGTTAGCAGAATTAAACCGAACTCCGTTTGATTTAGTAGAGGGAGAGAGGAGTTAGTATCGAGGTTTAATGTAGAGTATGCGGGTTTAGATTTACTTTGTTGTTTTTAGCTGAGTATATAAATATTTGGTTTATTAGTTTTTTATCTACTATTTTTTTTTTATTTATTAATAGGATTATCTTTGTTAGTTTATGTTTATTGGTTCGTTGTGTTTTACCTCGTTATAAGTTTACACAACTTATCGATTTAATATGGAAAGTATTATTACCAT--------GTATTTCT
Herdmania_momus               TGGGTTTTGGTTTAGTCTTACTTCTGTGGCTTTTTTGGTGTTGTTGGAGCGTAAGGTTCTAGGTATAATTCAAATTCGGAAGGGGCCGAATGTGGCTGGTGTTTACGGTCTCGTGCAAACTGTACTTGATAGGGTTAAGCTGTTGATCAAGAA------TTTTTTCATGAAAAATAAGAATGTATTCTTTGTGTTTACACCCATTTTAAGGTTAATACTATCTTTTTTACATTGGTTGGTGTTGCCGTCATATGTCTATCTTATATAGTTTTGTGATTATGGGATTAATGGTGTTTGTAGTTTTATGGTCTGGGTGAGGTTCTAAGTCTGGGTATGGATTAATTGGGAGTGTTCGAGGGGTAGCTCAAATGGTTTCTTATGAGGTTGTTTTTTTTTTTTACTTAATTGTTGAAGATAGGAGATTATGATTGGGAGGGGTTGGTGGTTTGGGG--GATACTTGGAGGTTTTTTTTAGTTTGGTTGGTTTTAATCTTAGCGGAGTTGAATCGAACTCCTTTTGATTTGGTGGAGGGGGAGTCGAGTTGGTTTCTGGGTTTAATGTAGAGTATTCGGGTTCGGTTTCACTCTGCTTTTTTTAGCCGAGTACATGAATATCTGGTTTATTAGTTTGGCTAGTGGTGTAGTTTTTTATCTATTTAGGTGGTTTTTTTTTCTATTTTTAATTTTGTGGGTGCGGGGGGTTTTACCTCGTTTTAAGTTTTATCAGTTAATTGAGTTAATGTGGGGGGTTTTTTTACCTATGGTTTT--TTTTGTT
Homo_sapiens                  TACTCCTCATTGTACCCATTCTAATATGGCATTCCTAATGCTTACCGAACGAAAAATTCTAGGCTATATACAACTACGCAAAGGCCCCAACGTTGTAGGCCCCTACGGGCTACTACAACCCTTCGCTGACGCCATAAAACTCTTCACCAAAGAGCCCCTAAAACCCGCCACATCTACCATCACCCTCTACATCACCGCCCCGACCTTAGCTCTCACCATCGCTCTTCTACTATGAACCCCCCTCCCTCAACCTAGGCCTCCTATTTATTCTAGCCACCTCTAGCCTAGCCGTTTACTCAATCCTCTGATCAGGGTGAGCATCAAACTCAAACTACGCCCTGATCGGCGCACTGCGAGCAGTAGCCCAAACAATCTCATATGAAGTCACCCTAGCCATCATTCTACTTACTAATAAGTGGCTCCTTTAACCTCTCCACCCTCAAGACTCTGATTATCCTGCCATCATGACCCTTTAATATGATTTATCTCCACACTAGCAGAGACCAACCGAACCCCCTTCGACCTTGCCGAAGGGGAGTCGAACTAGTCTCAGGCTTCAACATCGAATACGCGCAGGCCCCTTCGCCCTATTCTTCATAGCCGAATACACAAACATTATTATAATAAACACCCTCACCACTACAATCTTCCTTTGTCACCAAACCCTACTTCTAACCTCCCTGTTCTTATGAATTCGAACAGCATACCCCCGATTCCGCTACGACCAACTCATACACCTCCTATGAAAAAACTTCCTACCACTCACCCTAGCATTACT
Lampetra_fluviatilis          TAATTTTAGTTTTAATAGTCCTGCTGTAGCATTTCTAACAATAGTTGAACGAAAAACCCTAGGTTATATACAACTTCGCAAAGGACCAAATGTTGTCGGATTTATAGGACTTTTACAACCTATTGCAGACGGAGTAAAATTATTTCTAAAAGAACCCGTATGACCCACCGCAGCCTCCCCAGCCTTATTTATCGCAGCCCCCATTATAGCGCTAACTTTAGCTCTATCGCTCTGAATATTTATTCCTTAATCTTACTCTTCTTGTAATTTTAGCAATTTCAAGCTTATCAGTCTACGCCTCCCTTGGCTCAGGTTGAGCCTCTAACTCAAAATATGCGCTAATCGGAGCACTTCGAGCCGTAGCCCAAACCATCTCATATGAAGTAAGCCTAGGCTTAATTCTATTTTATTTTAACAGGAGGATTTTCCCTTCAAGCCTTCAAGAACCTGATTCTACTCTCAAGCTGACCACTCAATATGATTTGTTTCTACTTTGGCAGAAACAAACCGAACCCCGTTCGATTTAACTGAGGGAGAATCGAACTTGTCTCTGGTTTTAATGTAGAATATGCGGAGGTCCATTCGCTTTATTTTTTCTGGCTGAATACTCTAATATCTTATTTATAAATACCCTTACAGCAATTATATTTCTTAATAATAAAGCAACCCCACTCATTATCCTATTCCTCTGAATCCGAGCCTCATACCCCCGATTCCGATATGATCAGCTGATACACCTTATGTGAAAGAATTTTCTACCCCTCAACCTAGCCCTTTT
Lepidosiren_paradoxa          TAACCTATATTATTCCTATCTTATTGTAGCATTTTTTACCCTAATTGAACGAAAAATGCTCGGATATATACAACATCGCAAAGGGCCAAACATTGTCGGTCCCTACGGCCTTTTTCAACCTTTAGCTGATGGGGTAAAATTATTTATTAAAGAACCAGTACGACCCTCAACTTCCTCACAACAATTATTTACTATTTCACCAATTTTAGCCCTCGCCTTAGCCCTAATAATTTGAGCCCCAATTCCTAAACTTGGGTCTACTTATAATTATAGCCCTATCTAGCCTCTCAGTATATTCAATTTTAGGGTCTGGCTGAGCCTCAAATTCAAAATATGCCTTAATGGGTGCTCTCCGGGCAATTGCCCAAACTATCTCCTATGAAGTAAGTCTTGGGCTAATTCTTCTTAATTTTTGTAGGAGGATTTACGCTATACACATTCAAAAATATGACTTTATTTTCATCCTGACCTTTTAATATGATACGTATCTACCCTAGCAGAAACGAATCGAACACCTTTTGATTTAACTGAGGGGGAATCGAACTAGTTTCCGGCTTTAACGTAGAATATGCGGGGGCCCATTTGCCCTCTTCTTCTTAGCTGAATATGCAAATATTATATTAATAAATTCAGTATCAACAGTTATTTTTTTTAATTGTTAAACAATAATTCTCTCAATAATATTTTTATGAATTCGGGCCTCCTATCCACGCTTCCGCTACGATCAATTAATACACTTAACCTGAAAAAACTTTCTCCCTATTTCATTAGCAATAAT
Limulus_polyphemus            TTGTTATTTTGATTTGTGTTTTAGTGTAGCTTTTTTAACTTTGTTGGAGCGAAGGATTTTAGGGTATATTCAGATTCGTAAAGGGCCCAATAAAGTAGGAGTGATAGGAGTTTTACAACCTTTTTCTGATGCGATTAGGTTATTTTGTAGGGAGCAGAGTTATCCTTTTTTATCTAATTTTTTATTTTATTTTGTAAGTCCGGTTTTTAGACTTTGTTTGGCTTTGTGTTTGTGATTAATTTTTCCTTGAGTTAGGGTTATTATTTTTTTTATGTGTTTCTAGCTTTGGGGTTTATGCTATAATAGGAGCTGGTTGATCATCAAATTCTAAATATGCTATATTAGGAGCTTATCGGGCTGTGGCTCAAACTATTTCTTATGAGGTAAGTTTGGCTCTTATTATTTTTTGTTTTAGTTGGGGGATATGACTTGTTGAGATTCAGAATGGTGAATGTTTGGGGGTTTTTTCCTTTTTGTATGATTTTCATCTTGTTTAGCTGAGACAAATCGTTCTCCTTTTGATTTTGCTGAGGGGGAGTCGAGTTGGTGTCTGGATTTAATGTGGAGTATAGAGAGGAGGATTTGCTCTTATTTTTATAGCTGAATATGGAAATATTTTGTTTATGAGATTGATTAGAGTGGTAATTTTTCTTTATTGGAAAGTAGTGATTTTAAGAATTTTGTTTTTGTGGGTTCGTGGGACTTTTCCTCGATTTCGTTATGATAGGTTAATGGGTTTGGCGTGAAGGATTTATTTACCTTTGGCATTAAATTATTT
Luidia_quinalia               TATTTTTTGTTATACCTGTATTACTGTAGCCTTGTTAACTTTAGTTGAGCGTAAGGTTTTAGGCTACATGCAGTTGCGTAAGGGGCCAAAAATTGTTGGGCCTTTTGGGTTACTTCAACCTATAGCGGACGGGGTGAAGTTGTTAGTAAAGGAGACCTTAAAGCCTTCGAGTGCGTCTTCTTTTCTGTTTATATTTGCCCCTATATTGTTTTTAGGTATAGCGTTAGTTCTGTGGTCTTTTATTCCTAAAACTTTCGTTAATTATAGTAATAGGCTTATCAAGGCTATCGGTTTATTCTTTATTAGGGTCTGGGTGGTCGTCAAATTCTAATTATTCGTTTTTAGGGGCGGTTCGGGCAGTAGCTCAGACGATTTCTTATGAAATTAGGTTAGGGTTAATTCTTTTTAGTTTTTTCAGGTGGTTTTAGATTAAAGGTAATCAAGATCGTGACTGGAATGGGGGTTTTTCCTCTTAGTGTGGGTTATATCTACACTAGCAGAAACTAAACGTGCTCCTTTTGATTTAACGGAAGGTGAGTCGAAATAGTTTCAGGTTATAAAGTAGAATACTCGGAGGCCCTTTTGCCCTTTTTTTTATAGCAGAATACTCCAAAATTATATTTATGAACCTATTAAGGGTTGTAATCTTTTTTTGGAATAAAAGAGGTTTTTTAGTAGTGGTCTTTTTATGGGTGCGGGCCTCTTACCCTCGTTTTCGATATGATCAGCTAATGTACTTAACGTGAAAGAAGTATTTGCCCTTAAGTCTCTGTTTTTT
Lumbricus_terrestris          TAATAAGATTGGTACTTGCGCTCCTATAGCCTTCTACACACTAATAGAGCGAAAATTCCTTGGGTACTTCCACCTACGAAAAGGGCCTAATAAGGTAGGGCTAATGGGGCTTCCGCAACCATTTGCTGACGCAATTAAACTTTTTGTAAAGGAGCAAGCTAAACCTAACCCCTCGAATCAAACCCCGTTTCTATTTGCCCCTACCATAGGATTAGTTTTAGCTCTCTTAATGTGAGTAATCTACCCTTCAATTTAGGGTCCTATATTTTTTATGTGTATCAAGAATAAACGTATATACGACCTTTCTCGCTGGCTGAAGATCCAACTCTAAATATGCTCTACTGGGAGCTTTACGGGGGGTTGCTCAAACTATTTCATACGAGGTTAGAATATCCTTAATTCTTCTTAATTAT-TTTATCAACTATAGATTTCACTAAAAT----TCCTGAATCTATTTATATTTATTCCCTTTAGTATGGTTCATTACTAATCTAGCAGAGACTAATCGAACCCCGTTCGATTTTGCAGAGGGCGAGTCGAACTGGTATCCGGGTTTAATGTTGAGTACAGGCTGGCCTTTTTGCCTTAATCTTCATAGCAGAGTATGCAAATATCTTAATTATGAGCCTATTCACAAGTGTTATTTTTATTTCTTCAAACATTACCTTAGCC---ATGCTCTTTGTGTGGGTTCGAGCAACATACCCCCGAATACGTTACGACCATCTAATAAACCTCACATGAAAAAGATTTCTCCCCCTATCTCTAGCCCTATT
Metridium_senile              TAATAATAGTTATCCCGTTACTTGTGTGGCTTATTTAACTTTAGCTGAACGGAAGGTTTTAGGTTATATGCAAGCTAGGAAAGGGCCCAATGTAGTAGGTGTTTATGGGCTGTTACAACCTCTTGCTGATGGTATAAAACTATTTACTAAAGAGTTAGTGATTCCTCACTATGCTAATTTGTTTATTTATGTGGCGGCCCCCGTCCTTTCATTCACTTTAGCCTTAATTGCTTGGGGTGTTATTCCTGAAAATAGGAATTTTGTTTACGTTGGCCGTGTCTTCCATTAGTGTTTATGCTATTTTGATGTCCGGTTGGGCGAGTCAGTCTAAGTATGCTTTCTTAGGGGCTATTAGAGCGGCGGCTCAGATGATTAGTTATGAAGTTTCGATTGGACTAATAATAATTCTTATGCGTGGGTTCTTTGAATATTACTGAAATCAAAGATCTGGTTTTTTTCCCCCTGTTTCCCGTTGATGTTTTTTGCTTCGGCGTTAGCTGAGACTAATCGAGCTCCTTTTGATTTAACAGAGGGTGAGTCGAGTTAGTGTCAGGTTATAATGTAGAGTATGCTCTATGTCTTTTGCTTTATTCTTTCTTGCGGAATATGCTCATATAATATTGATGAGTTGTTTAACTACAATTTTATTTTTTTGGTTTAAAACCTCTTTTATAATTTTACTTTTTATTTGAGTAAGAGCCTCTTTTCCTAGAATGCGGTACGATCAATTAATGGCCTTATTATGGAAATCTTACTTACCCTTAAGTTTGGCTTTTGT
Montastraea_franksi           TTTTTGTTATTGTTCCTTTACTTATGTGGCCTTTTTAACTTTAGCAGAACGAAAAATCTTAGGATATATGCAAATGAGAAAAGGGCCAAATGTTGTAGGGG---GCGGGCTTCTTCAGCCTTTTGCAGATGGGATAAAATTATTTCTTAAAGAAATGATCATCCCTCATCAGGCAAGTGCTTTTGTTTATTTTTTTGCCCCAGTTGCCTCTTTTACATTAGCTTTTATTGTTTGGGGAATTCTTCCTTAATATTGGTCTTTTGTGGGTTTTAGCCATTTCTTCTATAAGTGTTTATGCTGTTTTAATGTCTGGGTGGGGGAGTCGTTCAAAATATGCTTTTTTAGGGGCTATTCGCGCGGCTGCGCAAATGATAAGTTATGAGGTTTCGATTGGGTTGATCTTGATTTTTATGTGTTGGCTCTTTGGCTTTTAATAAAATCAAAAATTTGATTCTTATTCCTTTTTTTCCTATTAATGTTTTTGGTTTCTATTTTAGCAGAAACGAATCGTGCCCCGTTTGATTTAACGGAAGGAGAATCGAGCTTGTTTCGGGCTATAATGTTGAATATGCTCTATGTCTTTCGCTTTATTTTTTTTAGCAGAGTATGCACATATTATTTTTATGAGTTGTTTGACTATTCTTTTGTTTTTTTGGTTTGAAGTTATTTTTATTGTTTGTTTTTTTTTATGGGCACGAGCGTCTTTTCCTAGGATTCGATATGACCAGTTAATGGCCCTATTATGAAAAGGGTATTTGCCTTTTAGTTTGGGGGTTGT
Myxine_glutinosa              TCCTCACTTTTGTAATAATTTTAATGTGGCTTTTTTAACTTTAATTGAGCGAAAAGTTCTGGGATATATGCAGCTCCGTAAAGGCCCTAATATCGTGGGCCCTTTCGGGCTTCTTCAGCCATTCGCTGACGGAATCAAACTCTTTATTAAAGAGCCTTTACAACCATCTTACGCTTCAATTTTCTTATTCATCCTGGCTCCCGCCTTAGCAATTTCACTCGCCTTAATTTTATGAATTTCCTTACCTGAACCTCGGATTGATATTTATCTTAGCCATTTCAAGTCTCTCAGTTTACTCTCTCTTAACTTCAGGCTGGGCATCAAATTCCAAATATGCCTTAATAGGCGCCCTACGAGCAGTCGCTCAGACAATCTCCTATGAAGTAACCCTAGGCTTAATAATTGTCCATTTTGTCGGGGGGTTTTGACCTTAAGCTCTTCAAAAATCTGATTATTTTCCCAATATGACCGATTAATGTGATTTATCTCAACATTAGCGGAGACCAATCGCTCGCCCTTTGACTTAACAGAGGGGGAATCGAATTAGTTTCCGGATTTAATGTAGAATTTTCGGGGGCCTATTTGCTTTATTCTTTTTAGCAGAATACGCTAACATTTTATTTATAAATTCATTAACTGTAGTCCTATTTATTAACAATAAAACTATATTCCTGATTTTTTTATTTCTATGAGTTCGTGCATCATACCCCCGATTCCGCTATGACCAACTCATACACTTAATATGAAAAAACTTTTTGCCTATTACACTCTCTTTATT
Nesomachilis_australica       TAGTATTAATTATTTTTGTTTTGGTGTTGCTTTTTTAACATTGCTTGAACGGAAGGTTTTAGGGTATATTCAGATTCGTAAAGGGCCTAATAAAGTTGGTTTTATAGGAGTTTTTCAACCATTTTCTGATGCAGTAAAGTTGTTTATTAAGGAGCAGAGTTATCCAATGTTGTCTAATTATTTGCTTTATTATTTAAGTCCGGTTATTAGTTTATTTATTTCTCTTATTGTGTGGGCAGTAATACCTTAGTTTAGGGTTGTTGTTTTTTTTGTGTTGTATGAGATTAGGGGTGTATACTATTTTGTCTGCTGGGTGATCTTCTAATTCTAAATATGGCTTATTAGGAGGATTGCGTGGAGTTGCACAGACAATTTCTTATGAAGTAAGCTTAGCTCTAATTTTATTTTTTTTTGGCTGGGAGTTTTGATTTAATAAGTTTCAAGAGTTTGGTTATAGTGCCTGCTTTTCCATTTATGTTGGTTAGCTAGATGTTTGGCGGAAACCAATCGTACACCATTCGATTTTGCAGAGGGGGAGTCGAGTTGGTGTCTGGGTTTAATGTTGAGTATAGGCAGGCGGGTTTGCTTTGATTTTTATGGCAGAATATGCAAGAATTTTATTTATAAGAATATTGTTTTCTGTTTTGTTTTTTTTATTTAAATTGTGTTTTGTTTGTTTTGTTTTTGTGTGGGTACGGGGTAGTTTACCACGTTTTCGTTATGATAAGTTAATATATTTAGCTTGAAAGAGATTTTTACCTATTTCTTTAAATTATTT
Paracentrotus_lividus         TTTCTTTTTTGGTGCCAGTTCTTCTGTAGCTTTCCTCACTCTAGTTGAACGAAAGGTATTGGGTTACATGCAATTCCGAAAGGGACCAAAAATAGTTGGACCCTATGGACTCTTACAACCCTTTGCAGACGGCCTTAAGCTTTTTATTAAGGAAACTTTAAAGCCCTCCACAGCATCACCATACTTGTTTTTTTTGTCTCCCCTGTTATTTATGGCACTTGCATTGCTCTTGTGAAAATTGATGCCTCCAACTGTCTCTGCTACTAGTCCTTGGACTGTCAAGCTTATCCGTTTATGCCATACTAGGATCTGGATGGGCCGCCAAATCTAAGTACTCGTTAATAGGAGCGATACGAGCCGTAGCCCAAACTATTTCCTACGAGATTAGCCTCGCATTAATCTTACTTTATAATTACCAGAAGGTTTAACTTAACATATATCAAGATCCTGGTTTCACTAAGATGCCTTCCACTATATTTGATTTGTCTCAACCCTAGCAGAGACAAAACGTGCCCCCTTTGATCTAACAGAAGGAGAGTCGAGATAGTATCGGGATACAACGTTGAATATGCGGAGGACCTTTCGCCCTGTTCTTTATTGCTGAATATGCTAAAATAATTTTAATGAATCTCTTTTCAGTGGTCATTTTTCTTTGGATTGAAACCACTCTTTTAGTTTTTTTATTCCTATGAGTACGGGCTGCCTATCCCCGATTTCGGTATGATCAACTAATGTTTCTAACTTGAAAGAGGTACCTACCACTCTCCATTGGAGCCCT
Phallusia_fumigata            TG---TTTGTCGTGAGCTTGTTGCTGTGGCTCTTCTCGTCCTTTTGGAGCGTAAGGTTTTGGGACTAGCTCAGCTGCGTAAGGGGCCCAATATTGTGGGGATCTATAGGATCCTGCAAACTGTTGTTGATGGTGTAAAGCTTTTGACTAAGGAGATAGTCTTAGTCACGAATGATCGGTTTGTGTTTTTTTACGTATCCCCATTTTTGCTGTTCAGCCTCGCAACGATGGGTTGGTTCTTTATGCCGGGGGATAACGATTCTAGTGATCCTATATATTTCAAGTATGGGGGTATATGGAGTGCTGTGGGCTGGGTGGGGGTCCGGTAGTGTCTACTCCCTCATGGGGAGGGTGCGCGCTGTTGCTCAGATGATCTCTTATGAGATTGTGATAGCGTTGTTTATTTTTATATTTTTCTAGGTCGTTAGACTGAGAGAGGTTTATGGGGTGGGGTGGGGCGACCCTGTGGTTGGTTTATTTGGGGAAGAATTGTGTTAGCGGAGCTAAATCGTGTTCCATTTGACTTAGTGGAGGGGGAGTCGAGCTTGTGGGTGGGTATAATGTCGAGTATTCGGCTATAGGTTCACTTTATTTTTTTTAGCTGAGTACATAAACATTTGGCTGTTGTGTTGGTTAAGTTTGGTGTTGTTTGG----ACTTGTGTGGCGGTGGTAGGGGTGGTGTAT------GTGCGGAGACTTCTACCACGCTATAAGTTCACCGACCTTATTAGGTTGACTTGGCGCATCTATTTGCCTATTGTATTGTTTGGCTG
Phallusia_mammilata           TACTCTTTGTCGTTTGCCTCTTGCTGTGGCTATGCTTGTTTTGCTGGAGCGTAAGGTGTTGGGCTTGACTCAGCTTCGAAAGGGACCCAACATTGTGGGGCTTTACGGGGTCTTGCAGACGGTTGTGGACGGGGTGAAGCTACTTACTAAGGAGATGGTTCTATTGGGGGGTGACCGGTTCTTTTTTTTCTATGTGTCTCCGTTCCTTCTTTTTTGTTTAGCCACTTGGGGGTGGTTCTTTATGCCGGGGTATTAGCGTGATTGTAGTCCTCTACATCTCGAGTGTGGGGGTGTATGGCGTTCTTTGGGCTAGGTGGGGTTCGAGTAGTGTATACTCTCTAATGGGAGGTGTGCGGGCTGTTGCCCAAATGATTTCATATGAAGTCGTGATGGGACTCTTTATCATCCTATTTTGCTAGATCTCTAGATTGGGATAGGCTTATAGGGGGGGATGGGAGGACTGTCTGATTAGTTACTATGGGTGGGGATTGTGCTTGCGGAATTAAATCGTACTCCTTTTGATTTAGTCGAGGGGGAATCGAGCTCGTGGGTGGCTATAATGTTGAGTATTCGGGTACAGATTCACGCTATTCTTTTTAGCGGAATACATGAATATTTGGCTACTGTGCTGGCTCAGTGAGGTTCTATACCT----TTTAGTGCTCTCGTTGGGGGGGTAGTCTAT------GTCCGCGGACTGCTACCTCGATTCAAATTCACCGATCTAATCGTGCTCACGTGGCGCATTTACCTGCCGGCTGTTCTTTGGGGGTG
Pisaster_ochraceus            TAGGTTTTATTGTTCCAGTATTACTGTGGCTCTATTAACGTTAATAGAGCGGAAGGTGTTGGGTTATATGCAGTTGCGTAAGGGTCCTAAAATAGTTGGACCTTATGGATTGCTTCAGCCTATTGCAGACGGATTTAAGTTAATTATAAAGGAGACTTTAAAGCCTTCTAATGCTTCTCCTTATTTATTTTATTTGTCTCCTGTTCTTTTTTTTTTCTTGTCAATATTATTATGATCAATAATTCCTTAAATTATCTTTAATACTAATACTTGGGTTATCTAGGCTATCTGTTTATTCTTTGCTTGGGTCGGGGTGATCATCTAATTCTAACTATTCCTTTTTAGGGGGAGTTCGGGCGGTGGCTCAAACTATTTCTTATGAAATAAGATTGGGTTTAATTTTATTTGGTATTTTCAGGAGGTTTTAATATTGGTCTAATCAAAATGTTGGCTGCAGTTTGTTGTTTTCCTTTCCATTTGGTTTATTTCTACTTTGGCCGAGACTAACCGAGCCCCATTTGATTTAACTGAGGGGGAATCGAAATAGTTTCAGGGTACAATGTTGAATATTCGGAGGACCTTTTGCCCTTTTTTTTATTGCGGAATATGCTAATATTATATTTATGAATTTATTTAGGGTTTTATTATTTTTTGATATTTAAACGGTGGCATTAGTTGTTTTATTTTTGTGAATTCGTGCGTCTTATCCTCGATTTCGTTACGATCAGCTAATGTATCTTACTTGAAAGAAGTACTTGCCTCTTTCTTTAGGTTTGCT
Platynereis_dumerilii         TAATTACTTTTATTTGTATTCTTCTATAGCATTCTTTACCTTACTTGAACGTAAAATTCTAGGTTATATTCAACTACGAAAAGGACCAAACAAAGTAAGAATTATAGGCATTCCTCAACCAATAGCCGACGCACTTAAATTATTTACTAAAGAACTTAACTTACCAACAAGAGCCAATGTTATTCCATTTATTGCAACCCCTATGCTTGCATTATTTTTAGCGTTAATACTATGAAGTCTTTATCCTAACCTACAGAATTATATTGTTTCTATGTATTTCCAGAATAAACGTATACACCACTTTATTCTCCGGTTGAGCGTCTAACAGAAAATATTCGTTACTTGGTGCCTTACGCAGAATCGCCCAGACGATCTCTTATGAAGTATCAATAGCACTTGTTATTTTTAATTATATTAACAACCTTGAGACTCAACCTATTAACT-TTTATATTTGGCTAATATTATGGCCCTTTAACCTGATTTATCACCTCATTAGCCGAAACCAACCGCACGCCTTTCGATCTAGCTGAAGGAGAGTCGAACTAGTATCAGGGTTTAACACTGAATACAGTCAGGCACATTTGCTCTCATTTTTATAGCAGAGTATATAAATATCATTGCTATAAGAATAATCACCTTTGTTCTATTTATTAATTATGTTACGACGTTAGTAAGGGTGTTATTCATCTGGGCTCGGGGTGCCTACCCACGTATACGATATGATAAATTAATAAGACTAACATGGAAACAATTCCTACCCATAACTCTAG------T
Priapulus_caudatus            TTATTTTGACAATTTGTGTTCTTATGTAGCTTTTTTTACTTTACTTGAACGAAAGGTCTTAGGTTATGCACAATTACGAAAAGGGCCTAATAAAGTTGGTTTTATGGGTATCCCCCAACCTCTAGCTGATGCTGTTAAACTTTTTATTAAAGAACTAACTTTACCTGTTGAAGCTAATTTATACGCATATTTTTTTGCTCCCGTTTTTAGTCTTTTTATATCTTTACTAATATGAATTATTTTTCCTTGGGCTTGGATTAGTGTTTTTTCTTTGTTGCACTAGAGTCAGCGTTTATGGAACTTTAGTAGCAGGGTGGGCCTCTAACTCTAAATATGCTCTCTTAGGGGCCCTTCGGGCTGTTGCTCAAACAGTTTCTTATGAAGTAAGTTTAGCTCTGGTTCTTTTACTTTCACTTTTTCTTGCCTAGGACAAGGAGCTTCAATTACGTGGCATTCTTAATTTTAGGTCCATTTGATTTGGTTTGTTTCTTGTTTGGCTGAAACCAATCGTGCTCCTTTTGATTTTGCTGAAGGAGAATCGAATTAGTTTCTGGATTTAATGTTGAATATAGGGCGGGGGATTTGCTCTTATTTTTATGGCGGAATATGGAAGAATCATTTTTATGAGATTTCTTATGTGTTTATTATTTTTTTATTTTAAACTTGGTTTAATTTGTTTTTTATTTTTATGAGTTCGTGGGGCTTATCCTCGTTTTCGTTATGATCAATTAATGTATTTAGCATGAAAGGTTTACTTACCTGTTGTATTAAACTACTT
Protopterus_dolloi            TAATATATATTGTTCCAATTCTTCTGTAGCATTTCTCACTCTTGTTGAACGGAAAATTATTGGGTATATACAACACCGCAAAGGCCCAAACGTAGTCGGACCCTACGGGCTTCTTCATCCAATTGCCGACGGAGTAAAACTTTTTATTAAAGAGCCAGTACGCCCCACTGCCTCCTCAACAACACTATTTATTCTAGCCCCAACTCTCGCACTAACTCTCGCACTTTTAATTTGAACCCCCCTCCCTCAATTTAACCCTACTCTTTATCATAGCTGTCTCCAGCCTCTCCGTTTATTCAATTTTAACATCGGGCTGAGCCTCCAACTCAAAATACGCCTTGATCGGGGCCCTTCGAGCAATCGCACAAACTATTTCCTACGAAGTAAGTCTTGGCCTTATCTTATTTCATTTTTATAGGCAATTTTTCTATATTAACCTTCAAGAATCTGACTTTTATCCCCGCCTGACCCCTCAATATGGTACGTGTCTACCTTAGCCGAAACAAATCGCTCACCCTTTGACCTAACTGAGGGGGAGTCGAATTAGCCTCAGGCTTTAATGTAGAATACGCGGAGGCCCCCTTGCCTCATTTTATCTTGCAGAATATGCTAATATTATACTGATAAACACTATTTCCGTAATTATTTTTTTTAATGTTTAAACAACGGCCCTTTCCCTAGTATTTTTATGAGTTCGAGCATCATACCCCCGATTTCGCTATGATCAATTAATACACCTAATTTGAAAAAATTTCTTACCCCTGACTCTATCCCTCAT
Pupa_strigosa                 TGGGTACATGTTTATGTGTTTTATTGTTGCTTTTTTTACTCTACTTGAACGTAAAGTTTTAGGTTATGCCCAAATCCGTAAAGGACCGAATAAGGTGGGGATTTGGGGCGTAGTTCAGCCATTAGCGGACGCAGTAAAACTATTTGTAAAAGAAAAAATTGTACCTTTAAGAAGAAATGTTCTATCTTTATTTATTGCGCCAGCTTTAAGCTTGACACTTGCACTTAGCCTTTGGTTCATGTACCCTTACTTGGGGATTACTATTATTTTTTTGTATTACTGCTTTAAATGTTTACAGCACTCTTTTAGCTGGATGGGCCTCTAACTCTAAATACGCGTTTTTGGGAGCTTTACGGGCGGCAGCTCAAACTATCTCGTATGAAGTTAGGCTGCTACTAATTATTCTCCATGCTAATTAAAACAGGATGTTGAGA------AAAAGTACCCCGTATTTTGCTGATAATTCCAATCTATTTGATTTACTTCTACTGTAGCTGAAACAAATCGAGCCCCATTCGATTTCGCAGAGGGGGAATCGAAATTGTTAGGGGGTTTAATATTGAATATAGTCTGGCTTATTTGCTTTACTATTTATAGCGGAATACGGTAATATCCTATTCATAAGTATGGCCACTTGTATTTGGTTTTTTAACGGTTGGGTTTTACTAGTGAGAGTGCTATTCTTACTCGTTCGTGGTGCTTACCCTCGTTTTCGGTATGATCTTCTAATAATATTGTGTTGAAAAAGATTTTTACCAGTATCGCTAGTGAGACT
Raja_porosa                   TAGCCTACATTATCCCAGTATTATTACAGCATTCCTCACCCTCGTAGAACGGAAAATCCTAGGCTATATACAACTCCGCAAGGGCCCTAATGTAGTCGGACCCTACGGCCTTCTCCAACCAATCGCTGATGGGTTAAAACTCTTTACTAAAGAACCAGTACGCCCATCCCACTCATCCCATTTTCTATTTCTAGCCACCCCCACCACAGCCTTAACCCTAGCACTACTCATATGAATACCCCTCCCTCAACCTGGGCTTACTATTTATCCTAGCCATTTCTAGCCTAACCGTCTATACCATCTTGGGCTCTGGTTGGGCCTCAAACTCTAAATACGCCCTAATAGGGGCCCTACGTGCTGTAGCACAGACTATTTCATATGAAGTCACCCTGGGCCTAATCCTACTTAATTATGACCGGGGGCTTTACACTGCACACATTCAAGAGTCTGACTTTTATCCCAGCCTGACCCCTTGATATGATACATCTCAACCCTAGCAGAAACCAACCGAGCCCCATTCGATCTTACTGAAGGAGAATCGAACTAGTATCAGGATTTAACATTGAATACGCGGAGGACCATTCGCCCTCTTCTTCTTGGCCGAATACTCAAATATTCTGATAATAAATACACTATCCGTCATCCTATTCATTTATAATTAAGCAACCATATTAACTCTCCTATTCCTATGAATTCGTGCCTCCCACCCACGTTTCCGCTATGATCAACTCATACACCTAGTATGAAAAAACTTCTTACCCCTTACATTAGCCCTCAT
Saccoglossus_kowalevskii      TACTCATTATAGTACCTGTTCTTCTGTTGCCTTTATTACTCTTGGTGAACGAAAAGCCCTTGGTTATATGCAAGCCCGAAAAGGCCCCACCCTCGTAGGACCTTACGGGCTCCTTCAACCCATTGCTGACGGTGTAAAACTTTTTATAAAAGAACCTATCAAACCTTCCTCTGCAGCCTCATGACTATTTCTTGCCACACCCATTTTAGCATTAACAATCGCTTTGATTCTTTGAGTTCCTATGACTTAACCTTTCTCTTATCTTTATACTAACTCTGTCAAGACTAGCTGTATATACAATACTAGGATCCGGTTGGGCCTCCAATTCTAAATATGCACTTTTAGGAGCAATTCGTGCTGTAGCACAAACTATTTCTTACGAAGTTAGCTTAGGCCTTACAATACTTAGTATTGGCAGGAAACTTTAATCTAACCTCTATCAAACTCCTGATTTTCCTAACTTGCGCCCCTGTTAATGTGGTACATCTCCACTCTTGCTGAAACAAACCGTAGTCCATTTGACCTAGCAGAAGGAGAATCGAGTTAGTTTCAGGATTTAATGTGGAATATGCGGTGGCCCCTTCGCCCTATTTTTTCTCGCTGAATACTCTAATATCATATTTATGAATGCCCTCTCTACAATTTTACTGTTTAGCCTTAAAATAACCTTCCTCTCATTTGTGTTTCTCTGGGTTCGTGCATCATACCCCCGCTATCGATACGACCAATTGATGCACCTTGCTTGAAAAACCTTTTTACCTCTCTCTCTAGGCCTTCT
Scutigera_coleoptrata         TATTTTTAGTAGTTTGTGTATTGGTGTTGCCTTTTTAACTTTATTGGAACGAGTAGCTTTGGGTTATATTCAGATTCGTAAGGGGCCTAATG---------TTTTGGGGGATTTACAGCCTTTTTCTGATGCTATTAAATTATTTACTAAGGAGATTGTTAGTCCTATTATGGCTAATTATACATTTTATTATTTGTGCCCGATTATGAGATTAGTATTAGCGTTATTTCTATGGATAGTTATTCCTAAGTTTAGGTCTCTTATTTTTTATATGTGTAAGAAGTATAAGAGTTTATAGAGTTATGGGTGCTGGTTGATCCTCTAATTCTAAGTATGCCTTACTAGGTAGAATTCGGGCAGCAGCGCAAACTATTTCATATGAAGTTAGAATAGCTTTAATTTTATTTAATTTTAACAGAGAGTTATAACTTAATAGATTACAAAATCTTGGTTTTCTTTATTTCATTTCCTTTTGATATGACTAATTACTATGTTGGCAGAGACTAATCGTACACCTTTTGACTTAGCCGAGGCAGAATCGAGTTGGTATCTGGTTTTAATATTGAATATAGAGAGGGGGATTTGCTTTAATTTTTATAGCTGAGTATGGTAATATTCTACTAATAAGAATAATAATAACAATTTTATTTTTTTATATTAATGTATGCTTCTTTTCTTTTGTTTTTATTTGAGTTCGTGGTATACTTCCTCGGATACGATATGATAAGTTAATAAATTTAGCTTGAAAGAAGCTTTTGCCTGTTTCTTTAAATTATTT
Squilla_empusa                TTGTTTTAATAATTTGCGTTCTAGTGTTGCTTTTTTTACCTTGTTGGAACGTAAAGTCTTGGGTTATATTCAAATTCGTAAGGGACCTAATAAACTAGGGTTTATTGGGATTCTTCAACCTTTTGCAGACGCTGTGAAGCTGTTTACTAAAGAACAAGCTTTGCCTGTTATAAGTAATTTTCTACCTTATTATCTTTCTCCTATTTTCAGTCTATTCATCTCTTTGATTGTTTGATTAGTCATTCCTTGGTTTGGGAACATTATTTTTTTTGTGTTGTACTAGTTTAGGGGTGTATACTCTGATGGGAGCTGGGTGATCTTCTAATTCTAAATATGCTTTATTGGGTAGTCTCCGCGCAGTCTCTCAAACAATTTCTTATGAAGTAAGATTAGCTTTGATTTTGTTTTTTTTTGGTAGGGGGTTTTAATCTTAGTTTATTCAGTCTGTTGGTTATATTTTTAAGCCTTCCTTTGCGTATGATTTGTTTCTTGTTTAGCTGAAACAAATCGAACTCCGTTTGATTTTGCTGAAGGAGAGTCGAACTAGTTTCGGGTTTCAATGTAGAGTATAGGGAGGGGGCTTTGCTCTTATTTTCTTGGCTGAATATAGGAGTATTCTGTTTATAAGGGCTCTTTTTGTGATTTTATTTATTTTGTTTAAATTAGTTTTTATGGTGTTTAGTTTTATTTGGGTGCGTGGAACCCTGCCGCGATTCCGTTATGATAAGTTAATGTATTTGTCTTGAAAAAGGTTTTTACCTGTTTCTTTAAATTATCT
Strongylocentrotus_purpuratus TCTCATTTTTAATCCCGATTCTTTTGTAGCTTTTCTCACACTAGTAGAGCGAAAGGTGCTGGGCTATATGCAATTTCGAAAAGGTCCGAATGTAGTAGGGCCTTTTGGGCTTTTACAACCCTTTGCAGATGGAATGAAGGTCTTTATAAAGGAAGAGTTGAAGCCAGTGAACAGTTCCCCTTATTTGTTCTTTTTCTCCCCTCTACTATTCTTAGCTTTGGCTTTACTTCTATGGAAATTTATGCCTACAACTCTCCCTACTTTTAGTACTGGGCCTATCTAGGCTTTCTGTTTATGCTATCCTAGGTTCTGGTTGAGCCTCAAAATCTAAGTACTCTCTCCTCGGAGCTATACGAGCAGTAGCCCAGACGATTTCATATGAGATTAGCCTGGCACTAATTTTGTTTAATTTTTTCTAGAAGATTTAACCTCACATATATCAAGATCCTGATTTCTCTCTCTTGCTTGCCCCTACATTTGATTCGTTTCCACTCTTGCAGAGACAAACCGAGCACCATTTGACCTAACAGAAGGAGAATCGAAATAGTTTCGGGCTATAACGTGGAGTACGCGGAGGACCCTTCGTTCTATTTTTTATCGCCGAATACGCAAAAATTATACTAATGAATTATTTTTCAGTGGTACTATTTCTTTGGTATTAAACCACTTTTCTG---TTTTCTGTTTTGTGAGTTCGAGCTGCCTACCCACGATTCCGGTATGATCAGTTAATGTTCTTAACATGAAAGAGGTACCTCCCCCTTTCAATAGGGGCTTT
Terebratalia_transversa       TTTTTACATTAGTTCCTATTTTATTATGGCTTTTTTTACGCTGTTGGAACGTAAGATTTTAGGTTACGCGCAGAATCGCAAGGGGCCTAATAAGGTAGGGGTGGGGGGGTGGTTACAGCCTATTTTAGATGCGGTTAAGCTCTTAAGAAAAGATTTGGTTAGTCCCTCTCGCTCTAGTAAGGTGGGGTTTTTTTTTGCTCCTGTTGCCATGATTTTACTTTCTCTGATTTTTTGATTAAACTATTGTAAGTAAGGGGGTTTTGTATTTTATGTGTGTTTCTAGTCTAAGGGTATACCCAGTGTTTATAAGTGGGTGGGCGTCTAACTCTAAGTATGCTTTATTAGGTGCTATTCGTAGGGTGGCGCAGACTATTTCTTATGAGATTAGAATGGTTTTGATTATCTTTGTGTTTAGTGGGGGGGTTTGACATAAATTTGATCCTGGTTTTGGGTGGTGTTTTGTTTCCTTATATTGCCGTGAGCGGTAACTGTTTTAGCGGAGACTAATCGGGCTCCGTTTGATTTTGCAGAGGGGGAGTCGAGCTTGTGTCGGGTTATAATGTAGAATATGGGGGGTTCCATTTACTTTGATTTTTATGGGGGAGTATATTAGTATTTTATTTTTGTCTTTAATAACGGCGGTTTTATTTATTTTGAGTCAAACTTTGGGGGTGGCTGTTGTTTTTGTGTTGGTGCGGTCTGCGCTACCTCGGCTTCGTTATGACCTGATTATAGGGTTGACTTGGAAGTGTTATTTGCCTGTGGTTTTGAGGTTGAT
Tethya_actinia                TAATTATTTTAGTGTCATTATTAATATAGCTTATTTAACTTTGGCTGAGCGAAAGGTTTTAGGGTATATTCAATGTAGAAAAGGGCCGAATGTAGTAGGTTTATATGGGTTATTGCAACCTATAGCAGATGGGTTAAAGTTATTTACTAAAGAAATAATTATTCCTAATCATGCAAATTTTTTTATATATATATTAGCTCCTATTTTATCATTAACTTTAGCTTTTATAGCTTGAGGGGTAATTCCTAGAGGTAGGTATTCTTTATTTATTTGCAGTTTCTTCAATTAGTGTTTATGCTATATTAATGTCTGGGTGGTCTAGTAATTCAAAATATGCTTTTTTAGGTGCAATTAGGGCAGCAGCTCAAATGATTAGTTATGAGGTTTCAATAGGGCTAATAATAATTTTTATGTGTTGGTACTTTAAATTTAATAGAAATCAAAAATATGGTTTTTGTACCATTATTTCCTGCTAATGTTTTTTGTATCGGCATTAGCAGAAACTAATAGAGTGCCATTTGATTTGACAGAGGGGGAATCGAGTTAGTATCGGGGTTTAATGTAGAATATTCAGTATGTCGTTTGCTTTATTTTTTTTAGCGGAATATTGTCATATAATTTTAATGTCAGCTTTTGGGGTAATATTGTTTTTTTGGTATAAAGTAGCTATTATAATTTTTTTATTTATATGAATAAGGGCTTCTTATCCAAGAATTAGGTATGATCAATTAATGGCCTTATTATGAAAATCTTATTTACCTTTAAGTTTAGCTTTTGT
Thermobia_domestica           TGATTTTAATTATTTGTGTTTTAATGTTGCATTTTTGACTTTATTAGAACGAAAGGTTTTAGGCTATATTCAGATTCGGCGAGGTCCTAATAAGGTAGGTATTTGTGGTTTACCTCAACCTTTTGCAGATGCAATTAAGTTATTTACTAAGGAGCAAGTATTTCCTACTATATCTAACTACTATCCTTATTATTTAGCCCCTGTTTTTAGTTTATTTTTGTCTTTGTTAGTATGATTAAGAATTCCTTTCTTTAGGTTTGTTATTTTTTTTGTGTTGTACAAGTATGGGGGTGTATACTGTAATAATTGCTGGTTGGTCTTCTAATTCTTCATACTCTTTGTTGGGAGGTCTTCGAGCAGTAGCACAAACTATTTCTTATGAAGTTAGCTTGGCATTAATTTTATTTATTTTTGGCTGAAAGATACGGACTGTTGAGTTTCAAGATTATGATTTTATGAATTACGTTTCCTTTTGGTTTGATTTGCTTCTTGCTTAGCTGAGACTAACCGTACTCCTTTTGATTTCGCGGAAGGTGAGTCGAGCTTGTTTCCGGATTTAATATTGAATATAGGCGGGAGGATTTGCTCTTATTTTTATGGCTGAATATGCTAGTATTTTATTTATAAGAACTTTATTTAGTATCTTGTTTCTTTTTTTGTAAGTAGTATTTATTTCTTTTGGGTTTATTTGAGTACGAGGAACATTACCTCGATTTCGGTATGATAAATTAATATATCTTGCTTGAAAGTGCTTTTTGCCTCTATCTCTTAATTATCT
Tribolium_castaneum           TGATTTTAATTTTGGGGGTTTTGATGTAGCCTTTTTAACTCTATTAGAACGAAAGGTTTTAGGATATATTCAGATTCGTAAGGGCCCTAATAAGGTTGGTTTTATGGGTTTATTACAACCTTTTGGGGATGCAATTAAGTTGTTTACTAAGGAACAGACTTTTCCTATATATTCTAATTTTTCTATTTATTACGTTTCCCCTGTAATAAACTTTTTTATTGCTTTACTATTATGAATAATAATGCCTTAATTTGTCTTTATTATTTTTTTTATCGGTTTCTAGATTAGGGGTTTACACTGTTATATTGGCTGGATGGTCTTCTAATTCTTCTTATGCTTTATTAGGTAGATTACGCGCGATTGCACAAACGATTTCTTATGAAGTGAGATTGAGATTAATTTTAATTTTTTTTAATTTTAAGAGTAAATTTGGTTGATTTCAGGATGTTGATTTTTTTTATGTGTCTGCCGTTTAATATGAGTGGTTTCTGCTTTAGCAGAAACGAATCGAACTCCTTTTGATTTTGCTGAAGGCGAGTCGAGCTTGTTTCTGGATTTAATGTGGAGTACGGAGAGGAAGTTTTGCATTAATTTTTCTTGCAGAGTATGCAAGTATTTTGTTTATAAGGATAATGTGTGTCATATTATTTCTTTTTTATTAATTGGTATTAGTTTCTTTTTTTTGAATTTGGGTTCGAGGAACTCTGCCACGATTTCGTTATGATAAGTTAATGTATTTGGCTTGAAAAAGTTTTCTTTCCTGTTCATTAAATTATTT
Urechis_caupo                 TCCTAAACATAGTAGGAGCTATACTATAGCCTTCTTTACCCTCCTAGAGCGAAAAACTCTAGGGTACATACAACTACGAAAGGGGCCTAATAAAGTAGGAATTGCCGGAATTCCCCAGCCATTCGCAGACGTACTAAAATTACTTACAAAAGAGCAAACATCTCCTTCTGTATCTAATATTGCCCCATTCGTCGGCGCACCAATTTTTGCCCTCATTTTAATCTTGATATTATGATCTTTATACCCTCCCCTTTGGAATTGTGCTATTTTTAGCAGTCTCTAGTATAAACGTTTATCCTACACTAGGGGCGGGCTGAACTTCTAACTCGAAATACGCCTTATTAGGAAGGTTACGTAGGGTCGCCCAAACTATCTCCTACGAAGTAAGAATAACCTTAATTCTATTTAATTCT-TCAA--ACTTTCAGATTTAATGCTATCAAA-TCATGACCCTACTAATAATCCCTCCCCTTAATCTGATTTATCACAAACCTAGCAGAAACAAACCGTGCACCTTTTGATTTCGCAGAAGGTGAATCGAAATTGTGTCCGGGTTTAATGTAGAATACGGAGAGGAGGATTTGCCCTAATTTTTATAGCAGAATATATAAGAATTATTGTGATAAGACTATTTAC---CGCAGTATTTTTTATGTGCTATACAGTATTTGTCAGAATTCTCTTCATTTGAGCACGAGGATCCCTACCACGGATGCGATACGATCGCCTAATATCCTTAACCTGAAAAATATTCTTACCCTTTGCTCTAGGAACCCT
Xenoturbella_bocki            TAATTAACTTAATTCCTCTTCTTGTGTGGCCTTTCTCGTTTTAGTTGAACGTAAACTTTTAGGTTACGCTCAAAACCGAAAAGGACCAAATATTGTAGGCCCCTGAGGAATCTTACAAACCATCGCCGATGGTGTAAAACTCATCATCAAGGAACCTGTAAACCCCTCTCTTTCTAACCAAATATTATTTCTTGTTTGCCCAACAGTAGCCATATTTCTAGCCTTCCTTGCTTGAATTCCCTGCTATAAACTACTCCGTTCTTTTTATTTCAGCACTATCCGCTATCAGTGTTTACACAATTTTAGGTTCCGGCTGAGCATCAAACTCAGCCTACGCTTTAATAGGCTCTATCCGTGCCACAGCACAAATAATCTCATACGAGGTCACCTTAATTCTTATTATTCTTGGTTATTTTCTCCTCCTTCAATTTGATTAAAGTCAACAATATGATGCCCCTACCCCTTTGACCTTTCAATATGATTAATTTCTTCTTTAGCAGAAACCAATCGTGCCCCATTCGATTTAACAGAGGGAGAGTCGAGCTAGTCTCGGGTTTCAACGTAGAGTACTCGGAGGCCCATTTGCTYTATTCTTTCTTGCTGAGTACATAAACATTATAATAATAAATGCACTATCCTCTATTCTATTTTTTCCCAGTAAAACACTTACCCTAACTATTTGATTTGTGTGAGTCCGAGCCTCTTTTCCTCGAATACGCTATGACCAATTAATGAATCTCATGTGAAAGCATTTCTTACCGTACACTTTATTAATCTT

[Source of sequence data: nd2]

Albinaria_coerulea            TTCTTTATTTTAGGCCAATTTTAAGTATAACATCAAGTAATTGAATTATTATTTGTTGGCTTAGA---AATTTCTTTATTAGGATTATATGTTGAATATACTTTTTAATTCAATCAGTTTCAAGACAG-------TTATCACATACTAATTGAAAATTGGCATATTTCCTTTACATTTTTGAATTATTCCAGTTTACAGAAAATTGAGCTATCTTATTGGTATTGTTGGGTTACTTCTAAAAATTGTCCCAATATGAATTTTTAATTACTATACTAAGAGTAACATCAATTATTTGGAGCATTAATTGGTATAAATTTAAGAAAAATACGAATGGTTCTAGGTGCCTCAACTATTACTCATAATGGTTGGTGGTTTTCTTTAGTAATCTTGCTGTTTTTATACCGGGTCTTCCGCC-T-TTATGCTATTTATTGGAAAAAT---------------------------TGTTGCTTATAATAATAGAAACTAATTTATGGTTT------ATTGTATTAGTATTTGCG----ATTTTAAGTGCTGTTATA
Anacropora_matthai            ----TGGCATTAGGGGGCTTTGTTTAGTTTCTTCAAGTAATTGACTTTCTGTTTATAGCGATTGAATTGTCCACTCTTTCCCTTTTTGGTCGCGAAAATATTTTGTATTAGGGGCCCTTTCATCGGTCTATTTTTTCGTGGTTCTCTTTTTTAAGTTATCCGCTGCCCCTTTTCATATGTGGGCGCCGGATGTTTATGATGGGGCTCCGACAACAACGGCTTTATTGGCCACTGTGCCTAAAGTTGGTTATTTTTCCATTTTTTTTATTAGTTGGGGCTCTTTTTTCGATTTGTGGGGGCCATTGGCGCATTAAACCAAACCAAAGTTAAACGGCTGTTGGCCTACAGTGGGGTGGGCCATATGGGCTTTGTGGTTTTATATGTAGTAATGTTGTGTTTTTGCTTAACTTTTCTTTTCGCTGGGATTCCTCCTTTAGTGGGGTTTTGGGGTAAATGGCTGGTTTTATTGGGTGGTATATCAATATTATTTAGTCTTTCTTTTGGCTGTGATGTGTTCCGTTGTGGCCGGTGTTTATTATGTTAGAATTA
Aplysia_californica           TGTTTGGCCTTCGGCCTATTGTAAGTTTATCCTCTTCCAATTGATTTTTGGTTTGCTGGAATTGAAATCAGTTTTTTAGGGTTTTCCTTTATTGAAAATACTTCTGTATCCAAGCTTTGGGAAGGCTTTATTGTTTTCTGTTAGATTAAGTTAAATTAGGCCTTTTTCCAGGTCATTTTTGGGTTCCTTCAATTGTGGCTGGATTAGAATGAATTTGCGTTCTTATATTAACATGGCAGAAAATTCCCCCTTTTGCCCTTACTTGTTCTCCTGCTAGGAGGAATAAGGGCTAGTTGGAGGTTTAATTGGTAATAATCAAACTTCTCTTCGTCCTATGATTGGTGCTTCCTCAGTTGCCCACACTGGATGAGTTTTATATTGTCTGGTTTTGGTACAGCATCTTTTAAGTATTCTTTTGAGAGGTTTACCTCCTTTCGTTATATTTAGAGGTAAGTGAATAATTATCAATATGTTGTGCAATTAGAATTAAATTTCTTATTTTACCGATCCTTGGAACTTTCATTAGCTTGATCTTCTACTTAAAATTTA
Arbacia_lixula                TCTTTCGTATCTGGACCAATATCGTTATTTTTTCACAAAAATGATTTGTAATTTGTTGGGCTAGAGTTAAGAACACTTGCTCTTTCCGATTTTGAAAGTACTTCCTAATTCAAGCTTTTAGAGC---CTCCTATTTGGCCATGCCCTTGCTTAAGTTAGGGTTAGCACCATGTCACTTTTGGTTTCCAGATGTTCTCCAAGGGCTACCATTTCTAGGTCTTATAGTTGCGTCCTGACAGAAGATAGCCCCTCTTATTATCTTTTATTATAACAGATGCACTTATTTCTACTGATTGGGTGCTGAGGAGGCTTAAACCAGACTCAAACTCGGAAGATCCTTGCCTTTTCTTCTATTGGAAAAATGGGCTGGATGTTAGTTTATTTAACCATAATTCTATTTTTATTCTCTATTTTGTTAGGTGGCTTACCCCCATTAGCAGGGTTTACTATAAAGTTTTATTCCCTACTTAATAAATAGAGGATTTATGCTATTTTCAATAGTCTTGATAGTTAGTAGCCTACTAAGCTTATTTTTTTATCTTCGAATTA
Asterias_amurensis            TTTTTAATAGCAAGGTTTTTATTGTAGCTTCTAGTCACAGTTGATTTTCAATTTGTGGGTTTAGAGTTAAACACTCTTTCAATTGCCCATATTGAAAGTATTTTTTAGTGCAGGCTTTTAGGGCGCGATGGTCCTTAACTTTGCTCTTTGTAAAGCTAGGCTTATTTCCGTGTCACTACTGATTTCCAGATGTAATCCAAGGATTAAGTTTTCTGGGATTATTACTTTCCACTTGGCAGAAGATAGCTCCTTTTATCATCCTTTCTCACAGTCTTAGGGTGTTTGTCAGTTAGTTGGGGGATGAGGGGGCTTAAACCAGTCACAAATTCGAAAGATAATGGCCTTCTCTTCTATTAGTCACTTAGGGTGAATTTTAGTTTACATTATATTAAAAGAATATTCTTTAATAATTTTGTTAGGAGGTTTGCCTCCTCTTACAGGATTCTTAAAAAAGTTTGTAGCTCTAGATTCTGTCTAAAAAATTATTAGCTCCTTGTGTTGTGTTAATAGTAGGAAGGTTATTGAGACTTTTTTTTTATCTTCGGATTA
Asterina_pectinifera          TATTTGGTATTGGGACTCTAATTGTCTTGAGGAGACACCATTGGTTTACCTTGTGTGGGACTTGAAATGAATACTTTGTCTATTGCCGATTCTGAAAGTATTTTTTAGTTCAATCTGTTAGAGCGGGATTGTATTTGACCTTGCTTTAGGTTAAGCTGGGCTTGTTTCCTTGTCACTATTGATTTCCTGATGTTATTCAAGGAGTTGGGTTTATGGGCTTGGTTCTATCTACTTGGCAAAAGATAGCACCGTTTGCTGTTCTTATTGGCTAGTTTAGGAGTATTGTCGGTTTGTAGGAGGGTGAGGAGGTTTAAATCAGACTCAAATGCGGAAGATATTTGCCTTTTCTTCTATAGCTCATATTGGTTGAATGGTTGCTTACATAATAATAATTCGGTTTTTTTTGAGAATCTTATTAGGGGGGTTGCCGCCCCTTTTTGGGTTTTTGATAAAGTTTATATCTTTAAATAGTTGAGAAAGGATGCTTCATTTTAGCTGGGGTTTTGGTTATGGGTAGATTGTTAAGGTTGTTTTTTTATCTTCGAATTA
Astropecten_polyacanthus      TACTTAATAGTAAGACTTTAGTTGTAGTCAGGAGACATCACTGGTTTACTCTTTGTGGGTTTAGAGATGAAAACTTTATCAATTACCGATACTGAAAGTATTTTCTTGTTCAATCTGTTAGTGCGCCATGATTTTTAAGAATGCTGTAGGTAAAGTTAGGTTTATTCCCGTGTCATTATTGGTTTCCTGATGTAGTTCAGGGTGTAGGATTTATAGGATTGGTATTGTCGACTTGGCAAAAGGTGGCTCCTTTTGTAGTATTTGTTAGTAATAGCTGGTGCTTTGTCTGTTTGTCGGCGGATGAGGGGGATTGAATCAAACTCAAGTGCGAAAGATTTTAGCTTTTTCATCGATCGCCCACATAGGATGAATTGTAATTTATGTTTTTATAATATGGTTTTTTTTGGGGGCGTTATTGGGGGGACTTCCCCCCTTGACAGGATTTTTAATAAAGTTTTTAGCTTTAGATGATTCAGAATGGAAGTCTTCTAAAAAGTTGCCTTCTTGTGATAGGTAGTTTAATAAGATTATTTTTTTATCTACGAATTA
Balanoglossus_carnosus        TCCTTTATAGCAGGACACTCCTCGTTCTTACAGCATCAAACTGATTTTTTATTTGTGGGACTAGAAATCAACACCCTAGCCTTTTCCTTTATTGAAAGTACTTTCTCATTCAGGCACTAGCCTCGCCCTCCTGCTTCATTGCGCAGTAACTTAAGATGGCCATTGCACCCTGTCATGGCTGACTTCCAGACGTCTTACAGGGCCTCCCTTTCCGCGGACTTATCCTTTCAACTTGGCAAAAGATCGCCCCGTTCTCCATCCTTTTTCTTCACACTAGGCCTTCTCTCAGTTAATAGGGGGCTGAGGTGGCCTCAACCAAACTCATATTCGAAAGCTCCTTGCTTACTCATCCATAGCCCATCTTGGATGAATTGTACTTTACTTTTTCTTAACACACTATTCCTTCACTACACTTTTAGGCGGCCTCCCTCCCCTTACAGGGTTCTTAAGCAAGTGACTAATTCTTCATCTCCCTCAACACCAACCTGGTAATAGCAACTACACTTATTATGGCCAGCCTTATTAGCCTTTTCTTTTATCTCCGCATTA
Branchiostoma_belcheri        TGTTTAGGTAGAAGGTCTTACTTATTTCATCTTCTACTCATTGAGTTTTTGTATGTAGGGTTAGAGTTAGGTACATTAGCATTTCCCTATATTGAAAGTACTTCATTATTCAGGCGATAGCGGCGCAGTGTTTTTTTATATTTCTATTATTAAAGCTGGGGCTAGTGCCATTTCATTACTGGGTGGTGGATGTAGTTCAAGGTCTAAATTACTTCGGAATGGTCTTGTTAACATGACAGAAAGTACCGGGTTTAATGGTTTTTTTTGCTCATCTTTGGGGCATTATCTGCTTTGGGGTGGGTTAGGAGGTTTGGGCCAGACACAAATGCGGAAATTACTAGCGTTCTCTTCAATTGCCCATTTAGGGTGATTTATCTTATATGTAGTGCTTTTCCTGTATTTGTTGGGGTTTTTGTTAGCGGGGTTACCCCCTTTTATAGGATTTTTTGGTAAGTGGTTAGTGCTAACTACTTAATAATTTTCTGGTGGGGGGTGCAGTAGCGTTAGTAGTCGGGGCTTTAGTTAGTTTATTCTATTATTTACGAGTTA
Centruroides_limpidus         TGTTTAGCTCTGGGAGAGTTTTGGCTGTTACGGCCTCTTCTTGGTTTGTTGCATGTAGGACTAGAGTTAAATCTTCTTTCATTCCATCATTTTGAAAGTATTTTTTTGTTCAGTCTTTGGCTTCCTTTTGATTTTTTGCTTTGCACTTTTTTAAGTTAGGGGCTGCTCCGTTTCATATGTGATTTCCTTCTGTTGTTGATGGGATAGGTTGATTTGTTGTTTTATTGACT----TGGCAGAAGTTGG--------CTCCTTTTTTTTCAGTTTGTTATTGTTTGTTCGGCTAGTTGGTTCGTTGGGGGGGTTTAATCAGCTTTCTTTGAGGAGGATTTTGGCTTATTCTTCTATTATGCATGTGGGGTGGATCTTTTTTAGTGTAATGTTGGTGGAATTTTTTTCTGTTTTTTTGTTGGGAGGGTTTCCGCCTATGCTTGGGTTTTTTCCTAAGTGGT--ATTTGATTTTCTTTTAAGAGAAAATGTGTTTGTGTCTTTTTTTTTAATTTTTTCTTCTTTGATTAATCTTTTTTTTTATTTTCGTTTTT
Chelonia_mydas                TTATTAATTATAGGCCACTACTCACAATCTCCAGTAACCACTGAATCCTAGCATGCCGGCCTAGAAATCAGCACTCTAGCTATTCCCACTAGTGAAAATATTTTCTAACACAAGCAACTGCCTCACACTAATCCTTCTTACTGCCCTAGCTCAAACTAGGACTCGCCCCATTCCACTTTTGACTACCAGAAGTAATACAAGGAACTTCCACAACAGCTCTAATCTTAGTTACCTGACAAAAACTAGCCCCACTATCATTACTTACTACTAATACTAGGACTAACATCTACTAATTGGCGGATGAAACGGATTAAACCAAACCCAACTACGAAAAATCATAGCATTCTCCTCCATCGCCCATCTAGGATGAATCTACACCTACATCATCATAAAACAATATTCCTTAACCCTCATATTCGCAGGCCTACCACCACTAACAGGATTCATACCAAAATGATTAATCCTCCATAACCAAACAACACATAACCATCATAGCCACTATAATAGCCATACTCTCACTCTTAACCCTATTCTTTTATCTACGAGTCA
Ciona_intestinalis            TTTTTTGTTTTTAGTTTATAATTATTCTAAGTTTAAGTGATTTTTTCCCTCTGTGTTAGAATAGAGTTAATTTCTCTATTAATGATTTATTTTGAAAATATATATTTTTACAAATTTTTTCAGGATAATTATTTTTTATTTTTCAATTGCTGAAATTAAGATTATTTCCTGGTCATTTATGGGTTGTTGATGTATTTTCAAGATTAACCTTTCAATGTTTTTTATTAGGGACTATCCCTAAGTATGCTCCATTTTTACTACTTATTAATACTTATAAGATCTTTTAGTATTATTTAGAAGTTTTCAAGGATTAAATTACAGTGATCTACGTCAAATTATAAGAAGATCAAGTATTATAAATACAAGATGATTTTAGTCTATAGTTATTCTCTTACTATTTAATTTATTGTTTAGTT-TATTATGTTTGTCATTATAAGAATACCTTGTAGAGTTATATTTTTTTATAATTTTAATTATAAGAAGTAATAATATTTTTTTTTTC------TTCTTCCTAATATTAGCAGGTTATACAATGTTTGTATTTA
Ciona_savignyi                ---------------------------------------------------TTTGTTAGGATAGAGATAATTTCTCTTTTGTTGATTTTTATTGAAAGTATATATTTATTCAAATTATTTCGAGATGGTTATTTTTTTTTTTTCTATTTTTAAAATTAGGTTTATTTCCTAGACATTTATGAGTTATTGATATTTTCTCTGGTTTAAGTCAACAATGTTTTTTATTAGGAATTATTCCTAAGTATGCTCCATTTATGTTGTTTCTTGACATGTGTTAGAACTTTGAGTATTAAGTAGAAGTTTTATTGGGTTAAATTATACAGATATTCGACAAATTATAAGAAGATCTAGTATTATAAATACTAGGTGATTGTAATTTATTCTCTTTCGGTTAATATTTACTTTAATATTTTGTC-TTTGATATTTATTATTATAAGAATACCTTGTAGAATTATGTTTTTTTTTAATTCTTATTATAAATAGAGGAAATTTTTTTTTTTTT------ACTTTTTTAATATTGATAAGATATACTATGTTTGTATTTA
Clymenella_torquata           TCTTTAACATTAGGATATTTATAGCTATTTCAAGACATTCGTGATTTATAGTATGTTGGGCTAGAAGTTAATATATACTCTTTTCCCAATGTTGAAAATATTTTTTAGTTCAAGCTCTAGGCTCGCTATATTATTTTATTTCAGATTACTTAAAAGCAGGGTTGGCCCCACTTCATTTCTGATTCCCTAGAATTATAGCAATTTCTCCTTGGTTATGTTTCCTCTTATCAACAATTCAAAAAATTGCCCCGGTCACCTTATTTATTAATTCTTGGGAGATTAATAACCTT--ATTGGTGGAATAGGGGGTATAAATCAAACACAACTGCGATCTATTATAGCCTACTCATCTATTGGACAAATAGGATGGAATATTATT---------ACTGCTCTATCATAATTATTAATATTATTTAGAGGCATTCCTCCCTTTCCGGGTTTTATTTTTAAGGCAATAGTGCTTTATTCTATGGATTAACGCAATCAAAACAAGTATTATTATTATTACTGGGTCCATTATAAGATTATATTTTTATTTAAAAATTA
Crioceris_duodecimpunctata    TCTATAATTCTAGGACTTTAATCACGATTTCCTCTTATTCGTGATTTAGGATCTGTAGGGTTAGAAATTAACCTATTATCAATTCCCACTGATGAAAATACTTCGTTACACAAGTAGTAGCCTCTCCTTACTCTTTTTTTATGCTTTACTTAAAAATAGGTGCCGCGCCATTTCACTTATGATTCCCTGAAGTTTTAGAAGGATTAAACTGAACTAACTTAATTATATTAATTTGACAAAAAATTGGGCCCATAGTAATTACTAATAAGAATCATTGTTGTTTCGACAAT--GTAGGAAGAATCTTAGGGCTGAATCAAACTAGCTTACGAAAAATCTTAGCTTATTCATCAATTAACCACATAGCCTGAATCAGAATCTATAGGATTACCATAGAATTATTTG-AAATTTTCTATTTGGAGGCATCCCTCCCTTTTTAGGGTTTTTGCCTAAGTGGTTAACTATTTTTGAGAAAAAAAAGGTTATTTTTAGTGAGAATTTTGTTAATCTTATTTACTCTAATTGTTTTGTTTTTCTATTTACGGCTTA
Cucumaria_miniata             TCTTTAGTTATAGGACAACTCTAGTAATCTTCTCAAACCACTGATTCCCTATATGTAGGGCTAGAGCTTAGAACCCTCTCCATTCCCCATCCTGAAAGTACTTCCTTGTCCAAGCATTTAGCGCGCTATTCTTCTTACTGATGCCATAATTAAAGCTAGGAATAGCCCCATGTCACTTCTGATTCCCAGATGTTCTCAGAGGGCTGCCATTCTCAGGCATAATTATAGCTTGCTGGCAAAAGATAGCCCCATTATTTATACTTAATACTATTATGTGCAACACTATCAATTAATCGGGGGATGAGGAGGCCTAAACCAAATAAGAATACGAAAGATATTAGCCTATTCATCCATTAGCCACCTAGGATGGGTTTCATTTTACATAATAAAAATAGAATATTCCTTATTCCTTCTTTTAGGAGGACTCCCACCATTAGGAGGCTTCTTAAAAAAGCTAATCCCCTTCATTTCTAAAAAAAATAAAATGAATATTTATCCCTAGACTAATCTTTGGCAGACTGACAAGACTCTACTTCTACCTACGAATTA
Danio_rerio                   TTTTTAGGTCTAGGACCACATTAACTTTTTCTAGCTCACACTGAATTTTAGCCTGTAGGATTAGAAATTAATACTTTAGCAATTCCCTCTAATGAAAATACTTCCTTATTCAAGCTGCTGCCGCGCAATAATTCTTAATGTTGCATTGGCTCAAAATCGGTCTAGCACCAATACATTTTTGATTACCAGAAGTTCTTCAAGGATTAGATCTGTTAGGACTAATTTTGTCAACCTGACAAAAACTTGCCCCAATAGCATTAATTTCTTACATCACTAGGAATTGCTTCCTCTCATTGGAGGGTGAAGCGGACTTAACCAAACCCAACTCCGAAAAATTCTAGCTTATTCATCAATTGCCCACATAGGGTGAATAGGAACATATATCTTTATAACGCGGCATTCCTTAGTTATATTATTGGGAGGACTTCCCCCACTGACGGGATTCATACCAAAATGATTAATCCTACATAACGAAACAAGACCTACCAGCCACAGCTACTATCATGGCGCTTACCGCCCTCCTAAGCTTATTTTTTTACCTACGTCTTA
Daphnia_pulex                 TAATTCGTAACAAGATTTGTCTCGTGATTTCTTCTCCTTCTTTATTTATTTCATGTTGGGTTAGAACTCAATACCTTAGCGTTTACCCCTCCTGAAAGTACTTTCTTACTCAGACTCTTGCTTCGTTTTAATCCTTCCTGCTGGGTTAAGTTAAGCTGGGGGCTGCCCCCTTCCACAGATGGGTCCTCTCTATCGCCGAGGCAAGAGGGTGGGTTCTTTTTGCCCTGCTCACTATTCAAAAAATTAACCCCTTGCTAATATTTTTATGTGGTGGTCTTAAGCTCTTTAAT--ATAGGGGGGTTAGCAGGCCTAACTCAGACGAGAGTTCGATCAATCTTAACTTTTTCCTCAATCAATCATGTAGGCTGGTTTCTTATTTATTTAACGACTCTTGTTCGATCTTTCGCCCTGCTATTGGGGGGGCTGCCACCCTTCTTAGGGTTTCTTCCAAAGTGAATAATCTTACACTGTCTCTTACTCATTGCTTTTAGTTGGGGGGGTTATAATTAGTATAAGCTTAGTAGTCTTGTTCTTCTACTTACGACTTA
Doliolum_nationalis           TAGTGGGCTTTAGTTTAACTCTCTCAACTTCA---------TTTATGTGAATATGTAAGAATGGAGTTACTTAGTCTGAGAGTTTCTAATAAGACAAATATCTTATAGTTCAGTTTGTAGCAGGAGAATAGTTTTTAGCTGTGCTCTATCTAAAAATAAGGCTAGTCCCCCTCCACACCTGAGTCGTGGATATTCTTAGGGCTCTCGATCTGTGAAGATTCTATTTAAGGGTAATCTCCAAAGTGAGGCCTTTTGTGCTAATCCTT--------TAGGGGTAGTGTCTATTCAGAAGGTCTTTGATAAGAATAATGTATAGCGATTCTCGTCATATTTTAGCCTGCTCTAGTATTATAGGAACGAGGTGAGCATTTACCTCTACAGAGTTCAA----TAACCCTGAATAGGAGCACATTTAGGTCTACCGACTTATGCTTTTTTTGTGCTAAAGCTTTATGTGGTCCT-----GACACTAAATGGTATTTCTTACTTCTAACAACTCTCTTAGCTAGCAGGGTCTCCTTGATCTGGTACTCTCGGATT-
Epigonichthys_lucayanus       TATTTAATCCTTAGCTCCTGGTAATTTTATGTTCTACTCACTGAGTTTTCATGTGTAGGCCTGGAAATCGGCACATTAGCATTTTCCGTTACTGAAAATACTTCTTAACTCAAGCAGTAGCAGCGCGATTTTCTTTTTTACTTCAGTGTTTAAAATTAGGTATAGCACCAATCCACTACTGAGTAATTGACGTAGTACAGGGATTAAACTATATCGGGATAGTCCTGCTAACTTGACAAAAACTTCCAGGGTTAGCAGTTCTTTTTACTTCTTCTAGCACCTGCTTCTGCTCATCGGGGGGCTAGGAGGCCTAGGTCAGACACAAATACGGAAACTCTTGGGATTTTCCTCAATTTCTCATCTTGGTTGATTTTTCTTATATATTATCATCTTCCGGTCTTTCTTAGGATTCCTATTAGCAGGCCTTCCCCCTTTTCTGGGTTTTTTTATTAAGTGATTAGTGCTCACCTATAACCCAATTTTTATTAATTGCATCTACCCTTCTTATTGTGGGTTCATTAATTAGTGCATTTTATTATTTACGTATTA
Eptatretus_burgeri            TCTTTTTTTTTAGGACTACCACTACTATATTAAGCTCCAGCTGATTTATCGCATGTAGGGTTAGAAATCAATATAATAGCCATTCCCACTGATGAAAATATTTTATTTCACAAGCCGTAGCCTCTCAACTATCATTTTCCTTGCCTTACTTAAAACTTGGATTAGCTCCCCTTCATTTTTGGTTACCAGAAGTTTTACAAGGAGTTAATCTCCAAGGCTTAATTATCTCAACTTGACAAAAATTAGCACCTCTAACTCTTCTAACCAATTTTAATCTTCATTTCTGTCTTTAATTGGAGGATTCGGTGGATTAAACCAAACACAACTACGAAAACTTTTAGCCTACTCATCAATCTCACACTTAGGCTGAACCTTAGTTTACCTCACTATTACTCAACCTTTGTTAATTCTTCTTTTAGGTGGCTTGCCACCTTTTACGGGGTTTTTTCTTAAACTTTCTATTTCAAATTCTTTCAAATTCCCTTATCTCTATAACTATCCTATTAATACTAGGATCATTAATTAGTTTATTTTTTTACCTTCGTCTTA
Florometra_serratissima       TTTTTAGCTTTAGGACAATTATAGCCATAACAAGAAAACACTGATTTCTTATATGTTGGATTAGAAACAAAAACTATGTCAATTACCAATAATGAAAGTATTTTTTAATTCAAGCACTAGCAGCGCTATAATTCTTTACAATGCATTATTTTAAGCTTAGAATAGCACCATTTCACTCATGATTTCCAGAAGTAATAAAAGGTACAAAATTAATAGGACTTTTAATAACAACATGACAAAAGATAGCACCAACAATAATAATTAATAATTTTATGTTCTACCATGTCAATTAATTGGATCATGAAAAGGATTAAACCAAACACAAACCCGAAAGATAATGGCCTTTTCATCAATAAAACATATTGGATGAGTTTCAATCTATATAATAATTATACAATATTTATTAGCAATTCTATTTGGCGGTTTACCACCATTAACAGGTTTTATAAAAAAGTTTCTAGGTATAAATAATTCTAAAAAAAAAAATAATACTTACAATACCATTAATTATAGGAAGATTAATAAGACTTTTTTTTTATTTACGAATAA
Haliotis_rubra                TATTCATTCCTGGGTCTATCCTTTCCCTGTCTTCAATCCACTGACTAAGAATTTGTTGGGCTAGAAATCAACATAATGGGATTTCCCACTTTTGAAAGTACTTCATTATACAAGCACTGGGATCAGAATACTT--TTATTCTAGCCTGTTTGAAACTAGGGGCTTTCCCATTCCACTTTTGGTTACCAGAGGTGATAATAAACCTCTCCTGACTTTGCCTTATTCTAACCACCTGACAAAAGCTGGCCCCAGTATTCCTGCTCCCTATTCATCATAGCGGGCCTCTCCAGTTATTGGCGGATTAGGGGGAATCAATCAAACTCAAATTCGAACGCTCCTGGCCTACTCATCAATTGGCCACGTCGGTTGAATATACATTAATCTCAATTTGTTCGCAAACCTGTTTATCCTCCTATTAGGGGGAATGCCCCCTCTCCTGGGATTCGCCGCAAAATGGACAGCCATC-TTGCATTATTTCTTCACCAGCCCTGGTTTTCCCACTTCTACTAGGAAGCTTA--ATAAGATTATTTTACTACTTAACCCT-T
Halocynthia_roretzi           TTTCTAAT-TTGCGGATATTAATATAATTGGTGTAGTATATTACTTTTTAGTACATGTGTTTGGTAAT-----------TGTTTTTCAGTGTCAGAAATTGAGAGTTTT-----------------TCCATTTTATCCAAAATTTTTCCTTTTGTTTTTATTTAGTTTATTTAGACAAGT----------------------------------------------------------TGGAGTTTCAGTTTTTTTGTT---TAGGTTTAGCTTCGATTTTTTTATCTAGTGGAAAGATTATTTG-------------------CTTCAGATATCCGTGAGTTTATG----------------AGATTTTCTG------TGCTTTATTATGTTATTATGTGTGTTTATTATTTTAATGAGGGGGTTTCGACCTAGTTTGGGATTT---AGATTGAAGTTGATAATTTTGTGTGTATCTTTTTTGAGGTGTGGTTGGTGGTTTAAGGTTATTATTTGTAACAATTGCAGCCATTTGTC-TATATCGGTTA
Herdmania_momus               TAATTAGTGTTAGGTTGTTTTTTTGCGTTCAGTTGCAGAGTAGTCTAGTGTTATGTAGTGCTGGAGGTAATCTCTCTGAGTGTTTGGTATATTTAAATTATTTTTTGGTCCAGGCAGTGGGGGGCTAATACTGTTCGGGTTTGGTTTGATTAAAGTTAGGCTTATTTCCTTTCTACTGGCAGATTATTTATGTTTTCAGATACTTAGAGGGTCGGTGTTTCATAATGTCTACGTACCCTAAGGTCTTACCTATGGTTTATTTCGGTGTTGCTGGTTAGGGGGGTTAGTATTGCTGGGGGGGTTTTTTGGGATGTTTTCCACTAGTGTTAAGGAATTGTTAGGGTGGTCTACGATCGGTCATAGTGGGTGGATTTTTTTTTATAGCTTGATTTAAAATTTGGGTTTAGTTTTGATGT-GGGGGGTTTTGCTCCTTTATTGGGGTTTTTAGTTAAGTTGGCGGTGGTTAATGTTAACTAAGGGGTTTAGGGTTAGGGTTCTAGTGGTGTTGTTGTTCTTTACAACTAGGGCTTTATTTTTYTATTCACGTA
Homo_sapiens                  TCATTCTTTGCAGGACACTCATCACAGCGCTAAGCTCGCACTGATTTTTTACCTGTAGGCCTAGAAATAAACATGCTAGCTTTTTCCAGTTCTGAAAGTATTTCCTCACGCAAGCAACCGCATCATAATCCTTCTTCATAATGCTATAGCTAAAACTAGGAATAGCCCCCTTTCACTTCTGAGTCCCAGAGGTTACCCAAGGCACCCCTCTGACCGGCCTGCTTCTTCTCACATGACAAAAACTAGCCCCCATCTCAATCATTTCTCCTCACTCTCTCAATCTTATCCATTAGCAGGCAGTTGAGGTGGATTAAACCAAACCCAGCTACGCAAAATCTTAGCATACTCCTCAATTACCCACATAGGATGAATAACTATTTATATTATCCTAATACCGCATTCCTCCACCCTCCTCTTAGGAGGCCTGCCCCCGCTAACCGGCTTTTTGCCCAAATGGGCCATTATCGATCACAAAAAACAATAGCCTCATCATCCCCACCATCATAGCCACCATCACCCTCCTTAACCTCTACTTCTACCTACGCCTTA
Lampetra_fluviatilis          CACTTAGGTCTTGGACACTTGTAACATTCTCAAGCACCAGCTGAATTCTAGCTTGTCGGATTAGAAATTAATACAATTGCTATTCCCGCTAATGAAAATACTTCATTGCTCAAAGTGCAGGCTCGCCACACTTCTTAACTCTGCTCTCATTTAAATTAGGTATAGCACCAATACACTTCTGACTTCCAGAAGTAATAGCAGGCCTAGATCTTACAGGCATGATCCTAGCAACTTGACAAAAATTAGCCCCAATTACTCTCCTTTATTCTTGGCCCAGCTTTATTATCAGTTTGTTGGAGGTTGGGGGGGCCTAAATCAAACTCAAACACGAAAAATTATTGCCTACTCATCAATCGCACACATAGGCTGAACACTAATCTATTGCTTACTTACACAACATTCATTTCTTCTATTATTAGGTGGCCTCCCCCCACTAACAGGTTTTACCAATAAACTTTTAGCATCAGTTCGCCAACCAAAACCTTGTTATCTATCTGTTTATAATAATAATAGGCTCATTGTTAAGTTTATTTTTTTATACCCGCATTA
Lepidosiren_paradoxa          CTTTTAGGCCTAGGACTACAATTACATTTATAAGCTCAAATTGAATTATAGCTTGTCGGTCTAGAAATTAACACTTTAGCCATTTCCCCTAATGAAAATACTTTTTAACTCAAGCCTCTGCATCGCTCTTCTACTTAACCATGCTATTGCTAAAATTAGGTCTTGCACCAACCCATTTTTGACTCCCTGAAGTAATACAGGGGCTAGACTTAGTAGGACTAATTCTCGCTACATGACAAAAATTAGCGCCTTTCATCTTAATTAATTGTATTTTTAGGACTGTTATCAACTAGCGGGAGGATGAGGTGGGCTTAACCAAACCCAACTCCGAAAAATTCTTGCATACTCCTCAATTGCTCACCTGGGCTGAATTTTTCTTTATATTATAATAATGCCCTATTTTTTGATTCTTCTGTTGGGGGGACTCCCGCCACTAACAGGTTTTATTCCGAAATGACTAATCTTACATTTCAAATAATAACCTAAACTTATTAGCCCTATTAATAGCTATTTCAGCTCTTCTAAGTTTATTTTTTTATTTACGTCTTA
Limulus_polyphemus            CCTTTTCT---AGGACAATAATCACAATGAGATCTTCTTCTTGACTTATAGCTTGTAGGCTTAGAAATAAATCTAATAGGATTTCCCACTTATGAAAATATTTTCTTATTCAAACAATTGCTTCTCCACATTTCTTTATTTTACCCTAAGTTAAACTAGGAGCTGCCCCCTTCCACATATGACTTCCAACAGTCGCAGAAGGATTATCTTGAACTTGCCTCATTTTAATATCATGACAAAAAATAGCCCCCCTCTCCATCATTTATTATCATCGCCACCCTTTCTGCAAT--AGAGGATCAATAGGGGGATTAAATCAAACATCTCTCCGAAAAATTTTAGCCTTTTCATCTATTTCTCATATAGCATGAATTTTTATCTACTCAATTATTATTCAATCATCTTTTAATCTCCTTTTAGGAGGATTACCCCCTTTTCTAGGTTTTTTACCAAAATGGTTAATCATATTTACTTCAAATAAACATATTCCTCATAGTTTCAATTCTAATCATCTCAACTCTCATCAATCTCTATTATTATACTCGAATTA
Luidia_quinalia               TATTTTATTTTAAGACAGTGGTTGTAATAAGAAGTCACCATTGATTTACTGTTTGTGGGGTTAGAGATGAAAACATTGTCGATTCCCTTTATTGAAAGTATTTTCTTATTCAGTCTTTTAGAGCGGAATAATTTTTTGTTATGCTTTAGGTAAAGTTAGGGTTGTTCCCGTGTCATCATTGGTTTCCGGATGTGATCCAAGGGGCGGGGTTTTTAGGTTTGTTACTTTCTACTTGGCAGAAGGTAGCCCCGCTCATAGTCCTTGCTAACGTTAATGGGTGGAGCCTCGGTTAGTTGGTGGATGAGGAGGTTTAAACCAGACCCAAACTCGAAAGATCTTGGCATTTTCGTCTATAGCGCACATAGGGTGGGTCTTAGTTTATGTAATTATTATGGTGTTTTCTTTAGGGGTTCTATTAGGAGGTTTACCTCCTTTGTTTGGGTTTTTAATTAAGTTTTTGGCTTTAAATAATACAGAAAAGTGCTTACTTTATTAGGGCTGTTTTAGTGGCAGGAAGTTTGATTAGGTTATTTTTTTACTTGCGGATTA
Lumbricus_terrestris          TGCTTAATTATAAGACGCTCATAGCCGTATCAAGAGCCAATTGAATATTCCTTTGGGGCTATAGAACTTAATCTCTTAAGATTTTCCTATTATGAAAATACTTTCTAGCTCAAGCACTGGGATCGCCTTACTTCTCTCTTATGCCGCGATTAAAATTGGGCAGAGTTCCCTGTCATTTCTGATACCCGTCAGTAATAGCTTCAATTTCATGAGTATGCCTAATCTTATCCTCCTGACAAAAGCTGGCCCCCTTATCTATTTTTACTATCAATAGCTGCAA---TAAATGCTGTTGGGGGGGGTGATCGGAATAAATCAAACTCAACTACGGACCATTATAGCATACTCCTCAATTGGGCATATCGGTTGAATTGTAGTCTACTGCATTTTAACCCTCTATTTATTAGTTCTTCTATTGGGAGGACTACCCCCTTTTACAGGATTCATGCCAAAACTTATAACCATTATTGCA------ATCCATAAAAATTATTCTACTTATCCTAATCGCGGGGTCTATTATAAACCTATTTTTCTATTTAAATATCT
Metridium_senile              TTCTTAGCCTTGGGAGCATTCTTTTGGTTTCTGCAAGTAACTGGTTATCAGTTTATGGCTATTGAGTTACCAACTCTTTCCCTTATTAGTCGCGAAAATACTTTGTGTTAGGCGCGCTCGCTTCGGTCTATTTTTTCACAGGGCGTTATTTCAAGTTATCCGCGGCTCCCTTTCATATGTGGGCGCCAGATGTTTACGATGGGGCTCCTACAACCACTGCTTTATTGGCCACAGTTCCCAAGGTCGGGGTGTTTTCTATCTTTTCTATTGATTGCTACAATATTCTCAATTTGTGGGCGCGCTTGGTGCTTTAAATCAAACTAAAATAAAACGACTGTTAGCTTACAGTGGAATTGCACATATGGGTTTCGTGATTTTATATGTCATTATGTTGTGCCTTTGCTTAACTTTTCTTTTTGCCGGGGTTCCTCCTTTAATTGGATTTTTTAGTAAATGGTGAATTCTATTGTATTACTTATCAGTATTACTTGGTTTCAATTTTAGCTGTGATTTGTTCTGTAGTGGCTGGAGTATATTATGTTAGAATTA
Montastraea_franksi           TTTTTTGTTTTAGGGCTTTTTGTTTAATTTCTTCTAAAAATTGACTTTCTGTTTATAGCAATAGAGCTCTCTACACTTTGTTTTTTTGATTGCGAAAATATTTTGTTTTGGGGGCTCTTTCTTCGGTTTATTTTTTTATTGCGCTCTTTTTTAAATTGTCTGTTGCCCCTTTTCACATGTGGGTTCCAGATGTTTATGAGGGGGCACCAACAAAGGTTGTGTTATTGGCTATCGTGCCTAAAACAGGCATTTTTTCTCTTTTTTTTCTTAATTGGAGTTGTTTTTTCTCTTTGTTGGGGCGTTAGGTGCTTTAAATCAAACAAGAGTCAAACGGCTTTTGGCCTATAGTGGGATTGGTCATATGGGGTTTCTTTTTATATACATCATTATGATGTGTTTTTTCTTTGTTTTTTTCTTTGCTGGGATCCCTCCTTTTGCAGGGTTTTTAGGAAAATGGGTGGTTTTATTGGGTTCTTTCTAAATCTTTTTTTATTTTTTTTTTTGCCGTTTTTTGTTCTGTAATTGCTGGGGTTTATTATGTTAGAATTA
Myxine_glutinosa              TAATTTTTTCTGGGACCATAACCACAATATTCAGCTCTAGTTGATTTTTTGCATGTAGGGTTAGAAATCAATATAATAGCTATTCCCTATAATGAAAATATTTTATTTCCCAAGCCGTAGCCTCTCAACAATTATTTATTCTGCCCTTCTTAAAACTCGGCCTCGCCCCCTTACACTTTTGACTCCCGGAAGTATTGCAAGGAGTTAATCTTCAAGGACTGATTATCTCGACATGACAAAAACTAGCACCTTTAACCCTCCTTATATATTTTAATCTCTATCTCTGTAATTAGCCGGGGGGTTTGGGGGGCTAAATCAAACACAACTGCGAAAACTTTTAGCTTACTCTTCTATCTCCCACATAGGTTGGACTGTAATCTATTTAATTATTATTCTATTTTTACTTGTCCTCCTCTTAGGGGGCCTGCCCCCTTTCACCGGGTTTTTTCTAAAACTCTCTATCTCCAATAATTTCTAATTCCTTGATTCTAATGACTATCCTGCTAATAGCAGGGTCATTAATTAGCCTATTTTTCTACTTACGACTTA
Nesomachilis_australica       TTTTTAATAAGAGGACTCTAATTTCTGTTTCTTCGGGATCTTGATTCGGAGCATGTAGGTTTAGAAATAAATTTATTGTCATTCTCCGATTATGAAAATACTTCTTAATTCAGGTTCTAGGCTCATTCTACTTTTTTACCTCGCCTTACTTAAAAATAGGGGCTGCTCCACTTCACTTCTGGTTTCCTGTAGTAATAGAAGGCCTGCCATGAGTAAATATTATCCTAATAACATGACAAAAAATTGCTCCCTTAGTTCTAATTTTTTACCTTTGTAGCTTTTTCTGCTCT--TTAGGCAGCATTGGAGGACTAAACCAGACTTCCCTCCGTAAAATTATAGCCTACTCTTCTATTTCGCATATAAGTTGAATAATATACTCCATACTTTCAACGTTGCTATTGTTAAACCTTTTATTAGGAGGTTTACCACCCTTTTTAGGATTTTTACCAAAATTCATAGTTTTACATAATATATGAAGTAAGAGTACTAGTCCCAATTATTCTAATATTTTCCGCTTTAATCACTCTATCTTTTTATTTGCGTATTA
Paracentrotus_lividus         TTTTTCGTCTCTGGACTATAATAGTCGTTTCAGCAGAAAAATGATTCGTTATATGTGGGACTAGAACTAAGAACCCTGGCCTTTCCCAATCCTGAAAGTACTTCCTTGTTCAAGCTTTTAGAGCGCTCTCCTATTTTAGAGTGCACTAGCTCAATTTGGGACTAGCTGCCTGTCACTTTTGGCTCCCAGATGTACTTCAAGGTCTGCCATTTATAGGACTGATTATTGCTACGTGACAGAAGATAGCTCCTCTCTTTCTGCTTCATTATACTAGCGGCGCTAATTTCAATTGGTTGGGGGATGAGGAGGGTTAAACCAAACACAAACACGAAAGATTCTAGCTTTTTCCTCTATAGGAAATATGGGATGAATTTTTATTTACTTAGTAATTATTCTATCTTTTTTTACAATACTATTGGGCGGTCTTCCTCCATTAACAGGATTTATTCTGAAGTTTTCCTCCCTTTATAATAAATAAAGGGTTTATATTCTTCTCATCTGTCATGATAATAGGAAGCCTTTTAAGACTTTTCTTTTACCTCCGAATTA
Phallusia_fumigata            ---TGAGTTGTGGGATAGCCTATATTGTTGGGGGGGGGAGTGTCTTTAGGGTGTGTTGGTGTAGAGTTTGTGAGTTTGGTGGTTCCTGGTG--GTAAGTACTTAATATTGCAGATAGTGATGAGGCG--TGCTTATGGTGTTGTGATTTCTGAAGATGGGAACGTTCCCTAGGCACTCCTGGGTGGTGGACGTGTACAGGAGAGTATCGTTGTGGGGTTTGGTTTTAGGGGTGGTCCCTAAAGTGAGGTTATTTGTAGCCCTCCGTAGAGTGGGTGGCGCTTATGTCTGTGTGTTGGGGGGATGCTTGGTTTGGGGTACACTGACATTCGTCACATCTTTGCATGCTCAAGCGTAGTTACCTCGAGGTGATTCCTCATGTATGTGGCCGCTAGGGGGTGGTTCTTTCTGGTCCTGTTGTGTGGGGTCCCACTATCCCTTATGTTCCTGTTCAAGCTCACTACTTTGTC-----TTATATGGGGTGGGTTGATACACCGCGATGGTCTTATTGTTAAGTTTTTTCAGCGCATTCATGTACTCTCGCTTTA
Phallusia_mammilata           TGCTGGGTTGTTGGCTCCTTCTTGTGTTGGGGGGGAGGGGTATTATCAGTGTGTGTCGGGGCGGAGCTAGTGAGCCTAGCAGTTTTTAGCA--GTAAATACCTATTTTTGCAGATGATCATAGGGCG--CTTCTTTAG---TGTTATTTTTTAAATTGGGGGCTTTCCCTAGGCACCTTTGGGTCATTGATGTCTACGGGGGACTTTCATTGTGGGGATTAGTTTTGGGTACTGTACCCAAGATTGGGCTGCTGGCTGCTTTCCTTAGAATTCATATCCGTGATGTCTGTTGGTGGGGGGAATCCTGAGGATTGGGACTACTGATGTTCGTCATATGCTGGCCTGCTCAGGGGTAGTGAGTGTAGGATGGCTTCTAATGTATGTACTTGTATAGGTGTAGTCGTTTGGGGTTTTGTTAGTGGGTATACCCTGCTCTGTGATATTCATCTTTAAAGTTTGTACCCTCAT-----ATTTACGGTCTAGGAGCCTTCGTGGGGGTGGTTTTACTGGCTAGTTTCTTTGGGGCAGTAATGTATCTTCGCTTTA
Pisaster_ochraceus            TCTTTAATAGTGAGGTAGTAATAGTATTGTCTAGGCATAGCTGATTTTCAGTTTGATGGTTTGGAGTTAAACACTCTTTCTGTTACCGATATTGAAAGTATTTCTTGGTGCAGGCCTTTAGGGCGCCATGATTTTTAACTTTGCTCTTTGTAAAGCTAGGTTTGTTTCCATGTCATTTTTGATTTCCGGATGTTTTACAGGGGTTGAGATTTTTAGGGTTGTTGTTGTCAACTTGGCAAAAGGTAGCGCCTTTTATTATCTTTACTAACGACATTGGGATGCTTATCTGTTGGTTGGAGGATGAGGTGGTCTTAATCAATCTCAGGTTCGAAAGATAATGGCTTTTTCTTCTATTAGTCATTTAGGATGAATCGTAGTATATATAGTTTTAATACAGTGTTCTTTAGTTATTCTATTAGGTGGACTGCCACCTTTAACGGGGTTTTTAAAAAAGTTTATTGCTCTAGATGTTGTCAAAAAAATTGTTGGTTCCTTGCGCCATATTAATAGTGGGAAGTTTGTTAAGGCTTTTTTTTTATTTGCGAATTA
Platynereis_dumerilii         TATTCTACCATGGGACATTAATAGTTCTATCTAGTAATAATTGACTATTATTGTGTAGGGATAGAATTAAATCTTTTATCATTTGCCCTTAATGAAAATATTTTATTATTCAAGCCATTGGAAGGGAGTAATATTTTCTTTTAGCATAGTTAAAACTAGGGATGGCGCCATGCCACCAATGACTACCCCATGTAATGAGAAGAATATCATGGTTATGTTTAGTATTATCCACATGACAAAAAGTTAGCCCTTTAATAATACTATATTACATTTATCGCAATAGCAAGCGCTTGTAGGCGGCCTGGGAGGAGCGAATCAATCACAAATACGAGCCCTATTGGCCTACTCCTCCATTGGGCACATAGGGTGAATTATAACATACCTAATTATTAAAGATTAATACTTTATAATATTTATTGGAGGACTACCACCATTTCTTGGGTTTCTTCCAAAGTGAATAATCATCAATAACAGCTAAGGAAATGTTTTTGATCTTGATTACATTGATCACAGGTAGCTTACTGAACCTATTTTATTATTTTAGCAT--
Priapulus_caudatus            TATTTGTTATTTAGATAACCATAGTTGCATGTTCTAACTCCTGATTTTCAATGTGTAGGGCTAGAGATAAATATATTATCTTT-GACTTTGTTGAAAATATTTTCTTGTTCAA-----------GTATTAGGTTCTCACTCTAT------TAAAAATTGGTGTTGGACCTTTTCATTTTTGATTTCCTGGGGTAATAGAAGGGATTAATATAATTTGTGGAATATTAATAACATGACAAAAGTTAGGACCTTTTTGTATTTTTTTTAGTAGTTTTCGCAATAATCTCTGGTAGTTGGAGGACTAGGTGGTCTCAATCAAACAAGCTTACGCAAACTTCTAGCCTATTCATCAATTGGGCACCTTGGTTGAAGTTTTTTAAGACTAAGATTGATAATTTTATTTTATATTTTTATCC-TGGGGGGTCTACCCCCATTTGGGGGGTTTTTAATAAAATG-----------TTTTTAATGGTTTAGTTAACAATGGGTTATTTCTTTTAAGAACCATTCTAATTTCAAGAAGTTTACTGAATCTTTTTTATA
Protopterus_dolloi            TCCTTTGGTCTTGGACCACAGTAACATTTATAAGCTCCAACTGATTATTAGCCTGTCGGACTAGAAATTAATACAATATCAATTTCCGCTTATGAAAATACTTTCTTGCCCAAGCCGCTGCCTCATTATAATTTTTTACACTGCACTGGCTTAAAATTGGTTTAGCCCCAATACATTTTTGACTCCCAGAAGTCTTGCAAGGAGTGACCCTTATAGGGGCAATTCTTGTAACTTGACAAAAACTTGCACCATTTATCTTACTCACTTCTTCTTGTACTGGCTCTATCCACTAACAGGTGGCTGATCTGGACTGAATCAAACGCAGCTACGAAAGATCTTAGCTTATTCCTCCATCGCCCATATGGGGTGAATAATAATCTATATTACCCTGATCCACTATTCTTTTACACTACTCTTAGGGGGACTTCCCCCATTAACAGGCTTTATGCCAAAATGATTAATTCTGCATAACAAATAATGACCTATACATTTTTGCTACTGCCGCCGCACTTTCCGCCCTACTCAGCCTCTATTTTTATCTTCGTTTTA
Pupa_strigosa                 TATACTGTTATTGGCCCTGTAATTACTGTGCTTCGACTAGTATAATCCTATGTTGCAGGCATGGAGATTGGGTTTATTGCCACTTCCGTTGTTGAAAATACTTTTGTATTCAAGCATTCAGCAGATTATTTTTCTCCCTTGCGGCTTGATTTAAACTAGGCGTTTGACCTGGGCATTTCTGGGTGCCCGGAGTAGCAAGTGGTATTAGAGAATTCTTATTCATTATGTTAGTTGTATTAAAAGTGGCTCCAATTGCTCTTCTACTTAGTAGTGCTTGGTGTTATTACTGCCAACCGGTGCATTAATAGGGTTGAATTCAGCTCAGTTTAACCAGATACTTGCCTGCTCGTCAATTACCCATATAGGGTGAAGTATTTTTTATGCTATTCAGTTTGGGGTTTTTATGGTACTTTTATTTAGGGGGTTACCCCCTTTTCTGATATTCGTTGGAAAATGGGTGTTACTATCTGACAACTTCAGTCCATTTAGTAGTAATTTTAAGTCTTCTAATTAGTGCATTTTTAAGATTATCATTCTACTTAATATT--
Raja_porosa                   TCCTTAGGTCTAGGACCACAATCACATTTATGGGCTCCCATTGACTTCTAATCTGTAGGACTAGAAATTAACACAATAGCGATTCCCCCTAATGAAAATACTTCCTCACACAAGCAACAGCCTCGCACTTCTCCTTCACACTGCCCTAGCTAAAAATCGGCCTAGTACCCATACACTTCTGACTACCAGAAGTCCTCCAAGGACTAAACCTGACAGGACTCATCCTTTCAACATGACAAAAACTTGCTCCATTTGCCATTCTTCCTTATAACCTTAGGAATCGCCTCCATTTCTAGGGGGCTGAGGAGGGCTCAATCAGACTCAGCTACGAAAAATCCTAGCATACTCTTCAATTGCCCACCTAGGATGAATCACCCTTTACATTATTATAACTCAATATTTCTTCACTTTACTCTTAGGAGGCCTACCACCTCTCTCAGGATTCATACCAAAATGACTCATCCTACATAACTAAGCAAGACCTCGTAATCCCAGCCACCATTATAGCCCTAGCTACCCTCCTCAGTTTATTTTTTTACCTGCGTCTTA
Saccoglossus_kowalevskii      TTATTTATTTTAGGACTATTATAGTCTTCCTTAGCTCCCACTGATTTTTTATTTGTTGGATTAGAAATTAATACACTTGCATTTCCCCCTATTGAAAATATTTTTTAATTCAAGCTCTTGCTTCGCTCTTCTCCTTTCTAATGCTATAGCTAAAAATGGCTATACCTCCTTGCCATAACTGACTTCCAGATGTATTACAAGGCCTCCCCCTTCTTGGCCTAATTCTTTCCACCTGACAAAAACTTGCACCTTTCTATATCCTTTATAGTTACTGCTGGATTCTTCGCTGCTAGTGGGCGGTTGAGGGGGACTAAACCAAACCCAAATCCGGAAACTCTTAGCCTTCTCATCTATTGCCCACATTGGATGAATTATTATTTACTTTACTATTAAACTCTTTTTTTTTACAACCTTATTAGCTGGCCTGCCCCCCCTCACTGGATTTCTCGGCAAATGGCTTATAATACATTGCACTTAACACTAACACCCCTGCTATACTAATTCTTGTTCTTGGAAATCTTTTAAGCCTATTTTACTATCTCCGAATTA
Scutigera_coleoptrata         TCTGTTCTATCAGGACGTTAATTGCGGTTTCTTCAAAATCATGAATCTCCGTATGTAGGGCTAGAAATCAATTTACTAGCATTTCTCATTAATGAAAATATTTTCTTGTTCAATCTCTAGCTTCTCAATATTCCTTCTCCATATCTTAGCTAAAAATAGGAGCAGCCCCCTTCCATTTCTGATTTCCTCCCACTGCAGAAGGATTGAGATGATTTTGCATAATTCTTTTAACATGACAAAAAGTTGCTCCTTTATTCAT---TAGTCATCTTAGCATCTTTCTCATCAAT--ATCGGAGCAGTAGGAAGATTAAATCAATCATCCTTACGTAAATTAATAGCTTATTCCTCTATTAACCATATAGGTTGGATCATCATATATTGTAGACTAACCTCGTTATATTTTAACCTTATATTAGGAGGACTCCCCCCATTTGTAGGATTTATACCGAAATGATTATCATTAAATTCTAATATACAACCAATTTATATTATCCCTAATTTTAGTTTTAAGCACTCTCGTTACTCTTTATGTTTATATTCGATTTA
Squilla_empusa                TTTTT---GTTTGGATAATAATAGCTGTTTCTTCTTCTTCTTGGTTCACTGCTTGTAGGATTAGAATTGAACCTATTATCCTTTTCCTTTAATGAAAATATTTTTTAACACAAGCATTAGCATCGCTATAATTTTTATCAACGCCCTACTTTAAAATAGGAGCAGCTCCCTTCCACATATGATTCCCGATGGTAGCAGAGGGATTAGGTTGACTATTTATTATCCTGTCTACAATCCAAAAAATTGCCCCTATAGCTTTATTTTTTGTTGGTTGCAGCCACTTCTGCACT--GTTGGCGCCCTAGGGGGAATTAACCAATTAATACTGCGAAAAATAATATCTTATTCTTCTATCGGACACACAGCATGAATTTTCATTTACTGTGTCACTTTACAATCGCTTTTATCTTTATTGTTTGGGGGGTTACCTCCTTTTACCGGCTTTATTCCCAAATGAGTCACCATCCATAGTAACATCAAATTATACCTTCTTAGCTTTTTTTCTTATCCTAGGAACTTTGATTAACTTGTATTATTATTTACGATTTA
Strongylocentrotus_purpuratus TTTTTAGTCTCTGGACTATAATCGTTGTTTCTTCCGAAAAATGATTCATTATCTGTTGGCTTAGAGCTTAGAACCTTAGCATTTTCCAATCCTGAAAGTACTTTCTTGTTCAAGCTTCAAGGGCGCACTTTTGCTTAAGAATGCCCTTGCTTAAGATAGGCCTTGCCCCTGTCCACTTCTGATTTCCAGATGTTTTACAAGGGTTGCCCTTTTTAGGGCTAATAATAGCCACTTGGCAAAAGATAGCCCCTCTAATACTAATTACTTATAACACCTAGGTTAATTTCTGTTGATAGGGGGCTGGGGAGGGCTAAATCAGACGCAAGTGCGTAAGATTTTAGCATTCTCTTCAATAGGAAAAATGGGCTGATTAGTTATTTACTTAATTATTATTCTTTGTTTTTTAGTGATGCTCTTAGGAGGCCTTCCCCCATTAACCGGGTTTATCCTAAAGTTTACCTCCCTTTATGGTTGCCAAAAATTTTATCATTTTATCTTCTATTATGATAATTGGAAATCTTCAAGATTATTTTTTTTATCTCCGAATTA
Terebratalia_transversa       TGTTTAGTGGGGGGATTTTACTTTCTCTGAGTAGGGATAGTCTTTTGCTTGTTTGTGGGGTTAGAGTTAAGAAGAATTTGCTTCTCTTTTATCGTTCCTATTTTTTGTTTCAGGAAGTGGGGTCTATTTTTTTTT--------------TTCAAGCTAGGTGGGGCTCCGTTTCATATTTGAATGTTAATCGCAGTTCAATCTGTTTCTTGAGTTTTTTTGTTGCTGGTAGCT----CAGAAGCTGG--------CACCACTTATATTGGTGTGGGCTGGC---TTCGGTTAGTGGGGGCTATCGGAATGGTGGGACAGAGAAGGGTTCGGCAAATTTTAGCGTATTCTTCTGTGAATCAGACCGGGTGGAATTTTATTATTATGGTATTGTTGTTTTTGCATCTAGTTTCTCTAA----GGGCTTCCCTCCTTTGGTTGGGTTTTTATTTAAGTGGGGGGGGGTTACTTATTGGGGGGGGAGATTTTCTGATCTCAGGATGTGTGATGGTTGCTTCGGTTTTTAGAACTTATGTATATTTTTCTTTTA
Tethya_actinia                TTTTTAATATCAAAATTATTATTGTAGTCGGTTTAGTGTCATTATTATTAATGTATTTATTTAGCAATAGAATTACAAACGTTTTTTTATTTTGAAAATATTTTGTTTTAGGTGCAGTATCATCGGATTATTTTTTTACAATTCTTTGTTTTAAGTTATCTGCAGCGCCTTTTCATATGTGGGCTCCAGATGTGTATGAGGGGGCTCCAACAATAACAGCATTATTAGCAACAGTGCCTAAAGTGGCAGTGTTTTCAATATTTAATTTTAGTTTGTACTGTTTTATCAATTTTATGGGTCAATTGGGGCGTTAAATCAAACAAAAATAAAACGTTTATTGGCTTATAGTGGAATAGGGCATATGGGTTTTATGATAATTTATATTATTATGAATGTGTTTTTTCTAATTTTTTTATTAGCAGGAATTCCCCCTTTAGCGGGATTTTTAAGTAAATGATTAATATTATTGGGTGTCTAGTGGATATTATTTAATTAGTATTATAGTCGTTTTAAGTTCAGTAATAGCAGGGGTTTATTATGTGAGGTTTA
Thermobia_domestica           TATTTTGTGTTAGGACCCTTATTTCCCTAACCTCCTCATCATGATTTGGTACTTGTTGGTCTTGAAATTAATCTCCTATCATTTCCCCCTGATGAAAATACTTTTTAGTACAAGCCATTGCAAGTCTTTACTTTTTCACTATTCCTTACTTTAAAATAGGTGCAGCCCCTCTCCACTTCTGAATACCTGAAGTAATAGAAGCTATACTTTGAATCTGCATTATTTTAATAACATGACAAAAACTGGCTCCCCTTGGTCTACTTCTACCTAACCTTAACCTTATCCTTACT--GTAGGCTCAATTGGAGGCTTAAATCAAACATCACTACGTAAAATCATAGCGTTCTCATCTATTAATCACACTGGCTGAATCCTATTTTATGCCTTACTCTAATAGCAGTCACCTAGTCTTTTATTAGGCGGCCTCCCACCATTCTTAGGGTTCTTACCCAAGTGAATCATCATTATCTGCTGAACAAATATCATTTATCATCCTCACCCTAATAGTAATAACAGCACTAATTACCCTTTTCTATTATATACGAATTA
Tribolium_castaneum           TCCTTAGTTTTAGGACCCTTATCTCGATCTCTTCATATTCATGGCTAAGAATATGTAGGACTAGAAATTAATTTGTTATCGATTCCCCCTATTGAAAGTATTTTATTACTCAGGCCATGGCATCCTCATCCTCCTTAGACTCGCTTTATTCAAAATTAGGAGCCGCTCCATTCCATTTTTGATTCCCCGAAGTAATTGAAGGACTAAACTGAACCTCATTCATCCTTCTAACATGACAAAAAATTGCTCCTATAATTTTACTTTATTATAATAATCGTAATCTCATTAAC--ATTAGAACAATTAGAGGAATAAACCAAATGAGAATTCGTAAAATCCTTGCTTATTCTTCTATTAATCATATTGCCTGAATCTTAATTTATTGAATTATTAAAATATTGTATTCAAACTTGCTATTAGGTGGACTACCACCATTTCTAGGATTCCTTCCCAAATGATTAGTAATTAATAGTGTCTAATCAACTTTCAATAATCGCCCTCGTCCTAATTATTTTCACTTTAATCATAACATTTATCTACACCCGATTTA
Urechis_caupo                 TTTTTAGTTCTAGGACAATAATTTCTCTTTCAAGATCTAACTGAGTTATAATTTGTAGGAATAGAACTTAACCTTATATCCTTTGCCTCTAATGAAAATATTTCCTAGCCCAATGTTGAGGGGGTTTTTCCTTCTTCTTAGTTCTCTTATTGAAAGCTGGAATAGCCCCCTGTCATTTTTGGTTTCCAAGCGTAATGAACTCTATGTCTTGAACATGCCTTTTATTATCTACCTGGCAAAAGATCACTCCACTTCTTCTACTTAATAACTTTATTAGGAGCCACAAGAATTTGCAGGATCTCTAGGAGGAATCATACAAACACAAGTACGGCCCCTCTTAGCCTATTCCTCTATCAGACATATAGGATGGATGACAACCTATATTATTATAACCCAATTATAATTAATGATTTTATTCGGTGGAATGCCCCCAACAACGGGATTTATAATTAAACTAATTGCAGTGGATTGTCAATAATTCCATAATTCTACCTACAATTGTATTTTTAGTAGCTGCAACAGTAAATCTCTCTTTCTACCTAAATTTTA
Xenoturbella_bocki            TATCATCTATTTGGTTAATATTAATTACTTTAAGTAATCACTACATCCTTATATTTGGGCTTAGAATTAATAACCTTTTCATTTTACTATAATGAAAATACTTCATTGTGCAGTCAACCGCCTCATCTTACTTCTTAATAATGCTCTCTCTAAAACTAGCCGCTGCCCCATTTCACTCTTGATTTCCTGAAGTCGTCCAAGGAGTAAAATGAAAAGCAATAATTATTCTCACGTGACAAAAACTAGGAGCCCTAGTGATAATTAATAATCGCCGTAGCTTTAATCTCCGCGTCTTGGAGCTATTAGCGGACTAAATCAAGTACAAACCCGAAAGATCATAGCTTATTCCTCAATCTCACACATAGGATGAATCATTATTTACTCCCTAATTAAAGCRCTATATTCACTTATTTTATTCGGAGGRCTACCCCCTTTAGGAGGGTTCCTAAACAAACTTCTAGCCTTTAATGATAGTCTACAACATGGGAATAACAGCAGCAATTCTAATTTTGTCCTCTTTAATGAGTTTGTTTTTCTATCTTCGAGTTA

[Source of sequence data: nd3]

Albinaria_coerulea            ATTTTAAATTAAAAA------CCCCATTTGAATGTGGCTTTGACCCTTTAAGAAATATACGTAGTCCCATAACTACTCGATTTTTTATCTTAACAGTATTATTTTTAATTTTTGACGTGGAAGTAGTCTTATTATTTCCTTATAATAGTGCTTTTAATTGGTCTATTATATGAAATATATTATGGAGTCCTTGACTG
Anacropora_matthai            GTTTTTATCGAGAGAAAGTTTCGGCTTATGAATGTGGGTTTGAGCCTTTTGGAATACCAGGCCGCCCCTTTTCAGTTCGATTTTTTTTAGTTGGTATTTTGTTTTTAATTTTTGACTTAGAAATCTCTTTTCTCTTCCCTTTTGGGAGTTTTAACCTTGGGTTTAATATATGAGTGGATTAAAGGTGGGTTGGAGTG
Aplysia_californica           CTTAATCCAGAGAAAAAATAACCTCGTTCGAGTGCGGATTTGATCCTTTAAGAAAAATGCGAGCTCCTTTTTCCACCCGTTTTTTTCTATTAGTAGTTCTATTTTTAATTTTTGATGTTGAAGTAGCTTTGTTATTTCCTCTTAGTGATTCTTTTATTTGGAATATTTCATGAATGGAATGAAGGAGCTTTAGACTG
Arbacia_lixula                ATTTCTATGCCGAGAAGAGCTCCCCTTACGAATGTGGATTTGACCCCTTAAACTCTGCTCGCCTACCCTTTTCTTTTCGATTCTTTCTGGTGGCAATATTATTTTTATTGTTTGATCTGGAAATAGCACTTCTATTTCCTTATGTTTATCCTAACCTTTGGTTTAGTGTTTGAGTGAATAAAAGGCGGATTAGAGTG
Asterias_amurensis            ATTATTATTTGGAAAAGGCTTCTCCTTACGAGTGTGGGTTTGACCCCTTAAAATCTGCTCGGGTTCCTTTTTCTTTCCGATTTTTTTTAGTGGCCATCTTATTTCTTCTTTTTGACCTAGAGATAGCTCTCTTATTTCCTTTTAGTAATTTTGCTTATAGGCCTCATATTTGAATGAACCCAAGGGGGATTAGACTG
Asterina_pectinifera          ATTAATACTCAGAAAAGTCATCTCCCTACGAATGCGGATTTGACCCTCTAAAATCCGCCCGAGTTCCCTTCTCATTCCGATTCTTCCTTGTAGCCATTTTATTTCTCCTTTTCGACCTAGAAATAGCCCTGCTATTTCC------TCATACTAACCGTTGGATTAATCTTTGAATGAGTCCAAGGGGGCTTAGACTG
Astropecten_polyacanthus      ATTCATATGCAGAAAAGTCGTCCCCATACGAATGTGGGTCTGATCCACTTAAATCCGCCCGAATTCCATTCTCTTTCCGTTTTTTCCTTGTTGCTATTCTTTTTCTATTATTCGACCTAGAAATAGCCCTCTTATTCCCTTACAGTAATCCTACTCGTAGGGTTAATCTTTGAATGGATAAACGGCGGACTTGATTG
Balanoglossus_carnosus        ATTTTTATCAAGAAAAGCTCTCACCATACGAATGCGGGTTTGACCCGCAAGCCTCGGCTCGCCTCCCATTCTCCCTGCGGTTCTTTCTTGTGGCCATCCTCTTCCTCCTTTTTGATCTTGAGATCGCCCTTCTCCTTCCTTCTACTAATTCTAACCATTGGACTAATCTACGAGTGAATGGAAGGAGGGCTAGAATG
Branchiostoma_belcheri        ATTATTACAACGAAAAGCTTTCGGCTTATGAATGTGGATTTGACCCCATAGGAAGTGCTCGACTACCTTTTTCACTTCGGTTCTTTTTAGTTGCGATTTTATTTTTATTATTTGATTTAGAAATTGCCTTAATTTTGCCTAATTATTGTTTTAACTTTCGGTTTAATGTATGAATGATTAAAAGGGGGTTTAGAGTG
Centruroides_limpidus         ATGTGTACAAGGAGAAGGGGGGAGCTTATGAGTGTGGTTTTGAGTCTTTTGTTATAGCACGTGTTCCTTTTTCTTTACAGTTTTTTTTAGTTTGTGTTATTTTTTTAATTTTTGATGTGGAGATTGTGTTGATGTTGCCTTGTGTGGATTTTATTATTAGGGTTGTATTTTGAGTGGAAAGAGGGCTCTCTTGGGTG
Chelonia_mydas                ATTCCTACAACGAAAAATTATCCCCATATGAATGTGGATTCGACCCATTAGAATCAGCTCGCCTACCATTCTCAATCCGATTCTTCCTCGTAGCAATTTTATTCCTACTATTCGACCTAGAAATCGCACTACTCCTACCTTTTACTACTCCTAACACTAGGCCTTATCTACGAATGAATCCAAGGAGGCCTAGAATG
Ciona_intestinalis            ATTGTTATATTTTTAATGCTTCTTCTTATGAATGTAGATTTATAACTATGATAAATTTTAAAAATTTTTATACGATACAATTTTTTATTATTAGATTGTCTTTTATACTTTTTGACTTAGAAATTTTATTATTTCTACCTTATTGTTTCTTATCT-TTTAG-----TTTATGAATTATCAATAAAAGTAATATCCCA
Ciona_savignyi                GTTTTAATATTTTTAATTCATCCTCTTATGAATGTGGTTTTACTACTATAGGTAATTACAAAAATTTTTATACTATGCAATTTTTTATTATTGGTCTGTCTTTTATATTGTTTGATTTAGAGATTTTACTATTTTTACCTTATAGTTACTTATTTATTAAG-----TATTTGAATTATCTCAGAAAGTTATAAGTCA
Clymenella_torquata           ATTCCTAACGCGAAAAACTAACATCATTTGAATGTGGCTTCGACCCCATGGGGAATGCTCGAACACCATTCTCTCTCCGATTTTTTCTCCTAGCAGTAATTTTTCTTGTATTTGATATTGAAATTGTATTACTCCTTCCTTTTACTTATCCTTCTAGCAGGAACAGCACATGAATATAATGAAGGCTCTTTAGACTG
Crioceris_duodecimpunctata    A-TAATACCGAGAAAAAAATAGACCCTTTGAATGTGGGTTTGACCCCAAATCATCTGCACGATTACCATTCTCATTACATTTTTTTTTAATCGCTATTATTTTTTTAATTTTTGATGTAGAAATTACTCTTTTAATTCCTTATCTTAATTCTACTAATTGGGTTATACCATGAATGAAACCAAGGTGCTTTAAATTG
Cucumaria_miniata             ATTACTAACTAAATAAGAAATCCCCTTATGAATGTGGGTTTGACCCAATAAAATCAGCCCGCCTTCCTTTTTCCTTTCGATTTTTCCTAGTAGCAATCCTTTTTCTAATATTTGATTTAGAAATCGCCCTTTTATTCCCTTCTGATTATACTAGCAAGAGGCCTAGCTTACGAATGACAACAAGGAGGACTAGAATG
Danio_rerio                   ATTCTTATACAGAAAAGCTATCACCATATGAATGCGGATTTGATCCACTAGGGTCCGCCCGCCTACCATTTTCATTACGATTTTTCTTAGTAGCAGTTTTATTCCCTTTATTTGACTTGGAAATTGCTCTCCTATTACCTACTGATTTTGCTAACACTAGGACTAGCCTACGAATGAGCCCAAGGCGGCCTTGAATG
Daphnia_pulex                 ATTCTTATCGAGAGAAGTCTTCGCCTTTTGAATGTGGGTTTGACGCAAATTCTAACCAGCGCCTTCCTTTCTCGCTCCGTTTTTTCTTAGTAACAATTATCTTTTTAATCTTTGATGTCGAGATTGTTATCCTGTTCCCTTCTAATTATTTTGTTGGGGGGACTTTTTCATGAATGAAAACAAGGAAGTCTTAACTG
Doliolum_nationalis           ATACCTTAAAAGACAAAGGTAACGCTTACGAATGTGGGTACTCGGACCTTAGTGAATTAGGGTGCCTCTATAGTTTGCAATTTTACGTAATTAGGCTTTCATTTATAATTTTCGATCTAGAAGTCCTCCTAATTCTGCCTCCTAAGGTTTATTCTAGTTTTACTATTCCTTGAAATTAAAGTAGGCGTACTAGACTG
Epigonichthys_lucayanus       ATTACTACAATGAGAAACTATCAGCATATGAGTGCGGCTTCGACCCATTAGGAAATGCGCGCCTTCCTTTCTCCTTACGATTTTTCTTAGTCGCAATTTTATTCCTCCTCTTTGACTTGGAAATTGCATTAATCCTGCCTAATTATTATCTTAACATTTGGTCTAATGTACGAATGGTTGAAAGGGGGCCTTGAATG
Eptatretus_burgeri            ATTTCTATAAAGAAAAACTTTCTCCATACGAATGTGGATTCGACCCTTCAGGGTCAGCTCGCCTTCCTTTTTCAATAAAATTCTTTCTCGTCGCTATTCTATTTATTCTCTTTGATTTAGAAATTATTTTACTATTCCCTTATTATTATCCTAACTGCAGGTTTAATCTACGAATGACTAAAAGGTGGATTAGAATG
Florometra_serratissima       ATTTTTATAAACAAAAGAGCTCTCCTTATGAGTGTGGTTTTGATCCTTTAAATTCTGCTCGTATTCCTTTTTCTTTTCGGTTTTTTCTTGTAGCTATTCTTTTTCTTTTATTTGATTTAGAAATATCTTTATTATTTCCTTTT----ATTCTTACAATTGGTTTGGTTTATGAGTGAATAAATGGTGGTCTTGATTG
Haliotis_rubra                ATTAGTACCGGGAAAAAATATCCCCATTTGAATGTGGCTTCGACCCAATGAGCTCTGCCCGTCTTCCCTTTTCTCTCCGATTCTTCCTCCTAGCGGTAATTTTCCTCATCTTTGATGTAGAAATTGTTCTATTATTCCCTTCTTCTTATCTTAATCCTAGGTTTATTCCACGAATGGAACGAAGGCTCCTTAAATTG
Halocynthia_roretzi           ATTTGTGTTTAGGTGAAAGTAGTGGGTATGAATGTGGTTTTGAGTCTGTATACGTAGTTGGAAGAAGGTTTTCTTTGCAGTTTTATGTAGTTGGGTTGTCTTTTGTAATTTTTGATTTAGAAATTAGTCTGTTTTTGCCTTTTAATATGTGTATTTTTGGTATATTTATTTGAGTTGAATCAAGGTGCGTTAGCTTG
Herdmania_momus               GTCTTTATTTGAGGTTTGTTTGTGGTTATGAGTGTGGGTTTGAGGCTTTTGAAAGTGATAGCGAGGGTTATTCTATTCAGTTTTTTGTGATTGGGTTGTCTTTTATGTTATTTGATTTAGAGATTTGTTTATTGATGCCTTCTAATGTTAGTTTTAATAGTTTTTTTGTATGAATTGGAGAGTGGGGCTTTTGGTTG
Homo_sapiens                  ATTACTACATAGAAAAATCCACCCCTTACGAGTGCGGCTTCGACCCTATATCCCCCGCCCGCGTCCCTTTCTCCATAAAATTCTTCTTAGTAGCTATTACCTTCTTATTATTTGATCTAGAAATTGCCCTCCTTTTACCTAATCATCATCCTAGCCCTAAGTCTGGCCTATGAGTGACTACAAAAAGGATTAGACTG
Lampetra_fluviatilis          ATTTTTATAGTGAAAAACTTTCCCCCTACGAATGCGGCTTCGACCCACAAGGATCTGCCCGCCTACCATTCTCCCTTCGATTCTTTCTAGTAGCTATTCTATTTTTACTATTCGATTTAGAAATTGCTCTTCTTCTCCCTTGTCATTCTTCTTACATTAGGCCTAATCTATGAATGATTACAAGGAGGACTTGATTG
Lepidosiren_paradoxa          ATTTCTACGGGGAAAAAGCGTCTCCGTATGAATGCGGATTTGACCCGCTGGGCTCCGCCCGTTTACCATTTTCTTTACGCTTCTTTTTAGTAGCTATTTTATTTTTATTATTTGATTTAGAAATTGCTCTACTTCTACCTTATCGGTCTTTTAACTATTGGACTTATCTATGAGTGAATTCAAGGGGGCCTAGAATG
Limulus_polyphemus            A-TTATATAAAGAAAAAAGATCTCCTTACGAATGTGGATTCAATCCATTCTCATCCTCCCGAATTCCATTTTCCCTACGATTCTTTTTAATTTCAATTATCTTCCTAATTTTTGATGTAGAAATCGCCTTACTACTTCCTCCTAATAATTCTAATTTTAGGCCTATTCCATGAATGAAATCAAGGAGCATTAGAGTG
Luidia_quinalia               ATTTATAATACGAAAAGGCCTCTCCTTACGAATGTGGTTTTGATCCCCTGAAATCCGCACGAATCCCCTTTTCATTTCGTTTCTTCCTAGTTGCCATTCTTTTCCTTCTATTTGACCTAGAAGTAGCCTTGCTCTTCCCTTCTATTTATATTAATAGTTGGGTTAATTTTTGAATGGGTTCAAGGTGGGTTAGACTG
Lumbricus_terrestris          ATTTTTATCGAGAAAAGTCATCTCCATTCGAGTGTGGGTTTGACCCAAAAAGAACCGCACGGATCCCATTCTCAACCCGATTTTTCTTATTGGCCATTATCTTTATCGTATTTGATATCGAGATTGTTCTTTTGATACCTTCTAATAATTCTTTTAATTGGTTTAATCCATGAGTGAAAGGAAGGATCTCTAGACTG
Metridium_senile              ATTTATATCGAGAGAAAGTGTCAGCTTATGAGTGTGGGTTTGATCCTTTTGGAACCCCAGGGCGACCCTTTTCTATTCGGTTTTTCTTAATTGGTATCCTTTTTCTTATTTTTGATTTAGAAATTTCTTTTCTTTTTCCTTTTAGCCGTCCTAACTTTGGGTTTGGTCTATGAATGGTTAAAAGGTGGCTTAGAATG
Montastraea_franksi           ATTGTTATCGAGAAAAGGTTTCTGCTTATGAGTGTGGTTTTGTGCCATTTAGTTTTTTGGGCCGTCCTTTTTCAATACGATTTTTTTTAATAGGCATTTTATTTTTGATTTTTGATTTAGAGATTAGTTTTTTTTTTCCTTTTCTTTATATTAACTTTAGGTTTGGTCTATGAGTGGTTAAAGGGGGGTTTAGAGTG
Myxine_glutinosa              ATTTTTATAAAGAAAAGCTCTCCCCCTACGAATGCGGATTTGATCCCTCAGGATCTGCCCGACTCCCTTTTTCAATAAAATTCTTTCTTGTAGCTATTCTATTTATTCTGTTTGACTTAGAAATCATCCTTCTTTTCCCTTGTTATTATTCTAACCTTAGGCTTAATTTACGAATGACTTAAAGGGGGGTTAGAATG
Nesomachilis_australica       ATTACTATCGAGAAAAAAGATCACCATTTGAATGTGGGTTTGACCCCCTTAGAGCTACACGTTTACCTTTTTCCCTTCGTTTCTTCCTAATTGCAGTAATTTTTCTTATTTTTGATGTAGAAATTACCTTATTACTCCCTCATTCTGGCTCTTATAGGAGGCACATACCATGAATGAAATCAAGGAGCCTTAAATTG
Paracentrotus_lividus         ATTATTACGGGGAGAAGAAATCTCCCTACGAATGTGGATTTGACCCGCTAAAATCAGCTCGTCTTCCATTTTCTTTTCGGTTTTTCCTGGTCGCTATACTATTCCTGCTGTTTGATCTAGAAATAGCACTATTATTCCCTCATGGCCATTCTAGATGCCGGGCTAGTCTTTGAATGAATAAAACCACCACTAGAGTG
Phallusia_fumigata            TTAATCGTGGAGACAAGGGTAGCTCATATGAGTGTGGGTTTGTTGATATAAATGAGTCTTTGAATACCTACACGATACAGTTCTACATTATTGGACTGTCCTTCATGTTATTTGACTTGGAGATTCTGATCATTATTCCTTCTCATAGTAGTCTCGGTCGCAGCCTACTATGAGGTTCTAGGGGGAGTAGTGGAATT
Phallusia_mammilata           TTCCTCGGGGGGATAAGGGAAGTTCCTATGAGTGCGGATTTGTCGATATGAATGAGTCTATAAATACCTATACGATGCAGTTTTATATTATTGGGCTATCTTTCATACTTTTTGACCTTGAGATTCTCATTATTATTCCTTTTAGTTGTCGTTTCTATGGCCGCCTACTATGAGGTCATGGGTGGGGTGGT---TTC
Pisaster_ochraceus            ATCATTATTTAGAAAACGGATCTCCCTACGAATGTGGATTTGATCCCTTAAAATCTGCACGCGTTCCTTTTTCTTTTCGATTTTTTCTAGTTGCCATATTATTTCTATTGTTTGATCTAGAAATAGCTCTACTATTTCCTTTTAGCCATTTTATTAATCGGACTTATATTCGAATGAACCCAAGGCGGATTAGACTG
Platynereis_dumerilii         ATTTTTACTTCGAAAAATCTACCCCGTTTGAATGTGGATTCGACCCACACAATTCTGCTCGAATCCCATTTTCACTTCGATTCTTTATTTTAGCAGTTCTGTTCCTAGTATTCGACATCGAAATTGCGTTATTAATACCTGTGCGGAATTTTATTAATCGGCCTTTATCATGAATGAAATGAAGGCTCTTTAGAATG
Priapulus_caudatus            ATTAGCATTTTGACAAATTGTCACCATTTGAGTGTGGGTTTGACCCCTTAAAATCGGCCCGTACCCCATTTTCTTTACGATTTTTTCTAGTAGCAATAGTATTTTTAATTTTTGATGTAGAAATCACATTAATTTTACCTTATAATCATCTTACTTGTAGGGCTTTTTCACGAATGAAGTCAAGGAGCATTAGAATG
Protopterus_dolloi            ATTTCTACAATGAAAAAGTTTCTCCTTACGAATGTGGCTTTGATCCATTAGGCTCAGCCCGTCTACCTTTTTCACTAAAATTTTTTTTAGTCGCTATCTTATTTTTACTGTTTGATCTAGAAATTGCCATCCTTCTACCTTTTAATTTTACTAACACTAGGCCTCATTTATGAATGACTTCAAGGAGGACTAGAGTG
Pupa_strigosa                 ATTGTTCCGAGGAGAAGTCCTCCGTTTTTGAATGCGGGTTTGACCCTTTAAGGAAAATACGGGCCCCGTTTTCGACTCGTTTTTTCCTTTTAGTAATCTTGTTCTTGGTATTTGACGTAGAAGTGGCATTACTTTTCCCTCTTGTTAGTCTTGTTGGCCGGTACCCTTCACGAGTGAAATGAGGGAGCACTAGACTG
Raja_porosa                   ATTCCTACAGTGAAAAATTATCCCCGTACGAATGCGGATTTGATCCCCTAGGATCTGCACGCCTCCCATTCTCCCTCCGATTTTTCCTAGTGGCAATTCTTTTCCTTCTGTTCGATCTAGAAATTGCCTTACTTCTACCTTATTATCTTACTCACACTAGGCCTAGTCTACGAATGACTTCAAGGCGGCCTTGAATG
Saccoglossus_kowalevskii      ATTTTTACCTAGAAAAACTCTCACCCTATGAATGTGGTTTTGAACCTCACACATCAGCTCGTCTTCCTTTTTCACTGCGATTTTTTCTTATTGCTATCCTTTTTCTTCTCTTTGACCTAGAAATTGCCCTTCTACTTCCTTCTTGCTATACTAACCCTTGGCCTTATATACGAATGAGTACAAGGAGGTCTAGAATG
Scutigera_coleoptrata         ATTATTATCGTGAAAAATCATCCCCATTTGAGTGTGGTTTTGACCCAAAAAACTCTGCCCGAATACCATTCTCATTACGGTTTTTCTTAATCGCTATTATTTTCTTAATTTTTGATGTTGAAATTACCCTTCTGCTCCCTTATTATCATCTTAGTATTAGGATTATACTACGAATGAGCTTATGGAGCACTTGAATG
Squilla_empusa                A-TGCTACCGAGAAAAGAACACTCCTTTCGAATGTGGGTTTGACCCTAAAGGTTCTGCCCGACTACCTTTCTCTCTACGATTTTTCTTAATCGCTGTTATTTTTTTAATTTTTGATGTAGAAATCACCTTACTACTACCTTATTCTTATCCTATTATTAGGATTATACCATGAATGAAACCAGGGTGCCTTAGACTG
Strongylocentrotus_purpuratus ATTGCTATAGAGAAAAGAGCTCCCCCTACGAGTGTGGCTTTGATCCGCTAAAATCCGCCCGATTACCTTTTTCATTCCGGTTTTTTCTTGTCGCCATTTTGTTTTTGCTGTTTGACCTAGAAATAGCACTGCTCTTTCCTTATGGTTATCTTGACACTCGGATTAGTCTTCGAGTGAATAAAAGGGGGCCTAGAATG
Terebratalia_transversa       TTTGTAGTCGGTACAAAAGTTCTCCGTTTGAGTGTGGGTTTGATCCTAGCGAGTCTTCTCGAGTTCCTTTCTCCTTTCGATTTTTTTTAATGGCTGTAATTTTTTTAGTATTTGATGTGGAATTGGCTTTAATTATGCCTTTTTTTGATTTTGTGGGGGGGTACAGTTTATGAGTGGGGGGAGGGAGCATTAGATTG
Tethya_actinia                ATTTATATAGTGAGAAAGTGTCAGTATATGAGTGTGGGTTTGATCCTTTTGGTTCTTCTAGGGTTCCATTTTCGGTAAAGTTTTTTTTAGTAGGTATTCTTTTTTTAATTTTTGATTTAGAAATTTCTTTTCTTTTTCCTTTTAATAATTTTAACAATAGGTTTAGTTTATGAGTGAGCAAAAGGAGGGCTTGAATG
Thermobia_domestica           ATTAACATCGAGAAAAAAACTCCCCTTTTGAGTGTGGATTTGATCCCAAATCTTCAGCCCGAATCCCTTTCTCCCTACGATTCTTCCTCATTGCCGTAATTTTTCTTATCTTCGACGTAGAAATCGCCCTTCTATTACCTCCTAGTAATCCTCCTAATAGGTCTTTACCACGAATGAAATCAAGGATCCTTAACATG
Tribolium_castaneum           ATTTCTATCGAGAAAAAAGATCCCCATTTGAATGCGGATTTGACCCTAAAGCCTCAGCTCGACTACCATTTTCCCTACATTTTTTCCTAATTGCCATCATCTTCCTAATTTTCGACGTAGAAATCACTCTTCTTTTTCCTTTTATTAATTTTATTAGTAGGACTTTTTCATGAATGAAACCAAGGAGCTCTCGATTG
Urechis_caupo                 ATTTGCACCGAGAGAAAACCTCCCCTTTCGAATGTGGGTTCGACCCACACAAGACAGCACGACAACCTTTTTCTCTCCGATTTTTCCTATTGGCAGTAGTTTTCCTTGTATTTGATATCGAAATTGTACTACTACTCCCTCCTATTAATTTTAGTAATTGGACTACTTCATGAATGGCGAGAAGGCTCCTTAGACTG
Xenoturbella_bocki            ATTAGTGCCAAGAGAAATTATCACCCTATGAATGTGGATTTGCCCCTAAATCTAATATACGAATCCCATTCTCCATTCGATTCTTTTATATCGCCATCCTATTTATTATATTCGATCTAGAGATTGCCCTCCTAATACCTCATCACAGCCTTAACAATTAGCCTACTATTAGAATGAGCAACAGGAGCTCTAGAGTG

[Source of sequence data: nd4]

Albinaria_coerulea            ATGC-TTATTTAATTTTATTGGGTGTTTGATTAACTCCAATTGGGACAGCATTAATTTTTCTTACTCTTATAGTTACCTTACTAGTATTAATTGGCATACATTGGGTGTTTAAGAAGTTTAAATTTGGTATTGATAATGGCTTTTTGTGTCTGTGATTTCTTAACTTTTTATGTAATATTTGAGGTATCTTTGATCCCTACTTTATTATTAATTTTACTATGAGGCTATCAACCTGAGCGGATGCAAGCAGGTTTTTATTTGATACTATATACCGTGACAGCATCTTTACCTTTATTTATTATTATTTAGTAGGGCTAATAAT---TTTTTAGTAAAGCTTCCAATCTATACCTGTCATTTATGACTACCGAAAGCTCACGTCGAGGCTCCATTAGGAGGTTCCATAGTATTGGCCGGTGTGTTACTTAAACTGGGGGGATACGGACTGTATATATTAATTAAT---TTTCATTACACTTTCATTGGTGCTGTTATTGCTTCGATTATTTGTATTCAACAAGTTGATATTAAAGCTCTGGTAGCATATTCTTCAGTTGCTCACATAAGATTAGTATCAGCTGGGATTTTAATGATATCAAATTGAAGATATACATGTGCAAAAATAACAATAATTGCTCATGGCTATACATCATCTGCTTTATTCGTATTAGCTAACTTATCATATTTAAAAATTAAGAGCCGAAGTTTAATATTCATAAAAGGCTTATTAGCTATCTTTCCAGCAATAGCTTTTTATTGATTTTATTTAGTTGTATAAATATAGCAGCCCCACCAACACTTAACTTTATTGGCGAATTTTATTCCATCAATGTATATTGCTAGTTATATACTTTTAATTTTAATATGCATATATTTATTAGAGCGGGGTATAGATTATATATATCATTTATTTT
Anacropora_matthai            GTGTCGTTTTTTTTTTGCTTTTTATTTGCTTTAGATGGGGTCTCTTTGTTTTTTTTTATTTTAACTGCGCTTTTGATACCCATTTGTATTTTAATTATTTTTGTTGTGTCTATTGTTTTTAGAAGCTTTACTAGTTGGAGTGTTTTTAGTGCTTGACCTGCTTCTATTCTATCTTTTATTTGAGGGCATATTGATCCCTATGTTTCTTTTGATTGGTGTTTGAGGCTCCAGAGAAGAAAAGGTACGTGCTTCTTATTATTTTTTTTTTTATACTTTCGCGGGGTCGGTGTTTATGCTTGGGCCTCTTGAGTGTTGGCTGGGATCTTTTAGCGGTTAAAATTCCTCAAATACCATTCCATATTTGATTGCCCCAAGCGCATGTGGAGGCCCCTGTTTCTGGCTCGGTAATATTGGCGGGAATATTACTAAAGCTAGGGGGCTATGGGTTTTTAAGATTTTCTTGGCCGATTTGTTATGTTGGGTGTGCTATTATTTATGGGGGTCTACTGACCTGTCGGCAAGTGGACTTTAAACGGCTTATTGCTTATTCTTCGGTGGCACACATGGGGCTGGTCCCTTTAGGTTTATTTACCCATACAATTGAGGGGCTGGTGTCGGCAGTTTTTATGATGTTGGCGCATGGTTTTGTTAGCTCGGCCTTTTTTATTGCGATTACTTATTTATATGAACGTCATCACACTCGTCTTATTAAGTATTATCGTGGGGTGACTCTTACAATGCCTGTTTTTGTTTGTATAATGATGTTTTATCATTAAGCAACATGGGGATTCCTTTAAGCTGTAATTTTGTTGGAGAGTTCGTTGTTAGCTGCTGTTGAATATAATTTTGGGCTTGGGGTGCTAGCCACTTCATGGTTTGGTCCGCGGCGTATTCTCTTTATTTATTTTTTCTTTT
Aplysia_californica           TTGTTTCTCTTATTTTTGGTTCAC-TTTCTTTAAATTATTTTTCGGTTTTAATAATTTTTCTGTCTTGTATTTTATGTCTCTTAGCATTAGTATCTATCTATCTGTTTATTAGTTTTGTGTGGTGTTTTATCTTTA---GCCTTTTCTATATCTAACATTATTTTGTTTTATATTTTTTTTGAGGCTTCTTTAATCCCTACTCTGATGCTAATTATTGGATGAGGTTATCAGCCTGAACGGCTCCAAGCTGGAAGTTATATGATATTGTATACTGTAGGTGCTTCTTTACCGTTGCT----GTCGTATCTTAACTGTAGTAATTTATTTCTGGTAAAACTTCCTATGTATTCCTTCCATCTTTGACTTCCAAAAGCTCATGTGGAGGCTCCATTAGCTGGTTCAATAATTTTGGCAGGAATTCTTCTGAAGCTAGGAGGATATGGTATTTTTGTAATAAATAATAGATTTTATTAGACTTAGCATGGTGGTTTCTTGGCTACGATAATGTGTCTTCGACAGGTAGATGTAAAAGCTTTGGTAGCTTATTCTTCTGTTGGTCATATAAGTATTGTTTCATCGGGTTTAATTTTAGATCAGACCTGAGGTGTTACAAGTGCACTTATTACTATGTTAGCTCATGGAGCTTCTTCATCTGCTCTTTTTTGTCTTGCTTATTTCTCTTATACTAAAAGACATACCCGTAACATTCCTTATATGAAAGGAATACTTCAAATATATCCCATTTTAAGTTTTGCGTGATTTTGTTTTGTTGTATTAATATAGCGGCTCCTCCTACGCTAAATTTAGTAGGAGAGCTTTTCCTCCGTTCTTTGAAATTATAGTTATTTATTAGCAGTGGTTATAGGTCTGTATTTTTTAGAGCTAGTTATAATATATATTTATTATTATTACT
Arbacia_lixula                ATGTTACTCTTATATTTATAACTATTTTCAGTGGACTCTATTGAACTACCCCTATTAGTATTAAGTTGTTGACTAACTCCTTTGGCTTTAATAGCTATTTATTGTATTAGTTATCATAATAACAACTTCTCTTATAATAACTTTCAGCTCTCTTGAATTAATTCTATTTTACATTGCCTTCGAGACTACTCTTGTTCCTACTTTAATATTAATTACTCGTTGAGGTGCGCAGATGGAGCGTTTTCAAGCTGGATTATATTTTATATTTTATACCTTATTTGGCTCTCTTCCTCTTCTTTAGCCTTATTTTGATGACTTTTATCCATTTCCTAGTAAAGATGCCCATATATGGGTTTCATCTATGGTTGCCCAAGGCCCATGTAGAGGCCCCTGTAGCAGGCTCTATGATACTGGCAGCAATTTTGTTAAAGTTAGGTGGATACGGATTAATGCGCTTGATTAGTTTGTTTGGTAGTATTTTGTTGGGCGCTTTAGTAACCAGTATTATATGTATCCGCCAAACAGATCTAAAGGCCTTAATTGCTTATTCATCAGTAGGCCACATGAGCATAGTTGCTGCTGGAGTCTTCTCCCAAACTATCTGAGGAATAAAAGGTGCTTTAATGCTAATGATTGCCCATGGACTAGTCTCCTCAGCGTTATTTAGCCTTGCGAAAACAGTGTACGAGCGAAGAGGAACCCGAACCTTAGCAATAACTCGAGGATTGAAGCTTATACTCCCACTGTCTACCTTATGGTGGTTATAATGTGTGCTGCAAATCTCGGCCTTCCCCCTACTCCTAACTTAATAGGAGAAATTACTATCTT---TGATAGGATGATCTATTTGACTGTTCCCTATTTTAGGAATACTGTGTTTGGGGCCGTATACTCTCTAATGATTTTTCTACTTAT
Asterias_amurensis            ATGTGTATCTTTTTGTATTGTCCCTTTGCAATAGACAGTCTTTCTGCCCCCCTCATAATTTTAAGCACTTGGCTGGTTCCAATTTCTTTGCTAGCTATTCATTTCCACTATTTTTTTTATACTGTTAGCTCTTTTATTAACTTTTTCAGCACTAGAACTTTCCTTATTTTTTATAGCTTTTGAATCAACCTTACTCCCTACACTAGTTTTAATAACTCGATGAGGGGCACAAAAGGAGCGATTTCAAGCTGGAGTGTACTTTATTTTTTATACTCTTGCAGGCTCCCTACCACTTTTTAGCAATAATTTTGATGAGTATTTTGTTTTTTGTAATAAAGATGCCAATTTATGGATTTCATCTTTGATTACCTAAGGCTCACGTAGAAGCCCCCATAGCGGGGTCAATGATCCTTGCTGCCATTTTACTTAAGTTGGGGGGTTATGGTCTTATTCGGACATCTCTTGTATTTGATAACTTTTTGTATGGAACTTTAGTAACAAGAATTATGTGTATTCGCCAAACAGATTTAAAGGCTCTTATTGCTTACTCCTCTGTTGGACATATGAGAATGGTAGCAGCAGGGATATTTACTTTATCCCCCTGAGGAATAAAAGGGGCCACAACCTTAATGATAGCACATGGACTCATATCTTCAAGACTATTTTGCCTTGCAAATTTGCTATACGAACGAAAAAGTACCCGGACATTAGCTATAACCCGAGGATTTAAGTTAATTACACCCCTTCTTTCACTTTGGTGAATATCACATGTGTTACTAATTTAGGGCTTCCTCCAACACCAAACTTAATAGGTGAACTTTATTAGTTCGGTCATAAGATGAAAAATAAGATCTTTTATTATTATTACTTCACAGTATTTGGGGCAATATACTCTCTCCTTATTTTTATATTTAT
Asterina_pectinifera          ATGTATATCTTATCCTGACCTCCACTTGCTACAGACCCCACATCGACGCCCCTAATAATTCTAAGATCGTGACTAGTCCCCATATCTCTCATAGCTATTCATCTCCCTCGTATTCACCATACTAACCGCCCTAATACTTACATTTTCCTCTTTAGAACTAAGCCTGTTCTATATTGCCTTCGAGACCACACTCCTACCTACTCTAACTCTTATATCGCGGTGAGGAGCACAAAAGGAACGATACCAGGCAAGAATATACTTTCTGTTTTATACTCTCATAGGATCCCTTCCTCTCCTTCTCGATTATTATGATGAATCTTCTGCTTTTCATAATAAAGATGCCCATATATGGATTCCACCTGTGGCTCCCCAAGGCCCACGTGGAAGCACCCATAGCGGGCTCAATGATACTTGCGGCAATACTCCTAAAGCTAGGAGGATACGGACTCCTCCGCACAATCCCACTATTCCACCGCATTTTGCATGGTGCTCTCATAACTAGAATAATTTGCCTACGACAAACAGACCTAAAGGCCTTAATAGCGTACTCCTCCGTGGGACACATGAGCATAGTAGCCTCAGGGATATTCTCACTTTCCCTCTGAGGCATAAAAGGAGCCCTTACACTAATGATTGCACACGGACTTATCTCCTCCGCACTATTTTGCCTTGCGAAATTACTCTACGAACGAAAAGGAACCCGAACTTTGTCCATAACCCGAGGATTTAAGATGGTCACACCTCTCCTTACTTTATGATGAACCTTACTTGTGTGGCAAACCTAGGACTACCCCCCACCCCCAACCTGATAGGAGAACTTCTTAGTGGCGATAATTGATTGAAAAACGCTATCCGCACCAATAATAACAATACAGTCTTCGGGGCCATCTACTCCCTCCTAATTCTAGTCTTCCT
Astropecten_polyacanthus      ATGTATCTCTTGTACTCCTCACTACTCGCTACAGACTCTCTGTCGTCGCCGCTTATAATCCTGAGATGTTGACTCGTACCAATATCCCTTTTAGCCATTTACCTCACTAATTTTTATTATACTTACAGCATTAGTCATAACATTTTCTGCACTAGACCTATCCCTATTCTATATAGCATTCGAAACATCCCCTATACCCACGCTCTCCCTCATATCGCGATGGGGCGCACAAAAGGAACGCTTCCAAGCTAGTGTGTATTTCCTATTCTATACCTTAGCAGGCTCGCTCCCCTTACTTAGCCCTTATTTTGGTGACTTTCATGTCTTTTGTTATAAAGATGCCGGTTTACGGATTTCATTTGTGACTACCAAAGGCCCACGTGGAGGCACCCATAGCGGGGTCGATGATACTTGCAGCCATTCTCCTAAAGCTAGGGGGATACGGACTTTCACGAACAATTACTATCTTTAACAATTTTCTGTCTGGAAGATTAATAACAAGCATAATTTGTCTACGACAAACAGACCTGAAGGCACTCATTGCCTACTCATCAGTAGGCCACATGAGAATGGTTGCCTCTGGAATATTCTCCCTCTCCATTTGAGGAATTAAAGGAGCACTAACACTCATGGTGGCACATGGATTAATCTCATCAGCATTGTTCTGCCTCGCAAACCTCCTCTACGAGCGTAAATCTACCCGAACTCTTATAATCTCCCGAGGATTTAAGATTATTACTCCCCTTCTCTCCGTATGATGATTATTACCTGCGTATCCAATCTCGGGCTTCCACCCACTCCCAACCTGCTTGGGGAATTTAATCTCAGCCATTATAGACTGGAAAGTACTCTCTTTCCCCCTTGTAACAACACAATATTTAGAGCAATATACTCTTTAATGATATTAATCTTTCT
Balanoglossus_carnosus        ATGCAACCATCACACTATTTTCTCTCCGCCACAGACTCCCTTTCCACCCCCCTAATCGTCTTGTCCATTTGACTTCTCCCACTATCCCTCCTTGCCATACGCGGCACTTCTCTGCTCCCTCACCCTCATTCTCATCGTCACCTTCTCGGCACTAGACCTCCTACTCTTTTACATAGCCTTTGAGGCCACTCTCATCCCCACTCTAATAGTTATCACGCGATGAGGGTATCAACCTGAACGCCTTCAAGCTGGAACTTACTTCCTGTTCTACACTCTATTCGGTTCACTCCCACTCCTTCGCCCTATTTTTGATGCGTTGCCTCAATTTCTTGGCAAAGCTGCCCATCTACGGTACCCACCTCTGGCTCCCCAAGGCACACGTCGAAGCCCCCATAGCGGGGTCAATGATTCTGGCCGCCATCCTCCTTAAGCTGGGAGGCTACGGTTTAGTACGTTTTAGTGAAATCTTTAATGATCATCTGCATGGGGCCCTAGCTACTAGACTCATCTGCGTTCGACAAACCGACATGAAGGCACTAATTGCCTACTCCTCGGTTGGTCACATGAGTCTAGTCGCTGCCGGCACGTTCTCTCAAACCACCTGGGGAATCCATGGGAGACTTATCCTAATGATTGCCCACGGTCTAGTCTCATCTGCCCTCTTCTGCCTCGCCAACCTTTCCTACGAACGAACCCACACTCGCACACTAGCACTCAACCGAGGCCTCAAGCTCTTAATGCCCCTCTCCACAACATGGTGACTCTCACAGCCGCCGCTAACCTGGGCTTACCCCCCCTCCCCAACCTCTTTGGTGAGCTTTATTAATACCCTTATCTCCTGAAGCCCCCTAACTCTCCTTACAACTGGCTTGTCATATTCAGCGCAGTCTACTCCCTCTATTTGTTTCTCCTCCT
Branchiostoma_belcheri        ATGACCATTTGATCTTAGGTTATGTTAACTAGTGATTTTATGTCGGTTGCATTAGTAATTTTAAGAGTTTGATTATTGCCTTTGATATTAATTGCAATTTATTATTTGTCAAGTAATTCTAATAAGAGCATTGGTGCTGGCTTTTTTAGCAAGCCATCTATTATTATTTTATATTGCTTTTGAGTCTACGTTGTTGCCTACATTGATATTGATTACTCGTTGGGGAGCACAAAAAGAGCGTTATCAAGCAGGAACATATTTTATATTCTATACAATGGTTGGGTCATTACCTCTTCTTTTGTCTTGTTTTGGTGATTAGGGTGTATTTTTTAGTGAAATTGCCTTTGTATGGGGGTCATCTTTGGTTGCCTAAGGCACACGTGGAGGCACCAATTGCTGGGTCTATAGTTTTGGCGGGGGTATTACTTAAACTAGGGGGTTATGGCTTAATACGAATTAGCTATGCTTGTTTTTGCCCTTGCTTTGGAATGGTAGTAATGGGGGCTATTTGCTTGCGGCAAACGGATTTAAAGTCCTTAATTGCTTACTCATCAGTTGGGCATATAGCTTTAGTAGTTGGTGGTATCATAACAGGTACTACTTGAGGTTACAACGGGGCAATAATTTTAATAATTGCTCATGGGTTAGTATCATCTTGTTTATTTTCTTTAGCAAATTACTGATATGAACGTAGACATAGACGAAATCTTTTAGGATCGCGGGGAATAATTATTTTGTTTCCACTAATAGGGGCAGGTTGATTTTTGCTAGTTTGATAAATTTAGCTTTGCCCCCGACAATTAATCTCTTTGGTGAGCTCTATAGTAGCTGTATATAATTGAAGCATGTTTAGAGTTATTTTTATAGGGGTGCAGTTTTAACGGCTGCTTACTCTTTGTACATGTCAGCGTATCT
Centruroides_limpidus         ATATGATACTA---ATTTTTACTTCTAATACAAGACCTAATATCCACAACTCTTATTTTACTTAGACTTCTTATTACAATCTTAATATTCTTATCCTTTTTCTCTTATTTCCCTCTTCCTCCTCCTATTTCTTATTCTAAGCTTTACTAGTTCCAATTTAATAATATTCTACATCTTCTTCGAAGCAACAATCATCCCCACCTTCCTAATCATTACGCTATGGGGGGCCCAGCCCGAGCGTCTCTCTGCTAGCCTTTATTTAGTGTTCTACACTTTAGGGGCCTCCCTCCCCTTTCT----AGTAGCTTTGGGCTCTCCTCTTCCTTTCCTGGTAAAACTCCCCATATTCCTGACTCATCTATGACTCCCAAAAGCTCACGTAGAGGCACCCGTGGCTGGTTCTATAATCCTTGCAGCAGTGCTCCTAAAACTAGGAAGCTATGGAATTCTCCGTATGTCCTCTCTCCTTTATAAGCATCTCCCTGGGGGAATCCTTACTAGACTAATCTGCATCTTACAAACAGACATAAAATCTCTAGTGGCCTACTCCTCCGTTTGTCACATAAGCCTAATACTAAGAGGAGCCATAACTTTCTCATGCTGAGGGCTTCTGGGGTCCCTCAGCATAATAATTTCCCACGGTCTCTGTTCTTCTGCCCTTTTTTGTCTAGTTACCTTATTCTATGACCGAACCCACACACGAAGCATACTATTAACACGAGGAATACTATCTCTCTTTCCTAGCATAATTCTATGATGATTTTAATAAGAGCTAATAACATAGCAGCCCCTCCTTCTATAAACCTTTTCAGCGAAATTAATAATTAGTGTCCTAGCCTGAACACCTTCAACCCTAATCCCAATTATATTTCCTTTCTCTCTGCAACATATTGTATTCTCTTATTAAATCTTCT
Chelonia_mydas                ATGTAAAAATCTTACTCCCAACAATTAGGGGTAGACCAAATTTCAGCCCCTTTACTAATCCTATCATGCTGACTTACCCCCCTAATAATCTTAGCCATTTATCTTCACCATTATCCTACTACAAATCTCACTAATTCTAGCTTTCTCAACCACAGAATTAATTATATTTTTTATCACATTTGAAACCACACTCATCCCAACATTAGTAATCATCACACGATGAGGTAATCAAATAGAACGACTAAATGCAGGAACCTACTTCCTATTTTATACCCTTATTGGATCTCTCCCACTACTTCGCCCTCCTCATGATGATTTGCACTACTTTTATAATTAAAATACCACTATATGGATTACACCTGTGATTACCAAAAGCACACGTAGAAGCTCCAATTGCAGGCTCAATAATTCTAGCCGCAGTATTACTAAAACTAGGAGGATATGGTATTATCCGCATTACAATAATACTTCATAGTACTCGCACTGGAGTAATCATAACTAGCTCCATCTGCTTACGACAAACAGACCTAAAATCATTAATTGCTTACTCATCAGTAAGTCATATAGGCCTAGTTATTGCCTCAACACTAACACAAACTCAATGAGCATACACTGGCGCTATCACACTAATAATTGCCCACGGCCTAACATCATCAATACTCTTCTGCTTAGCCAACACAAATTACGAACGGACCCACAGCCGAACACTATTATTAGCTCGAAACATACAACTCTTACTCCCACTAATAAGCCTATGATGACTATTGCCAGCTTAACCAACATAGCCCTTCCACCAACCATCAATCTAATAGGAGAATTTTATTGCCTCACTGTTCAATTGATCCAACATTACAATTCTAATAACAGGATTACCCTAATCACCGCCACTTACACCCTATACATACTAATTCTACT
Ciona_intestinalis            ATAACCTTGTGTATTTGATATTTATGGAGTGGGGATACTGTTAATGCTATATTAATTATTTTAAGTATTGTAGTAATTATATTAAGTAGAATTATTAATAATAATATCTTTTTATTTTTCTATATTATTTTTAGTTTTATTTTTTAGAAGTGATGATTTATTAAATTTTTTAGTATTTTTTGAATTATCTATACTACCTATTTTTCTTTTAATTAGATGATGAAGGAAAAGAAAAGAGCGTATATTTTCAAATTATTACTTTTTTTTATATACTTTAGTTACTTCTTTACCAATATTTACTTATTTTTTT-----TTACTTTTAGTTTTTTAACTAAGTTACCTATTTATAGATTACATATTTGATTACCGAAAGCTCATGTTGATGCTCCTGTTAGAGGATCTATAGTTTTAGCTAGAATTTTATTAAAAATTAGAAGGTTTAGAATAATACGATGTTTCATATTAATTTATTATATTTTTAAGTGGGGATTAATATTTAGAGTTGTATGTCTCCGATTAACAGATTTTAAAGTTATTGTAGCATTTAGCTCTGTTAGTCATATAAGTCTTGCTGTTGCTAGACTTATATCTTACTTTTATTGGAGGTTTAAAAGATCTTATTTAATATTTTTAGGTCATAGAATTTTATCTCCTGTTCTATTTTTTTTTAGAGATATATTATATAAGCGATACCATTCTCGTATATTAATTCAATAAAAAGATTAATTTCGTCTTCTTCTTTTATATTTTATTTAATTACTTTTTTTTTTGCCATAAATTTTAGATTCCCTCCTTTTATAAATTTTTTTAGAGAAATTATTTATATCTCTTCTTTCTTTTAATTATTTACAAGCTTTGTTTATATTTAGTTTTTAATAGCTAGAATTTTTATACTAAATATATTATATCCTTA
Ciona_savignyi                ATA---TTGTGTATTTTATATTTATGAAGTGAAGATGTAGTTAGTAATTTGTTAATTATTCTTAGTATTTTGGTTATTTTACTTAGTAGATTGGTAAATATTAGTTTCATTTTTTTTTTCTGTGTTTTTTTTGATTGTGTTTTTTAGGAGTGATAATTTGTTAAATTTTTTAGTATTTTTTGAATTATCTATATTACCTATTTTTATGTTAATTGGATTTTGAAGAAAAGGTAAAGAGCGTGTATTTTCAAATTATTATTTTTTTTTATATACGTTAGTAACATCATTACCTATATTTTATAATTTTTTT-----TTTTTATTAGTTTTTTGACTAAATTACCTATTTATGGGGTCCATATTTGATTACCTAAAGCTCATGTAGATGCTCCAGTAGGAAGATCTATAGTTTTGGCGAGAATTTTGTTAAAAATTAGAGGATTTGGAATGATACGTTGTATAATGATTTTTCATTATATTTTTAAGTGAAGGCTTTTTTTTAGTAGTTTATGTTTACGATTAACGGATTTTAAGGTAATCGTTGCTTTTAGTTCTGTTAGTCATATAAGTTTAGCTGTTGCAGGTTTAATATCTTTTTTTTTTTGAGGATATAAAAGATCTTTTTATATATTTTTAGGGCATGGGATTTTATCTCCTGTGTTATTTTTTTTTAGAGATATTTTATACAAACGATTTAGTACTCGTATATTAATTCAATAAAAAGGATTAGTTCTGGTGTATCATTTTTTTTTTATTTAGTTATATTTTTTTTTGCTATAAATTTTGGTTTTCCTCCTTCTATAAATTTTTTTAGAGAAGTTATTTATATCAATTTTTCTTGTTAATAAATTTTTAATTTTGTTTTTATTTATTTTTTAATAGCTAGGGTTTTTATGTTGAATATATTATTTCTTTT
Clymenella_torquata           ATATAATCCTT---ATACCTATATTTAAGCTTAGACTCTCTCTCTTTCCCATTAATTCTCCTAACTTTATGGACTAGAGCTTTAATAATTCTGGCAACTGTT--TAAATATTCTCCTCCTAAACTTAACTTTATTTGTAATATTCTCACTAAATAACTACTTTATATTTTATATTTTTTTTGAGGTATCCTTAATCCCTACATTATTTCTTATTCTAGGGTGAGGTTACCAGCCAGAACGCCTTCAAGCTGGGCTATACCTTGTACTATATACTGTTACTGCCTCTTTACCTCTTCTTAAGAATTATTATGATGAATTATATCAATTTTATAGTAAAAATACCTTTATACACCACCCATCTATGACTCCCTAAAGCACATGTAGAGGCCCCAGTAGCTGGCTCTATAATCCTGGCGGGAATCCTTTTAAAACTAGGGAGTTATGGTGTCATTCGATTGGCAACTCCATTGAATAATATTTACATCGGAGCAATTATTACAGGATTAATCTGTTTACGACAACCTGACCTAAAAGCTCTTATTGCCTACTCATCTGTAGGGCATATAGGATTAATTATTGCAGGATTTATATCAAACACATCTTGAGGATGAGAAGCTTCATTAACTATAATGGTAGCTCACGGTCTTTGCTCCTCAGCTCTATTTGTCCTTGCTAATATAACATATGAAACCACCCAATCACGAAGAATATTCTTAAATAAAGGAATATTATCAATATTCCCTATTATAGCACTGTGATGATTTTAATAGCCTCAGCAAATATAGGAGCGCCTCCATCCCTTAATTTAGTTAGTGAGGTTCTTAGCCAGAATTCTCAACTTATCAAAATCATTTATTATCCCAATAATTCTATATTTATTTCAGGAATATATTCCCTTATTATATTTTTTATTTT
Crioceris_duodecimpunctata    ATGTAAAGTTTTATTTAGGATTAATATGGGTATGATTCTTTATCTTATTATTTAGTTTTGTTAAGATTTTGAATTTGTAGTTTAATAATTATAGCTATTTATATTTTTATTAATTTGTCTTATATTAGTTTTATTTTTAACATTTGTATCATTAAATTTTTTTATTTTTTATTTATTTTTTGAAATTAGATTAATCCCTGTTTTATTTTTAATTATTGGTTGGGGCTATCAGCCTGAACGAATTGAGGCTGGGTTATATTTATTATTTTATACTTTATTAATATCATTACCTATAATTTGGAATTTTTAC-----TTATGTATTAATTTTTTTGTAAGATTCCTATATTTTTTATTCATTTATGGTTACCCAAGGCTCATGTTGAAGCTCCGGTTTCAGGTTCAATAATTTTAGCAGGTATTATATTAAAATTGGGAGGATATGGATTGATACGATTTATACCTATATTTAATCACACTTAGTTTGGAGGATTTTTTGTTTCTTTAATTTGTTTACGTCAAAGAGATATCAAATCTTTAATTGCTTATTCATCTGTAGCTCATATAAGGTTATTAATTGGAGGTTTAATATCAATAAGTTTATGGGGGTATTATGGTTCTTTAATAATAATAATTGCTCATGGTTTATGCTCATCTGGATTATTTTGTTTAGCTAATATTACTTATGAACGTTTAATGAGCCGAAGTTTATATTTAAGTAAGGGTTTACTTAACATTTTCCCATCTTTAGCTTTTTGATGGTTTTATTATTAATTGGTAATATGGCAGCTCCATTAACTTTAAATCTATTTAGGGAAATTGATTAATAGATTAATTAGGTACAGAAATTTTTGTTTATATATTTTAATTTTTCTTTTTTTAGAGCTGTTTATTCTTTATATTTATTAAATTTATT
Cucumaria_miniata             ATGTAACCCTTCTAATAGCATCCCTTAGGGAGAGATAACTTATCAACCCCCCTAATAGTTTTAAGCTGTTGACTAGCCCCCTTATGTTTCATGTCAATTCTTATTCCTAATTTCATTTATTACAACATTCCTTATCTTGACATTTTCTTCTCTAAAAGTCTTATCCTTCTTCATATGCTTCGAAGCCACTTTGATCCCAACCCTAATATTAATAACCCGGCTAGGGGCTAAAGTTGAACGTCTACAAGCCGGACTCTATTTCTTATTTTACACACTCTTTGGTTCCCTCCCCCTTCTTCTCACTATTTATGATGAATAATTACAATTTCCTAGTAAAGATGCCTATTTATGGATTCCATCTATGGCTCCCAAAGGCACATGTAGAAGCCCCAATAGCAGGCTCTATGATACTTGCCGCGATACTACTAAAGTTAGGGGGGTATGGATTAATCCGCTTAAAC------TTTAATTATCTTCTGCTGGGAACATTAATAACAAGAATTATTTGTATCCGACAAACAGACCTAAAGGCCTTAATAGCCTACTCATCAGTAGGGCACATGAGCCTAACAGCCTCCGGTATATTTTTGTTCAGAAACTGAAGAGTAAGAGGAGCTCTAATGCTAATGATAGCCCATGGACTAGTCTCATCAGCTCTATTTGCATTAGCCAAAATACTTTATGAACGAACCCATACACGAAAAATATCCATCACACGAGGGTTTAAGACAATAACCGTACTCCTCCCAATATGATGAATATAGCATGTGTGGCAAAATTAGGATTACCCCCTCTCCCAAACCTTATAGGGGAGATTTATTTCTGGCCTACTAGGGTGAAACCTCTGGCTAATCCCAATCCTAGGGTTACAGTATTTGGGGCCATCTACTCCTTATCAATATTAATCTTCAT
Danio_rerio                   ATGTAAAAGTACTGATCCCCACTATTAGCTGCAGACCCACTATCAACACCTCTTCTAGTACTAACCTGTTGACTTCTTCCATTAATGATTCTAGCTATACATTACACTTCTTGCCTCTTTACAAACTTTCATAATTATGGCGTTTGGCGCTACAAAAATCATTATATTCTACATTATATTCGAAGCTACACTTATCCCAACACTAATCATTATTACCCGATGAGGTAATCAAGCTGAGCGCCTTAACGCAGGTACTTACTTTCTTTTCTATACATTAGCAGGCTCTCTACCTCTTTTTAGCCCTCCTTCTGATGAGCCGGCTGCTTTTCCTAGTAAAAATACCGCTATATGGGATACACCTTTGATTACCAAAAGCACATGTAGAAGCCCCTGTAGCAGGATCTATAATTCTAGCGGCAGTGCTACTAAAACTAGGAGGCTACGGTATGATACGAATAATAGTAATATTTTATTATCCTTGCTCTGGAGTAATCATAACAGGATTAGTTTGTCTACGACAAACAGACTTAAAATCGCTAATTGCCTATTCATCAGTAGGCCATATGGGACTAGTTGCAGGAGGAATTTTGATTCAAACCCCCTGAGGATTTACAGGAGCAATTATTTTAATAATCGCCCACGGACTAACCTCATCCGCCCTATTTTGCTTAGCTAACACATCGTATGAACGAACTCATAGCCGGACCATAATCCTCGCTCGAGGACTCCAGATAGTGCTACCGCTAGCAACAGTATGGTGATTTTTGCTAATCTGGCCAACCTAGCACTTCCACCTCTACCAAACTTGATAGGAGAACTTTATCACAGCCCTATTTAACTGATCTCCATGAACAATTATTATTACAGGAATACCTTAATTACAGCAAATTATTCACTTTATATATTCATCTTACT
Daphnia_pulex                 ATGTAAAATTCATTTTGATGGGGTCTTCAGGTTGATTTAATATCTTACTTTCTAAGATACTTATCTATTTGAATTCTAGCCATGATGATCATAATAATTTTTAGGGTTGGGAGTGGGAATACTAATTTTTCTATTAGTGAGCTTCGGAACTTCAGATCTTTTGATATATTATATTGCTTTTGAGACTACTCTAATTCCTATTTTTTTACTAGTTATGGGTTGGGGGTACCAACCCGAACGTATCTCTGCTTCTTACTTCCTTTTATTTTACACCCTTGCTGCCTCCCTGCCCTTACTTGGGTATCCTTTT-----TGATTAATACTTTTCTAGTCAAGCTTCCCGTATATTTTGGACATTTGTGACTTCCTAAGGCCCATGTTGAGGCCCCAGTTGCAGGGTCTATAATTCTAGCGGGGGTTTTATTAAAGTTAGGGGGGTACGGAATAGTTCGAGTTGTCCCTTACATTTATGAGAGTTAGACTGGAGGGGTGACTGCCTCTGTTATTTGCATCCGCCAAACTGACTGTAAATCGTTAGTAGCTTACTCTTCAGTAGCTCATATAGCTTTAGTTCTTTTAGGGGTGGTTATTAACTCTTCTGTTGGATTGGCGGGTGTAGTAACGATTATAATTAGTCACGGCCTCTGTTCTTCGGGGCTATTCAGATTAGTCGGGATAATCTACGAGCGTATGGGGACTCGAAGAATTATTTTAATTCGTAGTTTAATTACTTTAGCCCCTCTCTCTACTTTGTGGTGGTTTTTTTTGCTATTAGTAATATAGCTGCCCCCCCATCACCCAATCTCTTGGGTGAGATTATTTATCTCGTCGATTGGGTGATGGGGGGGCAGCTCCCTCCTCGTGGGGGGTCTTTTATAGCAGGGGCCTATAACTTGTTTTTATTTATTCTTCT
Doliolum_nationalis           TTGTACATGTTAGATTGGCCCTTGTTATACCTAGACCCAGTGGGCTTGATGTTTGTTCTGTTAAGCTTTATTGTTGTCCACTTTAGCGCCCTCGCGAAAAGAAGTACTATTCCATGTAAGTTTACTGTTACTAATTTTGATGTTTAGTACTGACTGTGTGTTAAGATATTTTTTACTTTTTGAAGCTAGTGTCGTACCGCTTTACTTTTTAATTCTCTATTGGAGAAGACAGTACGAGAAAGTTTTGTCTAACTACTATTTCTTGTTGTTCTCAGTGGTGACTTCTTTCCCCCTTTTTAATCGTATGGAATCAGGTTAAGGGTATTTTTATAGCTAAGTTACCTGTTTACAGGCTCCATTCTTGACTTCCAAAGGCGCATGTAGACGCTCCAGTGGGGAGATCTATAGTTCTAGCTAGGATTCTCCTAAAGCTTAGAGGCTACAGGGTTCTTCGAATAGTACAAGC--TTACTAGTGTTAAGAATAGGTATATAGTTACGGCAGCGATATGTATACGGTTGGTGGACTATAAAGTGGTAGTCGCTTACAGCTCGGTCAGTCATATAAGTATTGCTTTCTCTAGGTTGATCTCATATTATATCTGAAGACTCACTGGGTCATTTCTAATAATAGTTAGACATGGTGTAGTGTCTCCTCTGATATTCTATTTAGGTAACCTATGATACGAACGTGTTAGAACTCGGGGATTAGGAATATGAAAAGATCTAAAATA------TGGTTTAGTCTAAGAGCGCTATTTCTGACCTTTTTATTTAATATTAGATTTCCTCCTTTTATGAACTTTTTTGCAGAAGTTGTTCTTTTCTGTACTCACTTCATTCACTACGTGCAGGGCTCTATCTTTTTTTTCTGTTTTTCGAGGGTATGCTGGTTAAATATCTTATTTTTTAG
Epigonichthys_lucayanus       ATGATAATGTTATCCTAGCTTATGTTAAGCGCTAACTTTATGGCAGTTGGCCTGGCAAGCCTTAGAGCCTGATTGCTACCTTTAATACTTATAGCTATTCATTTTTTGCCAAACAGTATTAACAGGAGCTCTAATTCTAGCTTTCCTTAGTAGAGACCTAATTCTCTTCTACATCGCATTCGAAATCACCCTTCTCCCAACATTAATGCTTATTACCCGCTGAGGTGCACAAAAAGAACGTTACCAAGCAGGAACATACTTTATGTTTTACACCCTGGTTGGCTCTCTCCCCCTACTTCTGTATCATTTTGGTGACTTGGCTGTATTTCCTCGTCAAACTTCCTCTCTATGGGGGTCACTTATGGCTTCCAAAAGCACACGTAGAGGCACCGATTGCTGGGTCTATAGTCCTAGCTGGTGTTCTCCTAAAACTAGGAGGCTATGGTATAATACGCATCAGTTATCTTTGTTTTAGGCCTAGGCCTGGTATAATTGGGGTTGGTATTATCTGTCTACGACAAACGGACCTAAAATCATTAATTGCATACTCCTCCGTGGGCCATATAGCACTAGTGGCCGCCGGAATCCTTAGTGGCTCTACATGGGGGTATGTAGGCGCACTAATCCTAATATTAGCACACGGAATTGTTTCATCCGCCTTATTCTGCCTGGCCAACTGCTGGTATGAACGCAGCCACACACGAAGACTAATTGGCTCACGAGGTGCTTTAATAATATTCCCCTTACTAACCGCTGCCTGACTTTAAGCAGATTAATAAACTTAGCACTCCCCCCCTCAATTAACCTTTTTGGAGAACTCAATAGTAGCAACCTTCACATGAAGCATACTCTCGCTCGGCCTTATAGTCATACTGTCCTTGCAGCAGGGTATTCCCTATACATGTCACTTTACTT
Eptatretus_burgeri            ATGTAAAAATAATTTTAACACTCCTTTGGGTTCGACTCAATCTCCTCACCATTAGTATTTCTTTCACTATGAATTCTTCCACTTATAGCTCTTGCCATACTCTATATTCCTGATCATTATACAAACCTTTCTCATTTTAACATTTTTATCAACTAACCTTCTAAACTTCTATATCATATTCGAATCTTCCCTTATTCCTATTTTACTTATTATTTTTCGATGAGGATCACAAAAAGAACGTATCAATGCTGGCATCTACCTCCTATTTTATACCTTAATTGGATCTTTTCCACTTTTCCTCATTACTTCCTTTGATTAGGTTGTTTCTACTCATTAAAACCCCTTTATACGGATTCCACCTATGACTCCCTAAAGCTCATGTAGAAGCTACCATCGCTGGATCAATAACATTAGCCGCTCTAATACTAAAACTAGGTGGATACGGAATAATTCGACTTTCGCTCATCCCTAATTTCAACCGCTCTGGAGCAATTATAACAAGCTTCATTTGCCTTCGCCAAACGGACCTAAAAGCTCTCATTGCCTATTCATCAGTAAGTCATATAGGCCTAATAACAGCCAGTATTATAACTTTCTCCTCATGAGGACTATCAGGAGCTTTAATAATAATAATTGCCCACGGTCTTTCATCTTCAGCTTTATTCTTTCTAGCCAACTCAAACTATGAAAAAACTAACACACGAACCATCATTATTTTTCGCCATACACAAGTTATCCTCCCATTAACCAGCTTCTGATGACTTTAATTATCTTGACTAATATTGCTATACCCCCCTCAATCAATTTCATTTCAGAGATTTATATCCTCACTTTTTATTTGATCTCCTTTAACTTTTCCATTTCTAGCACTATAATTATTACAACAACTTACTCAATATCAATATTAATTGCCAT
Florometra_serratissima       ATGGTATATTATTATTTAGTTCTTTTAGGTTTAGATAGTGTAAGAATTCCTTTAGTAATTTTAAGTTGTTGGCTTTTACCTTTAACTTTACTTGCTATATTGTGTATTACTTATTTTTGTTCTTTTCAGATTAATTTTTACTTTTAGTTCTTTAGAACTTTCATTATTTTATATCTCTTTTGAAACAACTCTTATACCAATATTGGTAATTATATCTCGTTGGGGTTCTCAATATGAACGGTATCAAGCTAGAATTTATTTTATGTTTTATACATTAGTAGGTTCTCTTCCTTTTTTTTTCTTTATTTATGGTGGTTTTTTACTTTTTTATTGTTAAGATGCCTGTTTATGGTTTTCATCTTTGGTTACCTAAGGCACATGTAGAGGCTACTGTGGCTGGTTCTATGCTTCTTGCAGCTGTTCTTTTGAAGTTAGGGGGGTATGGGCTTATTCGTATGTTAGGATTATTATATAATATCTTTTTGTGGGGGTCTTTAATTAGTATAATTTGTTTTTGTCAAAGTGATTTAAAGTCTTTAATTGCTTATTCTTCTGTTGGTCATATGAGTTTGGTTGCTGGGGGTATATTTCTTGGTTTAAATAGTTCTATAAAAGGTTCTATGGTTTTGATGATATCTCATGGTTTAGTTTCTTCTTGTCTTTTCTGTTTGGCTAATATATTATATGAGCGAAGTGGAACTCGAACTTTAAGTCTTGTTCGAGGTTATAAGTGTTTGATGGGACTTGTTGCTTTTTGGTGATTATTTCTTGTGCTGCTAATTTAGGTCTTCCTCCTCTCCCTAAATCTATAGGGGAGTTTAATTTCTAGGTTTGGTTGTTTGGATTTTTCTTTTATTTTTATTTCTGGCGGGTTGTTGTTAGGGCTGTTTATTCTTTATTAGTTTTTTTGTTGTT
Haliotis_rubra                A--GAGTTTGGTTTTTGTGTATTCTTTGGGTTAAATAAGTTTTCTT------------TGTTTAGGTTGTGTGTGT----------------GTGTT-------------------------------TGATGGTTAGATTTTTTTGTGTGGAT---ATTGTGTGATTTTATGTTTTTTTTGAGGCGTCTTTAGTGCCGACTTTTATTCTAATTTTAGGTTGGGGATACCAACCTGAGCGACTGCAGGCCGGGATGTATATGATGCTTTATACAATTACTGCGTCGTTGCCGTTGCTCATTGATTTTTGGTTGGATCTGAGGTTGTTTTTTAGTGAAGTTGCCCATGTTTTCTTTGCATTTGTGGTTGCCTAAGGCCCATGTTGAGGCACCTGTAGCAGGATCTATGATTTTGGCGGGTGTTTTATTGAAGTTGGGTGGTTATGGGATGATTCGTGTGTATAGTTATTTTATTATGTTTGGGTTTGGGGGTGTGGTAACAGGTTTTATTTGTTTTCGTCAGGTTGATTTGAAGTCTTTGATTGCTTATTCGTCTGTTGGTCACATGAGGTTAATGTTGGGTGGTTGTTTGTCAAATTCGTCTTGGGGTTGGCAAGCCGCCCTTGGGATGATGTTAGCTCACGGTTTGTGTTCGTCAGGGATGTTTGCACTGGCTAACTATAATTATGAAAAGACTGGGACTCGCAGTTTAGTGATGAGCAAGGGGATGTTGATGATTTCTCCGTATATATCTATGTGGTGGTTTTGTTTTGTGTGGCAAATATGGCTGGTCCACCTTCTATTAATTTGTTAAGTGAAATTATTTCCTTCTGTCTTGTTTAAGTCTTTTTGGTTGTTTGTTCCACTCGGGTTAGTTTCTTAGCGGCTGTTTATAGCCTGTTTTTGTTTAATGGGTT
Halocynthia_roretzi           GTGTAGGTGTGCTGATAGTTTTAATTGGTACTAGACTGATTTGGTTTTTGTTTT-TTGCTTTTAAGTGGTTGAGTAACGTTATTAGGGATTTGGCTATATGTGGGGCTAATGATTACGCTGTTATTATTTTTATTTATTTTTTTTAGTGTGTGAAATTTATTGTTATTTTTTTTTATGTTTGAGAGTACTATATTTCCTATTTTTTTAATTGTTGGTGTATGGGGGGCTCAGCCTGAGCGAATTTTAGCAAATTATTATTTTTTTATATACACTATACTGGGGGGGTTTCCAGTTATTTTTTATTATGTATTTTTAT-TTTATGGTTTTTTATGTAAGATTCCTTTATTTAGGTTACACCTTTGATTGCCAAAGGCACATGTAGAAGCTCCAGTTGGTGGTTCTATTGTGTTAGCTGGTTTATTACTTAAATTGGGTGGTTATGGGGTTTTGCGTTTAATGTCAGTTGTTGTTAGGTTTAGGTGTGGTTCTTGTGTATGTGGTTTGGTTTGTATACGACAAATTGATGTTAAGTCTTTAATTGCATATAGTTCAGTTGGTCATATAAGTTTGAGTTTTAGGGGGCTTTTAATTTGTTTTTTTTGAGGTTTTAAGGGGAGGTTTTTATTGTTGTTGGCACACAGGTTGGTTTCTCTGCATTATTTGGAGCAAGAAATTGTGTTTTATGAACGTAATAGGTCCCGTGTTCTTTTAGCTATAAGGAGTTATCATAGGAGGGTGTCAGTTTTAAGTTTCTTCTTCTTTTTTTTTTAGCTTGTAATTTTAGGTTCCCGCCTACAGTAAATTTTTTTAGAGAGTTTGTATTTTGGATTATTAGAGGTTGATTTTCTTTTATTGGGACTATTAGGAATATGGTTATTACTGGTATTGCTATGTTAAAGTTTTTTTTTATTGT
Herdmania_momus               GTGTGTATATTTGYGTGG-------TCTTCTTGGACACTTTTAGTTTTTATTTTGTTTTGATTAGTTTGTGGGTTAGYTTTTTCAGTGTGCTGGCTATATTTTATGTTGTTTTATGTGATCTTATTTATTTTAAGGTTGTTTTTTACGAGGGATAATTTTTTTTTCTTTTTTTTGTTGTTTGAGGGGTCTCTAGTTCCTATTTTTCTAATCATTGGACTATGGGGGAGTCAGTCTCAGCGTATTACAGCTAATTACTATTTTTTAATGTATACGATACTGAGAAGATTTCCATTGTTGTTTTATTGTTCTTTTTTTTACTGATAATTTTTTATGTAAGTTGCCATTATATTCAGTGCATTTGTGGTTACCCAAGGCTCATGTAGAGGCTCCAGTAGGGGGCTCTATAGTTTTAGCCGGTTTGTTGCTAAAGATGGGAGGGTATGGGTTGTTGCGTGTGGTTTTGATGATTGTTGCTATTGGGATTGGTTCAGTCGGTGCGATGCTGGTTTGTCTGCGTCAACTGGATCTGAAGTGTTTTATTGCATACAGTTCAGTGTCACACATAAGTTTAGGGTTAGGGGGAATTTTGGTTTATAGTTTTTACGGGATAAAAGGATCATTTCTGTTGTTTTTAGGGCATGGGGTGGTTTCCCCAGCTATGTTTTTTCTCAGGAATTTAGTTTATGAGCGGTTGGGGACGCGTAATTACATGAGGTTAAGGGGGTTGTTGAAGGATATGAAGGTTTTAGGTTTTTTTTTTATGTGTTTTTTGTGATTAATATGAGATTTCCTCCTTTTGTTAATTTTTTCAGGGAGATTTTATTTCAGTGTTTTAGGATTTAGTTTTGTTTTCTTTTCTGTGTTACTTGGATGTTTGTGACGGGTTTGGTCATGATAAAATTTTTTTCTATACT
Homo_sapiens                  ATGTAAAACTAATCGTCCCAACAATT-----CCGACCCCCTAACAACCCCCCTCCTAATACTAACTACCTGACTCCTACCCCTCACAATCATGGCAATACCTCTCTATACTAATCTCCCTACAAATCTCCTTAATTATAACATTCACAGCCACAGAACTAATCATATTTTATATCTTCTTCGAAACCACACTTATCCCCACCTTGGCTATCATCACCCGATGAGGCAACCAGCCAGAACGCCTGAACGCAGGCACATACTTCCTATTCTACACCCTAGTAGGCTCCCTTCCCCTACTTCGCACTAATTAATATGACTAGCTTACACTTTATAGTAAAGATACCTCTTTACGGACTCCACTTATGACTCCCTAAAGCCCATGTCGAAGCCCCCATCGCTGGGTCAATAGTACTTGCCGCAGTACTCTTAAAACTAGGCGGCTATGGTATAATACGCCTCACACTCATTCTTCCTTGTACTATCCCTGGCATAATTATAACAAGCTCCATCTGCCTACGACAAACAGACCTAAAATCGCTCATTGCATACTCTTCAATCAGCCACATAGCCCTCGTAGTAACAGCCATTCTCATCCAAACCCCCTGAAGCTTCACCGGCGCAGTCATTCTCATAATCGCCCACGGGCTTACATCCTCATTACTATTCTGCCTAGCAAACTCAAACTACGAACGCACTCACAGTCGCATCATAATCCTCTCTCAAGGACTTCAAACTCTACTCCCACTAATAGCTTTTTGATGACTTTAGCAAGCCTCGCTAACCTCGCCTTACCCCCCACTATTAACCTACTGGGAGAACTTGCTAGTAACCACGTTCTCCTGATCAAATATCACTCTCCTACTTACAGGACTATACTAGTCACAGCCCTATACTCCCTCTACATATTTCTCCTCCT
Lampetra_fluviatilis          ATGTAAAACTCATCATCCCCTCAATTAAGCATTGACCAATTTTCATGCCCACTAATTATACTCTCTTGCTGACTACTACCCCTAACCATTATAGCTAATAATCTCTTTACTTATCCTCCTTCAAGTCCTTCTATGTATTACTTTTGGGGCCTCCAACCTGCTAATATTTTATATTGCCTTTGAAACTACCCTAATCCCCACCCTTTTAATTATTACCCGCTGAGGAAACCAGAAAGAACGGCTCACAGCTGGTCTATATTTCCTTTTCTATACCTTATCTGCCTCTCTCCCCCTACTTTGCCCTCATTGTGATGAGTTGCCTGCTTTTTTTGATTAAAATACCTCTTTATATCTTCCACTTATGATTACCAAAAGCTCACGTAGAAGCTCCAATTGCAGGCTCTATGGTCTTAGCCGCAATTCTATTAAAACTAGGAGGCTATGGCATAATTCGCATGTCATCATTATTTTATAATTATTGCTATGGAATAATTGTGACTAGTTCAATTTGTTTACGACAAACAGACCTAAAATCTATAATTGCCTACTCATCTGTCAGCCATATAGGCTTAGTTGTAGCTGGAATTTTCACAATAACACCCTGAGCATGATCTGGAGCTCTTGCAATAATAATTGCACACGGATTGGTGTCATCAGGCTTATTTTGTCTTGCTAATATCACATATGAGCGTACTCACACACGTTCAATCTTTATAAACCGAGGCCTACAAGCCCTATTTCCTCTAATATCATTCTGATGACTTTAATAACATTTGCTAATATAGCCCTACCCCCATTCCCAAACTTTATAGCAGAAATTCATCACCTCCTTATTTAGCTGATCAAATTGAACTATTATCCCACTAGGCCTATGACATTAACTGCTCTTTTCTCACTAAATATGCTCATTCTTCT
Lepidosiren_paradoxa          ATGTAAAAATTTTAATTCCAACAATTAGGGGTTGATCAAATTTCCGCCCCCCTACTGACATTATCCTGTTGACTCTTACCTCTTATAATCCTAGCAATATATTATTCTATTAACAACATTACAAATCTCACTAATTCTTACATTTTCCGCAACAGAATTTATTTTCTTTTATATTATATTTGAACTAACCCTAATTCCTACACTTATTATTATTACGCGCTGAGGAAACCAAGCAGAACGACTAAAAGCTGGCACATACTTTCTATTTTACACTTTAATAGGCTCACTGCCTCTTCTTTGCACTATTTATGATGAGCAGGATGTATTTTCTAGTAAAAATACCCCTTTATGGAGTTCACTTATGATTACCAAAAGCTCACGTAGAAGCTCCAATTGCCGGCTCAATAGTTCTCGCTGCCGTATTATTAAAATTGGGAGGTTTTGGTCTTCTACGAATCTCAATTATCCTTTATTATTCTCGCCCTGGTATTATTATAACCAGCTCTATTTGTCTCCGCCAATTAGACCTAAAATCTCTAATTGCTTACTCCTCAGTAAGTCATATGGGGCTAGTTATTTCCGGAATTTTAATTCAAACTCCATGGGGAATAACAGGTGCAATAATCTTAATAATTGCACACGGACTCGTATCTTCACTTTTATTTTGCCTAGCGAATACAAGTTATGAGCGAATTCATAGTCGAACAATAATCTTGATTCGCGGTCTACAAATTATTTTACCACTAATGTCACTCTGATGATTCTAACAAGTCTAATAAATTTAGCTTTACCCCCATCAATTAATTTAATGGCAGAACTTTATAACATCTTTATTTAACTGATCAAGCTTTACTATTATCATTACAGGAACACTCTTATTACAGCTGCTTACTCCCTTTACATATCATTACTCCT
Limulus_polyphemus            ATGTAGGTATTTTTATATTTTTATTTAGGGGGAGATTTGTTAAGTTATTCTTTATTTGGATTGTCTTGTTGAATTTGTTCTTTAATGTTAATGGCTATTCTCATTCTTGGTTGTTTTGAGTTTAGTTTTTTTGTTTTTGAGATTTTGTTGTTTAGATTTATTATTTTTTTATGTTTCTTTTGAATCTGTTTTAATTCCTACTTTGTTAATGATTATTGGTTGAGGGGGTCAGCCTGAACGTCTTCAGGCTGGGATTTATATGCTTTTTTATACATTATGTGCTTCTCTACCTTTTTTTAGGTATTTTTTT-----TTTGTATTTGTTTTTTGGTGAAGCTTCCTATGTTTTTATTTCATCTTTGGTTACCAAAGGCTCATGTGGAGGCTCCTATTGCAGGGTCAATGGTGTTAGCAGGGGTTTTATTGAAGCTAGGGGGGTATGGATTGTTTCGGGTATTATGATTATTTGGTAAGAGTAGGATTGGGGGATTATTTACTAGATTTATTTGTATGCGTCAGGTTGATTTGAAGTCTTTAATTGCTTATTCTTCTGTTGGTCATATGGGAATTGTTTTAGGGGGTGTAATAACACTAAGAAGATGAGGATGTGGGGGGGCTCTTTTATTGATGGTTGCTCATGGATTGTGTTCTTCTGCATTATTTTGTTTAGCAAATGTTGTGTATGAACGCTTTTTTTCTCGAAGATTAGTGTTGTTAAGGGGTATAATAAGAGTGTTTCCTTCGTTGGCTTTATGATGGTTTTGTTTTGTGTGTTTAATATGGCGGCTCCTCCTTCAATAAATTTATTTGGAGAGATTAATGGTGAGATTGGTGGGATGAAGAGAATGAACTGTAGTATGTTTAGGGATTCTTTTTTTTCGGCTTATTATTCTTTGTTTATGTTAAATTTATT
Luidia_quinalia               ATGTTTCTATTATCCTTCCAACTATCTGCTACAGACACCCTTTCATCCCCCCTTATTATTCTTAGCTGCTGATTAGCCCCCATCTCCCTATTAGCTATTTATAACCCTAATATTTGTGATCCTTCTAGCCTTGTTAATTACTTTTTCCTCTCTCGAGCTATCTTTATTTTATATTGCTTTTGAGACTACCCTACTTCCTACTCATACACTAATTGCTCGCTGGGGAGCACAAAAGGAACGACTCCAAGCAAGAATATACTTCCTATTTTATACCCTAGCCGGCTCCCTTCCGTTGCTTCGCATTGACTGTGGTGGTTATTCTGTCTTTTACTGTTAAGATGCCTATTTACGGGTTCCACTTATGACTCCCTAAGGCACACGTAGAAGCCCCCATAGCAGGGTCTATGATTTTAGCCGCTATTCTCCTAAAGTTAGGAGGCTATGGTCTTATCCGAACCCTCACTATATTTTGTAACAATTTGCATGGTGCCCTGATTACAAGAGTCATATGTCTACGACAAACAGATCTAAAGGCACTAATTGCCTACTCTTCCGTAGGCCACATGAGAATAGTTGCTTCTGGAATATTCTCACTAACAACTTGGGGAATCAGCGGTGCTCTTATTTTAATGATCGCACATGGGTTAATATCCTCAGCTATGTTCTGTTTAGCCAACTTACTCTACGAACGTAAAAACACCCGAACCCTTTCGGTCACTCGTGGATTTAAGCTAGTGACTCCCCTTCTAACTTTATGATGAACATAACCTGTGTTTCCAACCTAGGCCTTCCTCCCACTCCGAACCTTCTTGGAGAACTTTATTTCCTCTATTATCGATTGGAACACACTCTCTTTTCCCATAATTACCTTACTGTTTTTGGGGCTGTCTACTCCCTGCTAATTCTTCTTCTTCT
Lumbricus_terrestris          ATGTAAAGCTCCAAATAGTATTAATTATCCTCTGATATAATGTCATTTACACTCTCCGCTCTAACAATCTGAGTCACTGTAATAATAATCCTCGCAATTTATGACAAACTTAGTTATTTTGCTAATTATTCTAATTAATTGCTTCTTATCCCCCAATCTAATTATATTTTATATTTGATTTGAAGCATCCTTAATTCCAACTATAGTGCTAATCATGACTTGGGGCTATCAGCCAGAACGATCTCAAGCAAGAATATATTTAATAATCTATACAGTCGCTGCCTCCCTCCCAATGCTTATGTAAAATTAGCCTGAGTATTAACACTTTTCTAGTAAAACTCCCTATATTTACAGTGCACCTCTGACTTCCTAAAGCACACGTAGAAGCCCCAATCGCAGGGTCTATAATTTTAGCTGCAATTCTTCTAAAACTTGGGGGTTACGGCATTCTTCGCATACTAAGATTATTTTTCTAGGGTAGCTTTGGGGCAGTCTCAACAAGATTAATCTGTCTCCGCCAATCAGACCTAAAATCCCTAATTGCTTACTCATCTGTTGGACATATGGGTCTAATAGTCGCGGGCGCTTTAATAAGCTCTAATTGGGGGTTCCAAGCAGCTCTAGCTATAATAATTGCCCATGGGCTGAGCTCATCCGCCCTATTTGTAATAGCAAATATAAACTATGAATTAACCCATACTCGAAGCCTATTCTTAATAAAGGGCTTGTTAGTTTTAGCACCGACGCTCACTATATGGTGATTCTGTTTACAGCTAGAAATATAGCAGCCCCCCCTTCCATTAACCTACTCAGAGAGATTAATTACATCTATTTTAAAAATATCTACTTCAGCTTTTATTCTTCTAGGTCTAGATTCTTTACAGCTGCTTATTGTTTGTACATGTCAATTCTTAT
Metridium_senile              ATGTAATTTTCCTTTTACTTTTTTTTAGCTGTTGACGGAATTTCTTTATTTTTTTTAATTTTAACTGCGCTATTGACCCCCATATGCATTTTAATTATTTTTATTGTGCCTTTTATTTTTAGAGGTCTTACTAATGGGGGTTTTTTCAGCGTTGGACTTGTTATTGTTTTATATATTATTTGAAGGAATATTAATCCCCATGTTTCTTTTAATTGGGGTGTGGGGTTCGAGAGAAGAAAAAGTTCGAGCCTCTTATTATTTCTTTTTTTACACTTTTGTCGGGTCAGTGTTTATGCTTAGGGATTTTGGATTTTTGCCGGGTTTTTTTGGCAGTTAAAATCCCTCAGGTTCCATTTCATATTTGGCTACCTCAAGCCCACGTGGAGGCCCCAGTCTCAGGCTCGGTTATTCTAGCCGGGATCCTATTAAAGCTCGGGGGATACGGGTTTTTAAGATTTACTTGGCCAATTTATCATGTTAAGTGTGCAATAATTTATGGGAGCTTAACAACTTGCCGTCAAGTTGACTTAAAAAGACTTATTGCTTATTCTTCGGTGGCACACATGGGCCTTGTAACTTTAGGCTTATTTACTCATACAATTGAAGGGTTAGTGGCTGCTGTCTTTATGATGTTAGCGCATGGTCTTGTAAGTTCAGCTCTTTTCATTGCTGTCACTTATTTATATGAACGTCACCACACCCGTCTTATAAAGTACTACCGCGGAATAACTTTTTCCATGCCCATATTTGTTAGTGTATTTTTATATTAACATTAACTAACATGGCCATTCCGCTTAGTTGTAACTTTGTTGCAGAGTTCATTGTTGGCTGCCTTTGAATATAATATAGTGATTGGTGTATTGGCTGCCACATGGTTTGGTCTGCTGCCTATTCTCTTTATTTGTTTTTCATCCT
Montastraea_franksi           ATGTTTTTTGGTTGATTCTTTTAGTTTGCTTTAGATGGTGTCTCTTTGTTCTTTTTGCTTTTAACAACTTTTTTAATTCCGGTTTGTATTTTAATAATTTTTATTATGTCTATTCTTTTTAGAGATTTTATTGGTTGGTGTTTTTTTAGTTTTTGACCTTTTTTTATTTTATATTTTTTTTGAGGGTGTTTTAATACCAATGTTTTTTTTAATTGGTATTTGAGGTTCTCGAGAAGAAAAAGTCCGTGCTTCTTTTTATTTTTTTTTTTTTACTTTTGCAGGGTCGGTTTTCTTTTTTTGTAATACTGAGCGCTGGTTGGTGTCTTTTTGCTGTTAAACTACCGCTTGTTCCTTTCCATATTTGGCTTCCACAAGCGCATGTCGAAGCTCCTGTTGCAGGCTCTGTTATTTTAGCGGGGATTTTATTAAAACTAGGGGGCTATGGTCTTTTGCGTTTTTCTTGGCCTCTTTGTTTGTTTTAGTGTGCGGTTGTTTATGGGGGGCTGATGACATGTCGTCAAATTGATTTTAAACGACTTGTTGCTTATTCTTCTGTTGCACACATGGGGTTAGTCCCTTTGGGCATTTTCACACATATTATGGAGGGGTTGGTCGGGGCTGTTTTTTTAATGTTAGCACATGGCTTTGTTAGTTCTGCTCTTTTTATTGGAGTGACTTTTTTATATGATCGTCATCACACGCGTTTAATAAAATATTATCGGGGTCTGACTTTAACTATGCCACTTTTTGCTGTTTCCATGCTTTTTTGTCTTTATCAAATATGGGGCTACCTTTAAGTTGCAATTTTGTTGGGGAGTTCTTTACTTGCGGCGTTTAAATATTATTATGGGGTTGGGGCGCTTGTTGTTTTGTTCTTTTTTCTGCTATTTATTCTCTTAGTTTGTTTTTTCTTGG
Myxine_glutinosa              ATGTAAAAACAATTTTTTCACTAATTCGGCTATGATATAATTTCGGCCCCTTTAGTATTTCTATCCCTTTGAATACTCCCCCTCATAGCCCTAGCCATATATCACTATTCTAATTATCATACAAACATTATTAATTCTGACATTTCTATCCACAAACCTAATAAACTTCTACATCCTCTTTGAATCATCACTTATTCCTATCCTACTAATTATTTTCCGGTGAGGAAACCAAAAAGAACGTATTAACGCGGGCATTTACCTCTCATTCTACACTCTTATTGGCTCATTACCTCTTCTCATCACTATTTTTTATGGTTAGGTTGCTTCTGCTTATTAAAACCCCTCTTTACGGCTTCCATCTGTGACTGCCTAAAGCTCATGTAGAGGCTACAATTGCAGGCTCAATAACACTAGCAGCCTTGATACTTAAATTAGGGGGTTACGGAATAATCCGACTATCTCTCATGCCTAATCTCTATCGCTCTGGGGCGGTCATAACCAGTTTCATTTGCCTTCGCCAAACAGACCTAAAAGCTTTAATTGCTTACTCATCTGTCAGCCACATGGGACTAATAACAGCCAGCATTATAACCCTATCCCTATGAGGGATATCTGGTGCTTTTATTATAATGATTGCTCACGGATTATCATCTTCAGCCTTATTTTTTTTAGCAAACTCAAATTACGAAAAAACTAACACACGAACTATTATTCTTTTACGCCACACACAAATACTCCTCCCTCTTACTAGTCTATGATGACTATTATTATTTTAACCAACTTAGCTATGCCCCCCTCTATTAACTTTATCTCTGAAATTTATATCCTCCCTTTTTTTATGATCCCCTCTAACTTTCCCCTTCCTAGCACTATAGTAATTACAACAACATACTCCATATCAATATTAATTGCAAT
Nesomachilis_australica       ATTTTTTTTGTTTGGTGTTT---TTTTGGGGTTGATGTGTTGTCTAATAGTTTGATTTTACTTTCTTTTTGAATTTGTGGGCTAATAATAATAGGGATTTGCTTTATTAATTTTTTTTTTGATAGTATTTTTGTTTGGCTCTTTTGCAAGTACGGATCTTCTTTTTTTTTATGTTTCATTTGAAGCAAAAATTATTCCCACTTTTATATTGGTTGTTGGTTGAGGATATCAGCCTGAGCGTTTGCAGGCGGGGGTTTACTTGTTGTTTTACACACTTTTTGCTTCTTTGCCTTTATTTTGGACTTATTAT-----TTTAGCTTAATTTTTTAGTTAAAATGCCTATATATTTAGTGCATTTATGATTACCAAAGGCTCATGTGGAAGCTCCTGTGAGTGGGAGAATGATTTTGGCGGGTGTATTGTTGAAGCTAGGAGGCTATGGTTTATATCGTGTTTTTCCTTTAATGGATTGTGTTGAGTTTGGTGGTATTGTAATCAGAATAGTTTGTTTGCGGCAGACAGATTTGAAGTCTCTTATTGCATACTCTTCTGTAGCACATATAGGTGTAATTTTATGCGGAGGAATAACTATGGGAGTGTGAGGTATGGAAGCAGGTTTAGTTTTAATAGTGGCTCACGGGTTGTGTTCAAGAGGTTTATTTGTGTTAGCTAATATTTGTTATGAACGTACAGGTACTCGTAGATTGTTAATTAATAAAGGTTTATTGAGTTTTATACCGTCTATGAGATTATGATGGTTTTGTTATGTTCTTCTAATATGGCTGCTCCTCCTAGTTTAAATCTGGTGGGGGAAGTTGTTGAATAGAATTGTCGGTTGAAATTTTATAAGAATATATTTTTTGGCTTTTTTTTTTTAAGAGCTTGCTATACCTTGTATTTGTTAAATTGTCT
Paracentrotus_lividus         ATGTTACTCTAATATTATTTACCACTAGCTTCGGACTCTATTTCAGCACCCCTAATAGCACTAAGCTGTTGACTGGCCCCAATATCCCTTATAGCAATTTATAATTATAGTAATATTCATTGCGGGTGCTTTGATAATAACGTTCTCTGCCCTAGAACTACTCTTGTTTTACGTTGCTTTTGAAACAACCTTAATTCCCACACTTATACTAATTACACGATGAGGAGCACAGATGGAACGATTCCAAGCAGGGCTTTATTTCATGTTCTACACTTTATTCGGGTCCCTTCCACTCCTTAAGGCTTATTATGGTGAGCCCTATCAATTTTTTAATTAAGATGCCAATCTATGGGTTTCACCTATGACTACCAAAGGCTCACGTGGAGGCCCCAGTAGCGGGATCCATGATTCTAGCTGCCATCCTATTGAAGTTAGGGGGATATGGCCTTATTCGACTAATTAATCTGTTTGATAACATTCTGCTCGGGGCATTGGTAACAAGAATAATTTGTGTGCGGCAAACAGACCTAAAGGCGCTTATAGCCTACTCTTCAGTTGGCCACATGAGAATAGTAGCAGCAGCTATCTTTTCTTCAACCAAATGAGGAACAAAAGGAGCACTAATCCTAATGATAGCATACGGCCTAGTTTCCTCAGACCTATTCTCCTTAGCTAAAACTGTCTATGAGCGAAGAGGAACACGAACCTTAGCTATAACCCGAGGACTGAAGACAATTTTACCCCTAAGCACCCTCTGGTGGTTATAATGTCCGCAGCGAAATTAGGACTACCGCCCTCACCCAAACTAATCGGGGAAATTACTGTCCTCTCTAATAGCCTGATCTATTTGGCTGTTCCCAATAATAGGCCTACAATATTTGGTGCAATCTATTCACTAATGATTTTAATACTGAT
Phallusia_fumigata            GTGTAATGATTGGGGGAATTATGGTTGCAGGTGGATCAAGTGAGGGCCCTGTTTGTTGTGCTTTCCATGCTGGTGGGGCACCTAAGCCTCCTGTCCACTGGTAGGTTGTTTCTTTGCTTTAGTACTCCTTTTATTAGGAGTGTTTTCCATCTACAGTGGATTGTTTTTCTTTGTTTGCTTTGAGCTGTGCGTGGTTCCCATCTTCTTACTTATCAGTAAGTGGGGGGCTCAGCGGGATCGGGTTTTCTCTAGCTACTATATGCTATTCTTTTCGATTATTACGCCTGCGCCCCTACTTAGTGATCCTTGGGAGCGGTGGCCCTGGTTTCCTAACTAAGCTGCCGATCTATAGGCTGCATATTTGGCTCCCTAAGGCGCATGTAGATGCTCCTGTAGGGAGGTCCATGGTTTTAGCGGGTGTGATGCTTAAGATAGGGGGGTACGGGGTTGTTCGATTGAACCAGGTGGGTGCTGTCGCTTAGGTTGGATTTATTATCTCCAGCGTCATTTGCTTGCGCTTGGTGGATTATAAAGTTATTGTAGCCTTTAGCTCAGTCGGCCACATGAGTGCCGCTGTGGTGGGGCTAGTAGCTGGGGTAGGGTGGGGGTTTTTAGGGGGTCTCTATGTGTTTGTGGGACATAGGATCATCTCCCCCTTGTTATTCTACGTTGGGGGCCTGCTCTACAGTCGATCAAGAAGCCGCTGGTTGTGGGGTGGGGTGGGTTGGGGGCAGTGTGGGGAGCGGCCTTTTATGGTATATTTCTCATGTTCATGTTTAACTTTGGTTTCCCCCCCTTCCTAAATTTTCTTAGGGAGTTTGTTTTACGGAATCCTCAGCCTATCCAACTTATTGGGTCTTTTATTGTTTTGTACTTGTTTTCTAGGATCTTCATGCTTAACTTAGGGGCGTTTAG
Phallusia_mammilata           GTGTAATCGTAAGAAGAGTTCCGCTTTTTTTTAGATCAGGTCGGTATTTTGTTTGTCGCCCTATCGGCCCTGGTGGGCCTGCTAAGCCTCGTGGCGACTTATGTTGTGCTTCCTAATACTTATGCTTTCTTTATTTGGGGTATTTACGGTTAGTGGGGGTATATTCTTCTTTGTTTGTTTTGAGCTATGCGTCTTACCTATTTTCCTGTTGATCAGTAAGTGGGGCGCTCAGGTGGATCGTGTTTTTTCTAGGTATTATTTTTTTTTTTACTCTGTCATTACCCCGGCGCCCTTACTTTTTCTTTTTTGGGGATAGCAGTTCTTTTTTTCTTACGAAACTGCCCCTATATAGGCTTCATATTTGACTCCCCAAGGCACATGTTGACGCCCCTGTGGGGGGCTCGATAGTCCTTGCGGGGGTTATACTTAAGATAGGGGGCTTTGGTTTGGTTCGTTTGCATCAGTTAAATTATTTTCCTAAGAATGGATTTTTTGCCACTAGCCTAGTTTGCCTGCGTTTGGTGGACTATAAGGTAATTGTAGCCTTCAGTTCAGTGGGCCATATAAGCATTGCTGCTTTGGGTTTAATCGTGGGGGTGGGGTGGGGGTTTATGGGAGGACTTTACGTATTCGTGGGTCACAGGATTGTCTCACCTCTCCTATTTTATGTTAGGGGCGTTCTCTACAGCCGCTTTGGGAGTCGTTAGTTACTGGTTGGGGGGGAGTAGGGTCAACTTGGGGGCCCATTTTCTATGGGGCCTTTTTCATATTCATATTTAATTTTAGGTTCCCTCCGTTCTTGAATTTTTTTGGGGAGTTTTTTTTATGGGGTTCTTGCTTTTTCCTACGGCCTAGGGTTAGTTGTTTTTGTTATTTGTTTTCCGGTATCTATATGCTCAATGTGGTATTGTTGGG
Pisaster_ochraceus            ATGTATATCTTTTTTCCCTATCTTTTTGGCATAGATAATCTATCTGCCCCTTTGATTATTCTTAGAACATGGTTAATCCCAATATCCCTTCTAGCAATTCATTTCTACAATATTTTTTATTCTTTTAGCCCTACTACTTACTTTTTCCGCATTAGAACTTTCTTTATTTTTTATTGCTTTCGAATCAACACTGTTACCCACCCTGGTTTTAATAACTCGATGAGGGGCCCAAAAGGAACGATTTCAAGCTGGTATATACTTTATTTTTTATACCTTAGCCGGATCTCTTCCCCTTTTTAGCCATAATTATGGTGAATATTCTGCTTTTTATTATTAAGATGCCTATTTATGGTTTTCATTTATGATTGCCAAAGGCCCACGTAGAAGCCCCGATAGCAGGATCAATGATCCTTGCTGCTATCCTTCTAAAGCTAGGTGGATATGGCCTTGCCCGAACTACCTTAATATTTAATAACCTTCTGCATGGAGCCCTAATAACAAGAATTATATGTATACGACAAACAGATCTGAAGGCCCTAATAGCATATTCTTCTGTTGGCCATATGAGAATGGTGGCTGCTGGCATTTTTACACTATCCCCTTGGGGAATAAAAGGAGCAACGACACTAATGATAGCTCATGGATTGATTTCTTCTAGATTATTCTGCCTAGCAAAAATATTGTATGAACGAAAAAACACTCGGACACTAGCTATAACTCGAGGGTTTAAGCTAATTACTCCATTGCTATCCCTTTGGTGAATTTTACATGTGTTACTAAACTCGGACTTCCTCCCACCCCAAACCTAATAGGTGAGCTTAATTAGATCTGTTATAAAATGAAAAATTAGATCCTTCATAATTATTACTTCACAGTATTTGGAGCAATTTACTCATTGCTTATATTTATACTTAT
Platynereis_dumerilii         ATGTAACAATT---ATAGTACCAATCGGGCTAGATCAT-ATGTCAAGCATACTAATTATATTAACCTTATGAATTATTCCCCTCGTTGTTACCGCCATTTATTTTGTATATTAGCGCTTTATCTAGCGTGTTAATTCTTGCATTCTCTGTGTCCCATCTATTCTCGTTTTATATTATATTTGAGGCCTCGTTAATTCCTACCTTATTAATTATTATAAAATGGGGGTATCAACCTGAACGCCTTCAAGCAAGAATGTATTTAATGATGTACACCATCACTGCAAGCCTTCCCCTTCTTCGCCATTATCAATATGAGTTATAATAAATTTATAGTAAAACTGCCCTTATTTATAATACATCTGTGACTTCCTAAAGCCCATGTAGAAGCACCTGTTGCAGGATCAATGATTCTAGCCGCGGTTCTACTGAAATTAGGAGGATACGGCATACTACGAATAATGTGCCTAATTGATTAGTCTATCTTTGGAGGTATGATTACTAGTCTAATCTGTGTTCGGCAACAAGATATAAAATCTTTAATTGCCTATTCTTCAGTAGGTCACATAAGGTTAGTTATGGCAGGGATTCTTGCAAACATCCCCTGAGGAGTGTGAGGAGCTATAGCCATAATAATCTCACACGGACTTCTCAGGTCGGCTATATTTGCTTGTGCCGATATAGCATACTCAACCTCCAATTCACGAAGACTTCTAATAAATAAGGGGGTTAATATTGCGATACCGACAATGTCTATACTATGGTTTTTATAGCCGCCGCTAATATAGCGGCGCCTCCTTCTACTAACTTACTTGCAGAAATTAATTACAAGCTCCACTATTACGACCAAGCTAGCCCTTCTACCCCTCGGTATAGTTTTACTGCAGCCGCTTACTCTCTTACTTTATTTTTTTTAAT
Priapulus_caudatus            ATGTAATTATAATAAGAATTTTCGTTAGGGGGTGATTTAATATCATTTATTTTAATTTCCTTAACTATTTGAATTTCTATTTTAATAATTTCTGCAATTTCTTTTAATGAATTTACTTTTATGTCTAATTTTGAGTGTCACATTTTTAATGAGAGACTTAATTACGTTTTATATTTCTTTTGAAACTGCGTTAATCCCTATTTTTCTTATTGTAATAGGGTGAGGGTACCAGCCAGAACGACTTCAAGCCGGTTTGTATCTACTATTTTATACCCTTTTTGCTTCTTTACCCCTTCTTTTGTATTTTTTT-----GTTGGCTTTACTTTTTGGTAAAATTACCTTTATTTTCTGTTCATTTATGGTTACCTAAAGCACATGTAGAGGCCCCAGTTGCTGGATCAATAATTTTAGCTGGTGTTCTATTAAAATTAGGAGGGTACGGGTTGTTACGGTCTTTGGTGTTATTTAATAAGAACTTGTTTGGGGGTGTTATAGTTGGGTTAATTTGTCTCCGACAGACAGATACAAAAGCTTTAATTGCTTATTCTTCTATCGCTCATATAGGATTAGTTTTAGGGGGAATGTTAACTTTTTTTATTTGAGGGATAAGAGGGGCTTTAATTTTAATAATTGCACATGGTTTATGCTCGTCTGCTTTATTTTGTTTGGCAAACATTAATTATGAACGAAACCACACACGTTCGTTATTCCTCTCAGGGGGGTCTTTATGAACTCTTCCTTCTTTCTCTTTATGATGATTTTTTTTGTTGCAGGAAACATAGCAGCACCCCCTTCTATGAATCTTGTGGGGGAAATTTATTAATAGTTTAGTTTCTTGG---GCCTTTTGTCTATGGGTTTTAATTTTTCCTTTTTAGCTGCCGCTTATAGAATTTATTTATTAAATTTTTT
Protopterus_dolloi            ATGTAAAAATTTTAATTCCAACAATTAACAATTGACTCAATTTCCGCCCCTCTTCTAGTTTTATCTTGTTGACTTCTCCCACTTATAATTTTAGCTATACTTAATTCTCTTAATAATTTTACAAACTTTTTTACTCTTAACATTTATGGCCTCAGAACTTATTATATTTTATGTGATATTTGAAGCTACCCTGATCCCCACCCTAATTATTATTACTCGCTGAGGGAATCAAGCAGAGCGCCTCCAAGCCGGAACATACTTTTTATTCTATACTCTCGCAGGCTCTCTCCCACTTCTTCGCTCTTCTTCTGATGGGCTGCCTCTCTTTTCTAGTTAAAATACCCCTCTACGGAGTTCACTTATGACTTCCTAAAGCCCATGTAGAAGCCCCAATTGCTGGCTCCATAGTCCTGGCTGCAATTCTTCTAAAACTTGGAGGGTACGGAATATTGCGGATAATCCCGATTCTTTATTATCCTAGCCCTGGCATCATTATAACCGGAATAATCTGCTTACGCCAATCTGATTTAAAATCGCTAATCGCTTACTCTTCCGTAAGCCACATAGGCTTAGTAATTTCAGGAATTCTTATTCAAACCCCATGAGGCCTTACTGGGGCAATCACACTTATAATTGCCCACGGACTCACCTCATCCCTCCTGTTCTGCCTTGCTAACACAAATTACGAACGTACCCACAGTCGAACTATACTTTTAGCCCGAGGAATACAAACTATTCTTCCCCTCTTTGGTCTATGATGACTTTAGCAAATCTTACTAATCTTGCTCTTCCCCCATCTATTAACCTTATAGGAGAACTTTATTATAGCAACATTTAATTGGGCAGGACTAACCATTCTACTAACAGGTATACCTTAATCACAGCAACCTACTCCCTGTATATGTCCTTTCTCTT
Pupa_strigosa                 ATATGGTATGTATACTCAGTATATTTTTGAGACAGTAGAGTTGCAAGATTAATAATTTTTTTAAGATGTGTTTTATGTTATTTGGCTCTTCATTGCATATGTCGGGTGTATTCTGTTACTAACAATTTTTCTTTTAGGGGCATTTTCCTCTAGAAATATTATAATATTTTACTTATTTTTTGAGGCTTCATTAATCCCAACGTTGGGGTTAATTATTACTTGAGGGTATCAACCAGAACGATTACAGGCCGGCTCATATATGATGTTATATACAGTAGGTGCAAGCTTACCTTTGTT----ATCG--TGGTCATATTTATCATTTTTTTTTAGTGAAATTACCCATTTACTCGGCACACTTGTGGCTCCCCAAGGCTCATGTTGAGGCACCTTTAGCAGGGTCAATACTATTAGCAGGAATTTTGTTGAAATTAGGGGGATATGGGCTCCTGGTGATAAGGTCAGCATTTATACAGAGTTATTTTGGAGGATTATTAGCAACACTAATATGTCTCCGTCAAGTTGATGTAAAAGCTTTAGTAGCATTCTCGTCTGTTGGTCATATAAGTATTGTAGCTGTGGGAGTACTGTCTCATTATAGGTGAGGTGTGATGAGTGGGTTAGTAACTATAGTAGCTCATGGGTTTTCATCTTCAGCTTTGTTTTGTTTAGCATATTACACCTATAATAAGAGTCATACTCGTAATTTAGGATATATAAAGGGCATACTTGTAGGTTACCCAGTTCTGTCTTTATGGTGATTTTATTTTGCTGTATCAACATGGCGGCTCCCCCTACATTAAATCTGCTGGGAGAGCTTCCTTCCCGTCTTGTGAAATATATCTTTAAGAATGGCTGTCGTTATGGCCCTGTATTTTTTAGAGCAAGATATAATATGTTTTTATTGCCACCTCT
Raja_porosa                   ATGTAAAAATTCTCATTCCCACCCTTTGGCATCGACCCTCTTTCAGCACCCCTACTTGCACTCACCTGCTGACTTCTACCACTTATACTCCTAGCTATATATCTCTCTACTCATCACCCTTCAAATTACCCTAATCATAGCATTTAGCGCAACAGAAATAATCCTATTTTACATTATATTTGAAGCAACACTCATCCCAACCCTTATTATCATCACACGGTGGGGGAATCAAACTGAGCGCCTCAATGCAGGTATCTACTTCCTATTCTACACCCTTGCAGGCTCCTTACCCTTACTTTGCTTTACTTTTGATGGACCGCCTGCCTTTTTTAGTCAAAATGCCCCTATACGGCGTCCACCTCTGACTACCCAAAGCCCACGTAGAGGCCCCTATTGCCGGCTCCATAATCCTAGCTGCAGCCCTCCTTAAACTGGGAGGCTATGGCATAATACGAATCATTGTTATACTTCCTAATTCTAGCAATGGCATTATTATAACTAGCTCCATCTGCCTACGACAAACAGATCTTAAATCATTAATTGCCTACTCATCAGTAAGCCACATAGGCCTTGTAGCAGCAGCCATTCTTATTCAAACCCCCTGAAGCTTCGCAGGCGCTACAGCCCTCATAATCGCCCACGGACTAATCTCGTCCATACTCTTCTGTCTAGCCAACACCAATTATGAACGCATCCACAGCCGAACACTGCTCCTAGCCCGAGGCACCCAAATTATTCTCCCACTCATAGGAACATCATGATTTTAGCTAACTTAGCTAACCTCGCCCTACCCCCCAGTCCCAACCTCATAGGAGAGCTTTATCTCCTCCCTATTTAAATGATCAAACTGAACTATTATATTAACCGGCACGTACTACTCACAGCATCCTACTCATTATATATATCAATTCTCAT
Saccoglossus_kowalevskii      ATGTAACACTTACATTTTTTTCTCTTAGCAACAGATTCTCTTTCATCCCCTTTAATAATCCTTTCAGCCTGACTCCTTCCCCTTTCATTATTGGCAATATCTAACCCTTCTTTCATCCCTAGTTCTTTCCTTAATAATTACCTTCTCAGCTCTTGATTTAATCTTATTTTATATTGCTTTTGAAGCTACTCTTGTTCCTACTTTAATTGTAATAACCCGTTGAGGAAACCAACCTGAACGCCTACAAGCTGGCACCTACTTTTTATTTTATACCCTTTTTGGTTCTTTTCCCCTTCTTTTCCCTCTTTTTGATGAATTGCTTCTATTTTTTAGCTAAACTTCCAATCTACGGCCTCCATCTCTGACTCCCTAAAGCCCATGTAGAAGCCCCTATAGCAGGATCTATGATTTTAGCCGCAATCTTACTAAAACTTGGTGGATACGGATTAGTCCGAATCA---CAGCCCTTTATAACCTTTTGTATGGAGGTTTAATAACCAGTATAATTTGTATTCGTCAAACAGATATGAAGGCTTTAATTGCTTATTCTTCTGTAGGCCATATGAGTCTCGTCGCTGCTGGGATTTTTTCTGAAACTACCTGAGGACTTAACGGCGCATTAATTCTGATGATAGCCCATGGACTTATCTCATCAGCTTTATTTTGTTTAGCCAATCTATCTTATGAGCGAACTTTCACTCGTACTCTCTCTCTTAACCGAGGTCTAAAACTTATTACACCGTTATCTGCAGCCTGATGACTTTTGTTTCTGCTGCTAATCTCGCTCTACCTCCTACTCCTAATTTCTCTGGAGAGCTTTGTAACAAATCTTATTTCTTGAAATCCTTGAACTGCATTATTTCTAGGCTTGCTTTATTTACTGCAATATATTCTCTTTATCTTTTTATCCTCTT
Scutigera_coleoptrata         ATGTAATATTAATTATGGTTATGGTTTGGGGGAGATAGATTAAGAATGACTTTGATTAGTCTTACTTTTTGAATTTTGGGTTTAATAATTTTGTCAATTTATAATTGTAAATCTAGTTTTATTGATTTCTTTATTTTTTACTTTTTCTAGTATAGACTTATTATCTTTTTATATTTGATTTGAGATTAGATTAATTCCTACCTTTATTATAATTTTAGGATGAGGATACCAACCTGAACGTGTCCAAGCTGGTATTTATTTAATATTTTATACATTAACTGCATCTTTACCCTTATTTTTGTTTAATTAT-----TTATTTTCTATTTTTTAGTAAAAATACCTATATATATACTTCACTTGTGGTTACCGAAAGCTCATGTGGAGGCCCCTATTGCAGGTTCTATAGTTTTGGCTGGTATTTTACTAAAAATGGGGGGCTATGGATTATTACGTATAAATCAAATTATTTATTGGGTTAAGATTGGAGGTGTGTATGTAAGATTAATGTGCTTACGTCAATGAGATATTAAGTCTTTAATTGCATACTCTTCGGTTGCTCATATAGGAATGGTATTGGGGGGGATTATAACTTGTTCTACTTGGGGATTTGTAGGGAGATTGGTGATAATGATTGCCCATGGGCTTTGCTCTTCAGGTATATTTTGTCTGTCAAACATTATTTATGAGCGTTTAGAAAGACGAAGTCTGATTGTAAGAAAAGGATTGGTATCTATTTTTCCTAATCTTTCTATATGGTTTTTTTTTTATGTGTGAGAAATATAGCGGCTCCTCCTAGAATGAACCTTTTAGGGGAGATTGCTAAGAAGAATTATTTTTTGATGTAAGTTGACCTTTTGAGGGTTAATTTTTCTTTTTTTAGTGCTGCGTATAGCTTGTATTTATTAAATATTTT
Squilla_empusa                ATGTAAAAT---------TTATTTTTTGGCTCAGACTGATTAAGTTATGTTTTAATTCTTTTGAGGTTCTGAATTATACTGCTAGTTTTAATAAGTATTTGTTAGGACTTGTTGTTTTTTGAATTTTTTTTTAGTAATAACTTTTGCTTCTACTGACTTATTGCTTTTTTATATTAGGTTTGAGGCTTCTTTAATTCCGACTTTAATTTTAATTTTGGGTTGAGGCTACCAACCAGAGCGAATTGGGGCAGGGATTTATATGCTTTTCTATACTCTGACAGCATCTTTGCCTTTATTTTTCTTTGTTTAT-----TTAGCAAGGGTTTTATTGTTAAATTACCTATATTTATATTTCATCTATGATTACCTAAGGCCCATGTAGAAGCACCTGTTGCAGGTTCTATGATTTTGGCTGGTGTTTTATTGAAATTAGGCGGCTATGGGTTATTACGAGTACTTCCTTTGTTGGGTAAGTATTAGATTGGAGGTGTCTTAGTAAGTTTAATATGTTTACGACAAGTTGATATTAAAGCTCTTATTGCTTATTCTTCTGTTGCTCATATGGGGATAGTCTTATGTGGTACCACAATTTTTAATTGGTGAGGGGTAAACGGAGCTGTTGTTGTAATAGTGGGACATGGTTTATGTTCTTCAGGTTTATTTTTTATAATTAATATAGTATATGAGCGACTATCTAGTCGTAGTTTATTGATTAATAAAGGTTTATTGAACATTATACCTACTATGGCTATATGGTGGTTTTATTGTGTGCTGGAAATATGGCGGCCCCTCCCACTTTGAACTTATTAGGAGAAATTGATTGTTAGTATTATAAATTGAAGGAGTATTAATATGATTGGCATTGGTTTTCTTTTTTCAGGGCTGCTTATACTTTGTATTTATTTAATTTAAT
Strongylocentrotus_purpuratus ATGTTACCCTCATACTGTTTACTGTTAGCCTCCGACACTATCTCCGCACCTCTTATTATACTTAGGTGCTGGCTGGCTCCAATAGCCCTAATAGCAATTTATAATTATGATTATTGTAATCACAGGGGCCCTTATAATTACCTTCTCATCCCTAGAGCTAATCCTGTTCTACATCGTGGTCGAAACTACCCTAATACCCACCCTGATCCTTATAACACGGTGGGGGGCACAAATGGAACGGTGCCAAGCAGGACTATACTTTATGTTTTACACGCTGTTTGGCTCTCTTCCACTACTTTGCCATAATTGTGATGAGCCCTATCAATTTTTTTAATAAATTGCCTGTGTACGGGTTCCACCTGTGGCTTCCAAAGGCACATGTTGAAGCTCCAGTTGCAGGATCAATGATTCTAGCGGCAATTCTACTAAAGATTGGGGGCTATGGGCTAATGCGACTAATAGCCTTATTTCATAGTGTTCTGCACGGAGCCCTAATCACTAGTGTTATATGTGTCCGGCAAACAGACCTCAAGGCTCTAATAGCCTACTCTTCAGTTGGGCACATGAGAATAGTTGCAGCTGCCATATTCTCAGAAACAAGTTGAGGGATGAAAGGAGCCCTAATGCTAATGGTAGCCCACGGATTGGTATCGTCTGCCCTATTTTCTCTTGCCAAAACCGTTTACGAGCGAAGAGGAACCCGAACACTTGCCATAACACGAGGCCTCAAGCTTCTTCTTCCTCTAAGAACACTCTGGTGACTCTAATGTGTGCTGCCAAATTGGGATTACCTCCCTCCCCCAACCTAATAGGAGAAATTATTATCTTCACTTATTTCATGGTCCGTATGACTCTTTCCCATTGTAGGCTTCAAGTGTTTGGAGCCATCTACTCCCTAATGATATTAATACTTAT
Terebratalia_transversa       ATTTGGTTAGGAGTGTGAGGATTTTTTAGAGTGGACAGGGTTTCTTCTTTTTTGATTGTCCTTAGATTTTGGATTTCTGCGATAATAATTCAGTCTTTTTGTTGTTACGGTGGGGAGGTTATGCTTGGTATTGGTGATAAGGTTTTCTGTGGATTCCATGTTGTTATTCTATATTATGTTTGAAGTCTCTTTGGTGCCAACTTTGATTTTGATTTTGGTTTGGGGTTATCAGCCAGAGCGGATTCAGGCGGGGATGTCGATGTTTGTTTATACCTTATTGGGGTCTTTTCCCTTGTT----------TTGTTTGTTCTTGGTGTGGTTTTTACTCAAGGTTCCTGTTTATTTGGGGCATCTTTGGTTGCCTAAGGCACATGTTGAGGCCCCGGTTTCGGGGTCTATGATTTTGGCGGGGGTTCTTTTAAAATTAGGGGGTTATGGGTTGATTCGTCTGAGGTGTAGGGGTTTTTTCAATTTGTTTGGAATGGTAACAACTAGAATAGTTTGTCTGCGCCAAAGGGATGTGAAGTCTTTGATTGCTTACTCTTCTGTTGGTCATATGGCCTTGGTGGTGGTGGGGGTGGTTTCCGGCACTTCTTGGGGATATGTGGGGGCTTTAGTTATAATAGTTTCTCATGGGGTGTGTTCTTCCGGGTTGTTTTCTTCTGCTAATAATTGATACCTTCTTTCCGGGTCTCGAAGTCTTTTCATTACTAAGGGAATGGTGTTTATTAGTCCGGTGTTAGTGATGGGGTGGTTTTTTTGAGGGCCAGAAATATGTCGG---CTCCTTCTATGAGTTTGGTTGGGGAGATGGCTTGTCCTCCGCGAGTGTATGTGTATTTGGGCTTATGTTTTCTGTG-------TTCTTTGTTGGGGTATATTGTATTTTTTTGTCTATTTGTTT
Tethya_actinia                ATGTTATATTTATATCGCCTTTATTTGG-GGTAGATGGAATATCAATTTTTTTTATAATATTAACTGCATTATTAACACCTATTTGTATTTTAATTATTTTTATTATGTTTATTATTTATGGAGATATTATTAATGGGAGTATTTACTGTATTGGATTTGGTAGGATTTTATGTTTTATTTGAGGGAATATTAATTCCAATGTTTTTAATAATAGGTATTTGGGGATCTAGAGAAGAAAAGATACAGGCTTCTTATTATTTTTTTTTTTATACTTTTATAGGGTCAGTATTTATGTTTAGGAATATTTAATTTTTTTAGGTTTTTTTTAGCAATAAAAATACCTAAAATGCCTTTTCATATATGATTACCTCAAGCACATGTAGAGGCACCAGTGGCGGGTTCTGTAATTTTAGCGGGGGTATTATTAAAATTGGGGGGCTATGGATTTATAAGGTTTTCGTGGCCATTTTCAAACATTAAGTTTGCTATAATATATGGTAGTTTAACAACTTGTCGGCAAATAGATTTAAAGCGTATAATCGCTTATTCTTCGGTAGCGCATATGGGATTAGTTGTATTAGGGTTGTTTAGTCATACTATTCAAGGGTTAGTAGCAGCAGTTTTTTTAATGTTAGCTCATGGTTTAGTAAGTTCTGCATTATTTATTATAGTAACTCTTTTATATGATCGGTTTCATACTCGTTTAGTAAAATATTATAGGGGTATAGTGGTTACAATGCCTTTATTTGGGGTATTAATGTTATTTTAGTTTTGGCGAATGCTTCTATTCCTTTAAGTTGTAATTTTGTAGGTGAATTCTTTATTGGCGGCTTTTGAGTATAGTTTTATTGTAGGGGTATTAGCGTCTTTATGGTTTTATCTGCTGGTTATTCAATATATTTATTAATTTTAAT
Thermobia_domestica           ATGTAAAATATTTAATGTTTATGTTTATGAAGAGATAGTTTGAGATATTCATTGATTCTATTGAGTATTTGAATTGTTATTCTTATAATTATGGCTATTTATTAGTTTAGTTTTATTATTACTTGTGTTACTCTATTTGAGATTTTCTTCCTCTAGATTATTTATGTTTTATTTTTTTTTTGAGGGTTCATTAATTCCTACATTATTTTTAATTTTGGGCTGAGGTTATCAACCCGAACGAGTGCAGGCAGGTATATACTTGTTGTTTTATACCTTATTTGCTTCGCTGCCACTTTTTTGGT---ATTAT-----TTTGCTTTAGTTTTTTAATTAAAATACCTATATTTCTGGTTCATCTTTGATTACCTAAGGCACATGTTGAGGCACCCGTAAGTGGTTCAATAATTTTGGCGGGGGTTTTATTGAAATTAGGAGGGTATGGATTGTTGCGTATTCTATATTTTATGGTTTGGTATTAGAGTGGTATTTGATCGGTTAGATTAGTGTGCTTACGGCAGGTTGATGTAAAGTCTTTAATTGCTTATTCTTCTGTTGCTCATATAGGGTTAGTGTTAATAGGATTATTAACAATGGGATTATGAGGATTTAGAGGTGCTCTTACATTAATAATTGCCCATGGCCTATGTTCTTCGGGTTTATTTTGTCTTGCAAATATTTCTTATGAGCGTTTAGGGAGCCGAAGACTGTTAATTAATCGAGGAATATTATCTTTTATGCCGAGTCTAGGGCTTTGATGATTTTATTAAGAATTGCTAATATGGCGGCACCACCAACATTAAATTTATTAGGAGAAATTATTAAATAGAATTGTTGGTTGATCTTGGTTGAGTATGTTAGGATTGGCCTTTCTTTTTTTAGAGCCGCTTATAGACTGTATTTATTAAATTTATT
Tribolium_castaneum           ATGTAAAGTTTTTATTTGGTTTATTTTGGGGGGGATTTACTTTCTTTTATAATATTATTTTTGAGTTTTTGAATTTGTAGGTTAATGTTGTTGGCTATTTATGTTTGTGGTATTAATATTGATATTATCTTTATATTTAACTTTTAGTTCTTTGAATTTATTTATTTTTTATATTTTTTTTGAGGTTAGTTTGATTCCAACTTTAATTTTAATTGTCGGTTGAGGATACCAACCGGAGCGTTTACAAGCTGGGGTTTATTTATTATTTTATACTTTATTGGCTTCTTTACCAATAATTTTCTTTGTTTAT-----TTATTGGTCAATTTTTTATTAAAATTCCAATGTTTTTTGTTCATTTATGACTCCCTAAGGCTCACGTTGAGGCTCCTGTGTCGGGGTCAATGATTTTAGCAGGAATTATGCTTAAATTGGGAGGATACGGAATAATACGATTAATGATTATATTTTATTGGATTGAGATTGGAGGATTTTATGTTTCGTTAATTTGTTTACGTCAAAGTGATATGAAATCTTTAATTGCTTATTCTTCAGTAAGACACATAGGATTGGTATTGGCAGGAGTGATAACAATAAATTTTTGAGGATTAGGGGGTTCATTAACAATAATAGTTGCGCATGGGTTATGTTCTTCTGGACTTTTCTGTTTGGCTAATATTTCTTATGAGCGTCTTCATAGACGTAGTCTTTATATAAATAAGGGTTTAATTAATGTGATACCTAGCTTGTCAATATTCTGATTTTTTTATTAGCAAGAAATATTGCTGCTCCTCCTTCAATAAATCTGTTGGGTGAAATTTATTAATAGATTAGTGGGGTTTAGTGAACTAAGAATAATTTTTTTAATATTTCTTTTTTTGGGGCTGTTTATTCGTTGTTTTTGTTAAATTTATT
Urechis_caupo                 ATGTAAAAATC---ATTCTTCCACTTGTTTTCCGATCCATTAAGAGCCCCCTTAGTAACCCTTTCTCTTTGAATCACTATATTAATAATTATAGCAATTTATAACAACCGTTCTAAGCCTCTGCACAATTTTACTCCTAACATTTTGAGCCAGCTCTTTTTTATCTTTTTACCTATTTTTTGAGGCCTCCTTAATTCCTACCGCTATCTTAATCCTGGTATGGGGATACCAACCAGAACGATTACAAGCCAGATTCTACCTGATATTATACACAGTATTTGCTAGACTACCGTTACTTTAGAATTATTATGATGAATCATTACTATTTCATAGCAAAAATGCCAATCTACGGTGTTCATTTATGGCTCCCAAAAGCTCATGTAGAAGCCCCTGTCTCAGGCTCCATGGTTCTTGCAGGGATTCTCCTAAAACTAGGAGGATACGGTCTATTACGGTTCTCTTATTCTTTTACTTCCAATAACTTTGGAGCATTCATAGCAAGAATCATCTGTATCCGCCAATCAGACCTTAAATCCTTAATTGCTTACAGGTCCGTGAGACACATAGGACTAATGACCGCTGGAATTATAACAAACAATAGTTGGGCCTGACAAGGAGCACTAATAATAATAGTCGCCCATGGCCTATCATCCTCTGGCCTATTTGCTGTAGCTAACATGACATATGAAGCCACTCATACCCGAAGAATTTTTTTAACCAAAGGAATGTTAAATATTTTCCCTTCCATAACAATGCTCTGATTTTCTTGTCAGCAGCAAATATAGCAGCCCCTCCTTCCATTAATCTCATAAGAGAAATTAATAGCAGGAATCTTAAACATCTCTCTAGCTAGAGCCCCTCTACTTATTATGCATTTATAGGAGGAGCCTACACACTACACCTATTATTTATACT
Xenoturbella_bocki            ATGTAA---TCACATCAATTACTATTATCCTTAGACTTTATCTCCAGTCCGTTAATAATCTTATCGGCTTGACTAGCACCACTAATAATACTAGCCTTTTCTAACTATCACTAGTCTTTTACAAATAACACTTATTATAACATTTACCGTAAACGAATGAGTGTTATTTTTCATCATGTTCGAAACTACATTAATTCCCACCCTTACACTCATTACCAAATTTGGAGCACAAAAAGAACGACTAATCGCAAGTTCATACTTCATAATCTATACCCTGTGCGGCTCTCTCCCTCTACTCAAGTTTAATTATGATGAATAATTTCACTTTTTTCATCAAAATACCACTATTCTCCGTACACCTATGATTACCCAAAGCACATGTAGAAGCACCAGTAGCCGGATCAATAATTTTAGCAGCTGTTTTACTAAAAATAGGGGGATATGGACTCCTACGAATAGCTCCTATCTTTTATAGCACTAGCTTTGGCACACTTATAACAAGCATAATCTGCCTACGACAAACTGACTTAAAATCACTCATCGCCTACAGCTCCGTAGCACATATAAGCATAACAACTGCAGCTATTTTAATTATAACTTCCTGAAGCTGACAAGGAGCATACAACATAATAATTGCACACGGATTAACCTCGTCATTGTTGTTCGCCTTAGCTAACACAATCTACGAACGCTCACATACACGAAATATAACAATCACACGAGGGTACAAAATCCTAATACCCTCCATATACATATGATGAATATAGCAATATTATCAAATATAAGCCTACCGCCCACAATAAACTTCCTTGGGGAGATTAATCTTTTCATTAATAAACTGATCCGTACTCACAGTCCTAGTAACAGCAGTACAGTAATAACTGCACTCTACTCCTTGTACACAGTAACCCTAAT

[Source of sequence data: nd4L]

Albinaria_coerulea            ATTTTTTACTCAAAAAAATAACATTTTTAGTAGTTCTAGAAAGTTAATTAATTACTCTCTCGAGTGTTTTTATTTGTGTTTTGCTGCTGCAGAAGCAGCATTAAGGCTGAGTTTACTTGTTTGCTTTATTCAAGTTAATTCTAGGTGTGAAATTAAAA
Anacropora_matthai            GTTGGTTTTAAATAGAGGGCATTTTATTAATTTCTATTGAATTATTTTTAGCGGCCTTTTTTTTATTTTATGGGTAACAATCGCGGCGGCGGAGTCCGCTATCGGGCTAGCCATTATGGTTGCGTATTATCGAATAAGAGGAACAATAATTTTTTATA
Aplysia_californica           ATTTTGTTCTTATCAAACACATACCTTTTATTAGGTTAGAAGCGTGATTTTGTTTGTTATTAT---TTTGTTCTTAACTTTTGCTGCTTGTGAAGCGGCGTTAGGCTTGTCTTTACTAGTAAGTATGTTACGGCTTCGGGGGAATGATCTTGTTTATA
Arbacia_lixula                ATTTCTACTAAAACGATTGCACTTTTTTATTGTGTTTAGAGCTTTGCTTATCTCTATTTATAGGAATTATTACTTGACAATATCCGCCTGCGAAGCAAGAATAGGCCTCTCTTTAATGGTAGCTTTGTCTCGAACACACTCGTCTGACCTAGTTAATA
Asterias_amurensis            ATTTTTGTTAAAACGCCTTCACCTCTTTCTTATGCCTTGAGCTTTAATTTTCACTTTTTATAGGCTTTTATTTTTAACCTTATCTGCGTGCGAAGCTAGAGCAGGTCTATCTTTAATGGTAGCTCTCTCTCGAACCCACAAATCTGACCTTGTTTATA
Asterina_pectinifera          ATTTCTGATAAAACGACTACACTTCCTTACTATGCTTAGAACTCTATTTATCTCTGTTTTTGAGGCTTTATCCTTAACTCTATCAGCCTGTGAAGCTAGCGCAGGGCTTTCCCTCATGGTAGCCCTTTCCCGGACACACAACTCCGACCTTGTTTATA
Astropecten_polyacanthus      ATTTTTAATTAAACGACTTCATTTTTTTGCTTTGCCTTGAACTCTTCTTATCCATATTTCTCGGAATTAATTCTTTACCCTCTCAGCCTGCGAAGCAAGGGCTGGACTATCTTTAATGGTTATCCTTTCACGAACACATAAATCAGACCTAGTTAATA
Balanoglossus_carnosus        ATTAATCCTAAACCGGGCTCACTTGCTTCCTATGTCTAGAACTCTCCTTCTCTTTGTTCTCAGGCCTTGATTCTTGGCCCTATCCGCCTGCGAGGCTAGCGCTGGCCTGGGATTGCTCGTCTCTATCTCTCGAACCCATGGCTCAGACCTTGTTAATA
Branchiostoma_belcheri        GTTAAGACTAACACAAACGCACTTATTTATTATGTTTAGAAATATAATTAGCACTCTATTTGGGGTTTAGTGTTTAACATTTAGTGCTTGTGAGGCAAGTTCAGGCTTAGCTTTACTAGTTTTAATCTCTCGGAGTCACGGAAGAGATTTATTTTATA
Centruroides_limpidus         ATTCTCCTCTCGATTTAAACACCTCCTTACTAAGCCTAGAAATGCTATTAAGAGTATTAGTACTCTTTAATTTTTTACCCTCGCAGTTTGTGAGGGGAGACTAGGCCTTTCTATCCTTGTGGCCATATCCCGACTCAGAGGGAACACACTAATCAA--
Chelonia_mydas                ATTCTCACTACACCGAACTCATCTAATTACTATGCTTAGAAAGATAATTATCTTTATTTATTGCCTTTATTAATTATCCTTCTCCGCCTGCGAAGCCGGCATGGGCCTATCCCTACTAGTAGCATCCTCACGAACCCACGGTTCAGATCAACTTAATA
Ciona_intestinalis            ATTATCAATTATTTGAATAGATTTTATTTATTACTATCGAATTAGCTTTAATTATAATTTTTATTTTTTTTTCTTAGTCATAAGAGCTTCGGAAAGTGTATT-----TACTTTAACTCTTTTAATATTACAGAGAAAGTACAAATATTCAAATTAATA
Ciona_savignyi                --TGTCTATTATAAGGATTAGTACAATTAATTACAGTGGAGTTATATTTAAATTTACTTACTATTCTTTTTTTTTAGTAATATCAGCTTCTGAAAGTGTTTT-----TATTTTAACTTTATTAATACTTCAAAATAAGTATTTTGTTTATAGTTGATA
Clymenella_torquata           ATTAATTTTTAACCAAAAATCTTTTATTTCTATGCTTAGAAGCATAATTATCCCTAGTACTACTAACTAATCCTTAGTTTTTGGTGCTTGTGAAGCAAGTATTGGCCTAGCAATTATAGTAACAATTATACGAAGACAAGGTAATGAGAGAGTTAATA
Crioceris_duodecimpunctata    ATTTTTTTATAAACGTCAACATTTATTTATTAAGTTTAAAGATATAGTTTTCTTTATATTTAT---TTAATTTTTAACTATAAGGGTTTGTGAGGGTGCTTTAGGTCTTTCAATTTTAGTTTCTATAGTTCGAGTTCATGGGAATGATTATATTTTTA
Cucumaria_miniata             ATTGGTTATAAAACGGTTACACCTTCTTACTTTGTTTAGAGCTCTTTTTCTCCCTTTTCCTAAAAATTACTTCTTAACCTTCTCCGCATGTGAAGCAAGAGCAGGGTTAGCCTTAATGGTTTCCCTATCTCGAAGACACAACACCGACCTTTTTTATA
Danio_rerio                   ATTTACATTTCACCGTGTTCACCTCCTTATTATGTTTAGAAGGATAATTATCTTTATTTATTTCCATTACTACTTAGCCTTTTCTGCCTGTGAAGCAAGTGCCGGCCTAGCACTCCTAGTAGCCACAGCTCGAACCCACGGATCTGACCACATTTATA
Daphnia_pulex                 ATTTATTTCTAAACGTAAGCATCTTCTTACTTAGTTTAGAGGGTTGAT-------CTTATGAT---TTAATTTTTGACTCTTACAGCTTGCGAGGGAGCTTTAGGGCTCTCACTATTAGTTTCACTGGTCCGAACCCATGGCGGAGACAACTTTAATA
Doliolum_nationalis           GTCATG--------GGGTTCATACTTATAGTTCTGTTAAGGGTTCGATTAGTAGAATTTATGTA---TCCTACTTAGTATTCACTGCATTAGAGAGGGTAGTTGGGTTGACTCTACTCACAGTTATA-GGTAAGTATAAGATAAGGCTAAGGCACA--
Epigonichthys_lucayanus       ATTGAGTCTCGCACAAACCCATTTACTTATTGTGTTTAGAGATATAATTAGCGTTATACTTCGGCCTTTGTTCTTTACCTTTAGTGCATGTGAAGCCAGCTCAGGATTAGCACTTTTAGTTTTAATTTCCCGAAGACACGGAAATGACCTGTTTTAT-
Eptatretus_burgeri            ATTAGCAATTTATCAGACTCACCTTCTTTCTATGTCTAGAAGGATAGCTATCAGTATTTTGTCTCATTAATTATTAACATTTTCAGTTTGCGAAGCAGGACTTTCCTTAGTTTTAATAGTCTCAATAGCACGCACACACCATAATGATCTAATTTATA
Florometra_serratissima       GTTTTTATTAAAACGTAAGCATTTATTTGTTATGTTTGGAGTTTTCTTTTCTTTATTTGTTAA---TTAGTTCTTAACTTTTTCTGCTTGTGAGGCTAGAATTGGTTTATCTTTATTAGTTTGTATTTCTCGTTCTTATAGAAGGGATAATATTAATA
Haliotis_rubra                ATTGAGTTTGCAGTATAAGCATCTTTTTGCTTTCTCTGGAGTTATGATTGAGGTTGTTTTTGA---TTAATTTTTTACTTTGAGGGCCTGTGAGGCTAGTTTGGGGTTGGCCGTTCTCGTTTCTTTAATTCGGACGCATGGTAATGATTACGTTTATA
Halocynthia_roretzi           ATT---------------TGATTTGGTTGTTGTATTTGGAATTATGTTTTGATTTGTTTATTTTATTTGCATGTTCTTTTTTGTTGTTTGTAAATAAAAAGAGGATTAGAATAATT--GCTACAACAGTAAACTATGAAAAAGTTTGTGGGGTTAATA
Herdmania_momus               GTTGGTATTGTTTGAGTTGGAGTTGATTATTGATCTTGGAGTTGTGTTTGTGTTTATTRGGTTTGGTTGTTGGTTTAGTTTTTCTTCATGCGAAGCTGTGGTTGGTTTAAGTTTTTTGTTGTACTTCA--------------ACAAATTATTTTGTAG
Homo_sapiens                  ATTACTAGTATATCGCTCACACCTCATTACTATGCCTAGAAGGATAATTATCGCTGTTCATTATAGCTTGCCATTAGTCTTTGCCGCCTGCGAAGCAGCGGTGGGCCTAGCCCTACTAGTCTCAATCTCCAACACATATGGCCTAGACTACGTTAATA
Lampetra_fluviatilis          ATTATCCCTGCAACGAAAACACCTTCTTACTTACCTTAGAAAGATAGCTAGCACTATATGTCTCTACTTATTATTAACCTTTTCAGCCTGTGAAGCTGGCATGGGACTATCTTTAATAATTGCAACAGCTCGTACTCATAACACCGACCAATTTAATA
Lepidosiren_paradoxa          ATTGGCATTTAACCGCTCCCACCTAATTACTTTGTTTAGAAGGATAATTCTCATCTTTCCTTGCATTTAATTATTTTCCCTTGCAGCCTGTGAAGCTGCAACTGGGTTAGCCCTCCTGGTAGCAACTGCCCGCACACACGGGACCGACCACCTTAATA
Limulus_polyphemus            ATTTTTGAGAAATCGTAAGCATTTATTTGTTAAGATTGGAATTATAGTTAGGTAGATTTTTGTTAATTGTTTTTTTACAATAGTTGTATGCGAGGGCAGATTAGGGTTAAGAATTCTTGTATTAGTGATTCGGTCTCATGGTAATGATTATTTTGATA
Luidia_quinalia               ATTCCTTATAAACCGTCTCCACTTCCTTTCTTTGTCTCGAACTCTTCTTCTCGCTATTTCTGGGTCTTTATTTTTAACACTATCCGCATGTGAAGCAAGCGCAGGACTTTCCTTAATGGTAGCACTTTCTCGAACCCACTCTTCTGATTTAGTTTATA
Lumbricus_terrestris          ATTAATCTCAAATCAATCACACTTTTTTTCTATCACTTGAAGGATCACTGAGACTGGTTCTATTTGTTCATTTTTGACTTTCGGGGCATGTGAGGCCAGCTTAGGACTAAGCCTCATGGTATTAATATCCCGATCCTACGGAACTGATATATTTTATA
Metridium_senile              ATTTGTGCTGAATAGAGGGCATCTTATTAATGTCAATAGAATTATTTTTAGCTGCTTCTTTTTTGTTTTATGGTTAACGGTAGCCGCGGCCGAATCTTCTATTGGATTGGCTATTATGGTGGCTTACTATCGAATAAAGGGGACAATCGCTATTTATA
Montastraea_franksi           ATTAATTTTAAATCGAGGACATTTTATTTGTTTCCATTGAGCTGTTTTTATCTACTTTTTTTTTCTTTAATGGGTAACAATTGCGGCCGCGGAGTCTTCAATTGGTCTAGCTATTTTGGTTGCTTATTATCGTATTCGAGGGACAATCGTTTTTTATA
Myxine_glutinosa              ATTAGCCTTCTATCAAACCCACCTTCTTTCTCTGCCTCGAAGGATGGCTATCAGTCTTCTGTCTCATTAATTATTAACTTTTTCAGTCTGTGAGGCAGGCCTGTCTCTAGTACTTTTAGTGACTATAACTCGAACACACCAAAATGATTTAATTAATA
Nesomachilis_australica       ATTTGTTGCTAAACGTAAGCATCTTTTTATTTAGTCTCGAGTTATGATTAGGTTTATTTTCAT---TTTGTTTTTAACTTTTGTTGCTTGTGAGGGTAGATTGGGACTCTCTATTCTTGTCTGTTTAGTTCGTACTCACGGTAATGATTATTTTTATA
Paracentrotus_lividus         ATTTCTCTTAAACCGACTACATTTTTTTTTTGTGCCTAGAGTTTTACTTATCGCTATTTATAGGAATTTCTTTTTGACACTATCTGCTTGTGAAGCAAGCATAGGACTCTCCCTTATGGTAGCACTCTCCCGAACCCACTCTTCCGATCTAGTTAATA
Phallusia_fumigata            --TAAGGTTTGTGGGGAAGGCTCCGATTAGTGAATTTGGAGTT---------TCTGTATTTATTGGTTATTTTTTGGTTTTCGGGGCATGTGAGGGGGTGCTTATGTTAACTGTTAACATGGTGGTAGGGAAGTTTATTGGGTTGGCTGGTGT-TATA
Phallusia_mammilata           AT--------------AAAACTCCTATTTGTAAACCTAGAGTT---------TTTATACCTATTAGTTGTTTTTTAGTGTTTGGGGCCTGTGAGGGTGTTTTTATTTTATCGGTAAATATGGTGGTTAGAAAGTTTATCGGCTTGCAAGGTAC-TA--
Pisaster_ochraceus            ATTCCTCCTAAAACGACTCCACCTTTTTTCTATGCTTTGAACTTTGCTTATCCCTCTTTATTTGGATTCATCTTTAACCCTCTCTGCATGTGAAGCCAGAGCTGGATTATCTTTAATGGTTGCCCTTTCCCGCACCCATAAATCAGATCTTGTTGATA
Platynereis_dumerilii         ATTAATTTTACAACGGCAGCACCTATTTATTAGCACTAGAAGCATAATTAGC---------ATTAATTCGTGATTAACCTTTGGTGCCTGTGAGGCCAGGTTAGGACTAGCATGTATAACAGCTATAAGACGCTCATATGGTAATGACCGGCTTATTA
Priapulus_caudatus            ATTTAGAAGAAACCGTAAACACCTTCTTATTGAGAGTAGAGTTATTATTTTCCTTATTTTGAT---TTAATCTTTTACATTTGTTGTTTGTGAGGCTAGTTTAGGATTAGCTCTTTTAGTTTGTTTAATTCGATCCCATGGGGTAGATTTTTTTAATA
Protopterus_dolloi            ATTCGCCCTTAATCGATCACACCTAATTTTTATGCCTGGAGGGGCAATTTTCAGTCTTTCTTATACTTAATTTTTCGCCTTAGCTGCCTGTGAAGCAGGCACGGGCCTGGCACTGATAGTCGCCACAGCACGAACTCATGGGACCGACCATCTTAATA
Pupa_strigosa                 TTTTTGTATATTCAGTATCCATATTTTTAATTCTTTTAGAGGCATGATTGCTAGGCTTCCTTTATTCTTCTGCT---CTTTTGCGGCGTGCGAAGCATCATTAGGGCTCAGCTTATTGGTTAGCATACTGCGATTACGAGGTAACGACCTTACTAG--
Raja_porosa                   ATTAGCTTTTAATCGCTCCCACCTCTTTTCTCTGTCTTGAGGGATAGTTCTCCCTATTCCTTGCACTTGATTCTTAACATTCTCCGCCTGTGAAGCAAGCGCAGGACTGGCCATTCTTGTAGCCGCCACTCGCACTCACGGGACTGATCACCTTCATA
Saccoglossus_kowalevskii      ATTTGCTCTGAACCGCTCACATCTCTTTTCTTTGTCTAGAGCTCTTCTTTTCATCATTTGCTGGCGTTTCTCCTTAACATTCTCTGCCTGTGAAGCCAGTGCTGGCCTTGGGCTTCTCGTCTCTATCTCCCGAACCCACGGATCCGACCTTATTAATA
Scutigera_coleoptrata         ATTTGTATCGAATCGTAAACATTTATTTAATGAGAATTGAGTAATTATTAGGTCTTTTTTTAGGTCTTAGTATTTGGTATTTGCTGCTTGTGAAGGGAGATTAGGTTTAAGAATTTTGGTGGGGGTTATTCGTAGTCATGGCAATGATTATTTTAATA
Squilla_empusa                ATTCGTGTCTAAGCGTAAGCATTTGTTTGCTTAGGTTAGAGTAATAATTGGGCATCTTCTGGT---TTTGTTTTTGACTTTCGCTGCTTGTGAAGGAGCGTTAGCACTCTCTATTCTGGTGTCGATTATTCGAACACACGGCAATGACCGTTTTTATA
Strongylocentrotus_purpuratus ATTCCTTTTAAAACGACTCCATTTCCTTATTATGCCTTGAGCTCTCCTTTTCCTTGTTTATCGGAATTATTCGTTGACTCTAGTCGCTTGCGAAGCAAGCATAGGCCTCTCCCTAATGGTAGGGCTCTCCCGTACACACTCTTCAAATTTGGTTAATA
Terebratalia_transversa       ATTGTTAAGTAATAGTGCCCATTATTTTGATTTGTTTGGAGGGCTAATTTGTCTTCTCTA--ATATTTGTCTTTTAGTGTTGGCTGCTTGTAGGGCAAGTTTAGGCCTGGCTCTTTTAGTTTGTTTATTGCGCTCTGGGGGTACTGGGGGGGT---TA
Tethya_actinia                GTTAGTATTAAATAGAAGTAATTTAATTAATGTCGATTGAATTATGTTTAGCAATTTCTGTTTTATTTAATGATTAACAATAGCTGCAGCGGAATCAGCAATAGGATTAGCAATTTTAGTGGCTTATTATCGAGTGAGAGGAACAATTGCTGTTAATA
Thermobia_domestica           ATTTGTTATTCAACGTAAGCATTTATTTATTAAGACTTGAGTTATCGTTGATAAGTTTTTTAC---TTATTATTTAACTTTTAGTGTTTGTGAAGGTAGTCTAGGTTTATCAATTTTAGTATCTATTGTTCGAACCCATGGAGGGGATTATTTTAGTA
Tribolium_castaneum           ATTTAGTCTTAAACGTAAGCATTTACTTATTGAGACTGGAATAGTTGTTGTCACTTTACTTAG---CTGATTTTTAACTTTTACTGTTTGTGAGGGGGTTTTGGGTCTTTCTATTTTGGTTTCTCTTATTCGTAGTCATGGAAATGATTATTTTTATA
Urechis_caupo                 ATTCTCTCTTCAACGGAAGCATCTTTTTTCTTACCCTAGAAGCTTTATTATCTATAGCAATCCTAATTTGTTCTTCACCATAGGAGCATGCGAAGCAAGACTAGGACTATCTTTGCTAGTATTAATAACCCGGTCTTATGGTAACGACCTACTTTATA
Xenoturbella_bocki            ATTAATAATAAATCGGCCGCACTTCCTTCTTATGTTTAGAAGCGCCATTATCAACACTAATAATTATTAACAATTCACTATGGCGGTGTGTGAGGCTAGTGTAGGATTGAGCTTATTAGCTTCAATCACTCGAACCCATGCTTCAGATATAGTTAATA

[Source of sequence data: nd5]

Albinaria_coerulea            TTAACTTAGCTTTAATTTGTGATAAAGTAAGCACAAGGTTTTTGGTAGTGGTATTACTAATTTCTAGCTGTGTTTTTCTTTTTGCTAATGAATATATATCTGAAGATCATTATAACATCCGTTTTGGTTGAATTTTAATCAGATTTGTAGCATCTATGGGAATTCTGATTTTGAGCGGTTCAATTTTTACTTTGCTTCTAGGTTGAGATGGCCTCGGGTTAACTTCATTTGCTTTAATTGCATACTACGATAAT---TATAATGCATCTTCCTCAGCTTTTCTGACGCTAATAACTAATCGATTGGAGAT------TATTAATTATTGCCATCGATTTTATTTACAATTGCAAGTTTTACAAAGAGAGCCCAGTATCCTTTTAGGGCTTGACTTCCTGCAGCTATGGCCGCGCCAACACCAGTAAGGGCATTAGTCCACTCTAGGACACTAGTTACGGCTGGAATCTATTTAATAATTCGTTGTTTTATAGTAGAGACTTGTTGGATCATTACTTGTTTACTGGGAGGTAGAGTCGCATTATTTGAGTATGATTTAAAAAAAGTGATTGCCTTATCTACATTAAGTCAGTTGGGAGTTATAATATATAGCTTAAGTCTATCTACCTTACCTAGCATTACTTCATTTATATGGACATGCTATGTTTAAAGCTATACTATTTTTAGGGGCAGGACTTATTCTAATAATATCATATGGGACTCAAGATTTACGTTTACTGGCCTATTGTTATCTCACTGCTTAATATTAGATATTGTGCTTAATAGGATTTCCATTTGTTAGATCATTTTACTCAAAACATTTAATCCTAGAAATTTCTTTACATCCATAATATTTATATTAGGTTACTGGAATATATTCTATTCGCTTTAGCGGCTCTCGCTGTATTAAGCGGGCAGTTAATTGGGGAGTTCTTTTTTTAAGAATTTTTTTTGGAGTA
[truncated: 62,612 more chars]
