# Supplementary material for: Tunicate mitogenomics and phylogenetics: peculiarities of the Herdmania momus mitochondrial genome and support for the new chordate phylogeny
Source: BMC Genomics. 2009 Nov 17;10:534. doi: 10.1186/1471-2164-10-534 (PMC2785839; doi:10.1186/1471-2164-10-534)
Supplement: Additional file 4 — DNA sequence alignment. Concatenated rRNA sequence alignment (in Nexus format) used in the branch length analysis. [file 1471-2164-10-534-S4.NEX]

#NEXUS

[Singh T. R., Tsagkogeorga G., Delsuc F., Blanquart S., Shenkar N., Loya Y., Douzery E. J. P. & Huchon D., 2009.
Tunicate mitogenomics and phylogenetics: peculiarities of the Herdmania momus mitochondrial genome and support for the new chordate phylogeny.
BMC Genomics 10 : 534
http://www.biomedcentral.com/1471-2164/10/534 ]


begin data;
	dimensions ntax = 54 nchar = 806;
	format  datatype = DNA interleave=yes gap = - missing = ?;

	matrix

[Source of sequence data: RNL]

Albinaria_coerulea            TACCTTTTGCATAATGCCCGAAATAAAAGATCTATAGTAGTGAAACACTT-TCACTTTTATTGATATCTGGATAATAGGTATAA--AAGGAACTCGACAATACGACTGTTTATCAAAAACATAGCCAAAAGATTTTTGGTGTTATCTGCCCAGTGTTAACGGCCGCAGTACTTGACTGTGCAAAGGTAGCATAATAATTTGACTTTTAAATGGAGCCTAGAATGAAAGAAAGAACG-TATGCAACTTGTCTCATTGATAT-TACTTTAAATTTAATGGTTGAGTGAAAATACAATTTTAATAATAGACGAGAAGACCC--TTTTGTTGGGGAAATTACCTAAGGGATAACAGCATAATTTTAT------------------TAATAAGCTTGTGACCTCGATGTTGGACTAGGTACTAT--TAAGCTAATCGTTTTAATAATATGTTCTGTTCGAACT-TTGTTACCTACATGATCTGAGTTCAGACCGGCGTAAGCCAGGTCAGTTTCTATCAGTACGAAAGGA
Anacropora_matthai            TACCTTTTGTATAATGCCCGAAACAAGTGATCTATAGGGGGGAAAGCCCAATCGGACTTGGAGATAGCTGGTTTGTGAACATGAGTAAGGAACTCGGCAACTCGACTGTTTACCAAAAACATAGCTCTTTGATGAAGGGTGAGACCTGCCCAATGTAAATGGCCGCGGTAACTAACCGTGAAAATGTAGCGTAATCAATAGTCAATTAATTGTTGGCCGGTATGAATGGTGTCACGAGGGTCTCACTGTCTTAAGGAAATCTCCAGTGAAATTGAATTTGTAGTGAAGATGCATCCAAATTGTTAGACGAGAAGACCCTTTTTGGTTGGGGAAGTTACCCTGGGGATAACAGCGTAATAACGTCAGAGAGTTTTCATCGACGACGATGTTTGCGACCTCGATGTTGAATTGTGGCATCCTGGGG-TGCAGTCGCTCCCAAGGTTGGTCTGTTCGTCCATTAAAGCCGTACATGATTTGAGTTAAAAGCGTCGTAAGACAGCTTGGTTTCTATCAGTACGAAAGGA
Aplysia_californica           -----------------------------------------------------------------------------------------------------------------------------------ATCCTAGGTGAAACCTGCCCGGTGT-AACGGCCGCGGTACTTGACCGTGCTAAGGTAGCGTAATCAGTTGACTTTTAAATGAAGTCTTGTATGAATGGATTTATG-GGATTAAGCTGTCTCTTTTGTAT-TCTATTGAAATTACTAATTAGGTGAAAAGGC-A-TATGAAAAAAGACGAGAAGACCC--TTTTGTTGGGGAAACTACCTTAGGGATAACAGCATAATCCAAT--------------------TTGGGTTTGTGACCTCGATGTTGGACTAGGAAAATT--ATGCCTAGCAGGGTGTATATTAGGTTCTGTTCGAAC--------------------------------------------------------------------
Arbacia_lixula                TACCTTGTGTATAATGCTCGAAATTGGCGAGCTATAGATGTGACATACTAACCGCGCCCAGAGATAGCTAGCTTGTTAATATGAGTGAAGAACTCGGCAATTCGCCTGTTTACCAAAAACATCGCCCCCCGATGGGGGGTCCTGCCTGCCCAGTGTAAACGGCCGCGGTATTTGACCGTGCGAAGGTAGCATAATCACTTGTCTCCTAAATAGAGACTAGTATGAATGGCAAGACGGAGCTTAACTGTCTCCTTTTTTT--T-CTCATAAATTCACTTTCCCGTGAAGAGGCAATTTGCTCGCTAGACGAGAAGACCCTTTTTGGTTGGGGAAGTTACCGCAGGGATAACAGCGTTATCTTTTTTGAGAGTTCACATTGACAAAAAGGTTTGCGACCTCGATGTTGGATCGGGACATCCTAAGAGTGCAGAAGCTTTTAAGGTTGGTCTGTTCGACCATTAAAGTCCTACGTGATCTGAGTTCAGACCGGCGAGAGCCAGGTCAGTTTCTATCAGTACGAAAGGA
Asterias_amurensis            TACCTTTTGTATAATGCCCGAAATTGATGAGCTATAGATGTGAAAT-CTAATCGCATTAAGTTATAGCTGGTTTGCTTAAATTAGTAAGGAACTCGGCAACTCGCCTGTTTACCAAAAACATCGCCCCTTGATAAGGGGTCCTGCT--GCCAGTGTAAACGGCCGCGGTATTTGACCGTGCAAAGGTAGCATAATCATTGCCTCTT-AAATAGAGGCTGGTATGAATGGCAAGACTGGGGTTAAGCTGTCTCTTTCTTA-TA-AGTTGAATTTTATATTTTCGTGAAGAAGCAATAAACTCGTAGGACGAGAAGACCCTTTTTGATTGGGGAAGTTACCGCA--GATAACA-CGTAATTTTTTTGGAGAGTTCATATTGATAAAAA--TTTGCGACCTCGATGTTGGATCGAGATTTCCTAGAGATGCAGCAGTCTCTGAGGTTTGCT-GTTCGACCATTAAAATCTTACGTGATCTGAGTTCAGACC--CGTAAGCCAGGTCAGTTTCTATCAGTACGAAAGGA
Asterina_pectinifera          TACCTTTTGTATGATGCCCGAAGTGGGCGAGCTATAGGTGTGAAATGCTTATCGCGCTCAGGGATAGCTGGTTTGTTGAAATTAGTAAGGAACTCGGCAATTCGCCTGTTTACCAAAAACATCGCCCTTTGATAAAGGGTCCTGCCTGCCCAGTGTAAACGGCCGCGGTATTTGACCGTGCAAAGGTAGCATAATCATTTGCCTCTTAAATGGGGGCTGGTATGAATGGCAAGACGGGAATCAAGCTGTCTCTCCCTTA-TA-TCTTGAAGTTAATATTTCTGTGAAGAAGCAATGAGATCGCAGGACGAGAAGACCCTTTTAGGTTGGGGAAGTTACCGTAGGGATAACAGCGTAATTTTTTTGGAGAGTTCATATTGATAAAAAAGTTTGCGACCTCGATGTTGGATCGGGATTTCCTGGGGATGCAGCAGTTCCCGAGGTTGGTCTGTTCGACCATTAAAATCCTACGTGATCTGAGTTCAGACCGGCGGGAGCCAGGTCAGTTTCTATCAGTACGAAAGGA
Astropecten_polyacanthus      TACCTTTTGTATAATGCCCGAAATGGGCGAGCTATAGGGGTGAAATGCTTACCGCGCTTTAAAATAGCTGGTTTGTTAAAATTAGTAAGGAACTCGGCAACTCGCCTGTTTACCAAAAACATCGCTCTTTGATAAAGAGTCCTGCCTGCCCAGTGTAAACGGCCGCGGTATTTGACCGTGCAAAGGTAGCATAATCATTTGCCTTTTAAATGGAGGCTAGTATGAATGGCAAGACGGAGGTTCAGCTGTCTCTCTTTTAGGG-ACTTGAATTTATTATCCTCGTGAAGAAACGATAAAGTCGTAGGACGAGAAGACCCTTTTTGGTTGGGGAAGTTACCGTAGGGATAACAGCGTAATTTTTTTGGAGAGTTCATATTGATAAAAAAGTTTGCGACCTCGATGTTGGATCGGGACTTCCAGGAGATGCAGCAGTTTCCAAGGTTGGTCTGTTCGACCATTAAAGTCCTACGTGATCTGAGTTCAGACCGGCGAGAGCCAGGTCAGTTTCTATCAGTACGAAAGGA
Balanoglossus_carnosus        TACCTTTTGCATCATGCCCGAAGCAGACGAGCTATAGAGGTGAAATGCCAACCGCGTCTGCCGATAGCTGGTTTGCTAAAACTAGTAAGGAACTCGGCAACTCGCCTGTTTACCAAAAACATCGCCCCCCGATGGGGGGTACTGCCTGCCCAGTGTAAACGGCCGCGGTATCTGACCGTGCGAAGGTAGCACAATCACTAGCCCTCTAAATAAGGGCCGGTATGAATGGCAACACGAAGGCCTAACTGTCTCCTCTTTA-AC-TAACGAAACTTCTCTAGCCGTGCAAAAGCTATTAAAGCGCTAGACGAGAAGACCCTTTTTGGTTGGGGAAGTTACCGTAGGGATAACAGCGTAATCCCTCCTAAGAGCCCGCATTGCCGGAGGGGTTTGCGACCTCGATGTTGGATCGGGGAATCCTGATGGTGCAGCCGCTATCAAGGTTGGTCTGTTCGACCATTAAAACCCCACGTGATCTGAGTTCAGACCGGCGAGAGCCAGGTCGGCTTCTATCAGTACGAAAGGA
Branchiostoma_belcheri        TTCCTTTTGCATAATGCCCGAAATAAACGATCTATAGAGGTGACATGCTAATCGTGTTTAGTTCTAGCTGGTTTGTTAAAATGCGTTAGGAACTCGGCAACTCGCCTGTTTAACAAAAACATCGCCTTCAGATTGGAGGTCTGGTCTGCCCAGTGTTAACGGCCGCGGTATCTGACTGTGCAAAGGTAGCATAATCACTTGCCCTTTAAATGGGGGAATGTATGAATGATTAGACGAGGTTTTTACTGTCTCTTCCTTATAA--ATTGAGATTACAATACTTGTGAAAATGCTGAGGTAATAAAGGACGAGAAGACCCTTTTTGGCTGGGGAAGTTACCACAGGGATAACAGCGTAATTCTTTTTGAGAGCTCGAATTGACAAAGGAGTTTGCGACCTCGATGTTGGATCAAGAT-TCCTAGCGGTGTAGCAGCTGTTACGGTTTGCCTGTTCGGCGATTAATATCTTACGTGATCTGAGTTCAGACCGTCGTAAGACAGGTTAGATTCTATCAGTACGAAAGGA
Centruroides_limpidus         TACCTTTTGTATCAGGCCCGAAATGGGAGCTATATTGAAGTGAAAAGCTATTCGCCCATTTTGATAGCTGGTTTGTTAAAATAAGTAAGTAACTCGTCAACTGGTCTGTTTATCAAAAACATATTTTTTAGATTAAAAATGAGTCCTGCTCAATGTAAATAGCCGCGGTATTTGACCGTGCAAAGGTAGCATAATAATTAGTCTTATAATTTAAGACTGGGATGAAGGGTAAACCAGGAAGTTTCTTTCTTAGTTTTTT--C-TTTTGAATTTTACTTTTTAGTAAAAAGGCAATGTCTCTTTTAGACAAGAAGACCCTTTTTCACTGGGGAAGTTACTTTACGGATAACAGCGTAATGTGTTTCGAAAGTTCAAATTGACAAACATGTTTGCGACCTCGATGTTGGATTAAGCTTCCTCTATCCCGCAAGAGGATAAAAGG--GGTCTGTTCGACCCATAAAAGTTTCCATGATCTGAGTTCAAATCGGCGTAAGCCAGATTGGTTTCTATCAGTACGAAAGGA
Chelonia_mydas                TACCTCTTGCATCATGCCCGAAACAAGTGAGCTATAGAGGTGAAAAGCCTAACGCACTTGGTGATAGCTGGTTTGTTAAAATAAGTAAGGAACTAGGCAACCCGACTGTTTACCAAAAACATAGCCTCTAGATTGGAGGTAATGCCTGCCCAGTGTAAACGGCCGCGGTATCTAACCGTGCAAGGGTAGCGTAATCACTTGTCTCTTAAATAAAGACTAGAATGAATGGCCAAACGAGGTTCTACCTGTCTCTTACAAACAATCAGTGAAATTGATCTCCCCGTGCAAAAGCAATAACACTATAAGACGAGAAGACCCTTTTTGGTTGGGGAAGCTACCCCAGGGATAACAGCGCAATCCCATCCTAGAGTTCCTATCGACGATGGGGTTTACGACCTCGATGTTGGATCAGGACATCCTGATGGTGCAACCGCTATCAAGGTTCGTTTGTTCAACGATTAAAGTCCTACGTGATCTGAGTTCAGACCGGAGTAATCCAGGTCGGTTTCTATCAGTACGAAAGGA
Ciona_intestinalis            --------------TG---AGAATAAATAATACA-AGAAGTGATATACCAATCATATGTTTAGATAACTAATTTGTTAAAATAAGTAATGTTTACTAAAATCTAGATTCTTATTAGAAATTTCTTTTTCTTATATTAAGCTTAGTTTAAATTAACTAGTTTGCCGTTAAAA-------------------AGAATTGGGAA-------------------------------------------ATTATATTTAGAAAATAAATAATGAATTTTTTTATTATGTGAAGAAACATTAGAAAAAAAAGACGAAAAGACCC--CTTTGTTGGGGAATTAACCTTAGGGATAACAGCGCTATGGATTAAATAAGTTCTTATTGTTTAATTTGTTTACGACCTCGATGTCGGTTTACTTTAACTAATTCTTGTAGAAGAGAATAAAGTTTGTTTGCTAACCAAATTATCAAGTACATGAGCTGGGTTAAGGACGAAGTGATTCAGTCCGGACTTTATCAGTACGAAAGGA
Ciona_savignyi                --------------TG---AAAATA---TATACA-AGTAGTGATATGCCAATCATTTATTT--ATAGCTGATTTGTTAAAATGAGTAATGTTTACTAAAATCTAGATGCTTATTAGAAA-TAAACTCTAATATA-AAACCATAGTTTAAATAAATTGGTTTACTTGTATAG-------------------GGAATTAATAA-------------------------------------------AATATTTTATAAAAGTAAAAAATGAATTTTTTTTTTATGTGAAGAAACAAATTCTTTAAAAGACGAAAAGACCC--CTTTGTTGGGGAATTAACCTTAGGGATAACAGCGCTATAAATTTAATAAGTTCTTATTGTTAAATTTGTTTACGACCTCGATGTCGGTTTATTTTATCTATTTCTCGCAAAAGAGAAAAAAGTTTGTTTGCTAACCAATTAAAAAAATACATGAGCTGGGTTAAGGACGAAGTAATTCAGTCCGGACTTTATCAGTACGAAAGGA
Clymenella_torquata           TACCTTTTGCATCATGCCCGAAAACTCTGAGCTATAGTGGCTACATACT-TACGCAGAGTGTTATATCTGGTTTGTTAAAATTAGTAAGGAACTCGGCAATTCGCCTGTTTATCAAAAACATAGCCTTTTGATAAAAGGTGAAGCCTGCCCGGTGTTAACGGCCGCGGTACCTGACCGTGCTAAGGTAGCAT-ATAATTTGCCCTTTAATTGGGGGCTAGAATGAAGGA-TAAACGAAAGTTAAGCTGTCTC-TATAATAAA-ACACTAAATTTACCTTTAGGTGAAAAGGCAATAAAATTAAAAGACAAAAAGACCCTTTTTAACTGGGGAAGCTACCTTGGGGATAACAGGCTTATATCTTTTAAGAGTACAAATCGAAAAAGAAGTTTGGCACCTCGATGTTGGCTTAGAGGACCCTTTAGGTAGTAGCAGCTTAAAGGCAGGTTTGTTCAACCTTTAAACCTCTACATGAGCTGAGTTCAGACCGGCGTAAGCTAGGTCAGTTCCTATCTGTACGAAAGGA
Crioceris_duodecimpunctata    TACCTTGTGTATCAGGCTCGAATTAAAAGAGCTATAGTAATGAAATGCCATTCGTTTTTAAATATATCTAGTTTGATTAAATTAGTAAGGAATTCGGCAATCCGCCTGTTTATTAAAAACATGTCCTTTTGATTTAAGGTCTTACCTGCCCCCTGTAAATGGCCGCGGTATTTGACCGTGCTAAGGTAGCATAATCAATAGTTTTTTAATTGAAAGCTAGAATGAAAGGTTTGACGAGAAAAAATCTGTCTCAATTTAA--TAATTTGAATTTTATTTTTAAGTTAAAAAG-AATTTATTTAAAAGACGAGAAGACCCTTTTTAATTGGGGAAATTACCTTAGGGATAACAGCGTAATTTTTTTTGAGAGTTCTTATTGAAAAAAGAGATTGCGACCTCGATGTTGGATTAAAAT-TAATTTTTGTGTAGAAGCTAAA-AATTAGGTCTGTTCGACCTTTAAAATTTTACATGATCTGAGTTTAAACCGGTGTAAGCCAGGTTGGTTTCTATCAGTACGAAAGGA
Cucumaria_miniata             TACCTTTTGTATTATGCCCGAAATCGAAGAGCTATAGAAGTGAAATGCTTAACGGATCGAATAATAGCTGGTTTGTTAAAATTAGTAAGGAACTAGGCAAAAGGACTGTTTACCAAAAACATAGCCCCTTGATAAGGGGTAACGCCTGCCCAGTGTAAACGGCCGCGGTATTTGACCGTGCAAAGGTAGCATAATCACTTGTCTCTTAAATGGGGACCTGTATGAATGGCAACAC-ATTTTCTAACTGTCTCCTTTCTTCCC-CTTCTAAATTTCTACTAATGTGAAGAAGCAATAAAAAAGAAAGACGAGAAGACCCTTTTTGGTTGGGGAAGTTACCGCAGGGATAACAGCGTAATCTCCTTTAAGAGTTCACATTGACAAGGAGGATTGCGACCTCGATGTTGGATTGGGGCCACCTTAGGGTGCAGCAG-CTCTAAGGTTGGACTGTTCGTCCATTAAAACCCTACATGATCTGAGTTCAGACCGACGAGAGTCAGGTCAGCTTCTATCAGTACGAAAGG-
Danio_rerio                   TACCTTTTGCATCATGCCCGAATCAGGTGAGCTATAGAAGTGACAGACCTATCGAACCCGGCAATAGCTGGTTTGCTAAAATGAGTAAGGAACTCGGCAACTCGCCTGTTTACCAAAAACATCGCCTCCTGATAGGAGGTCCAGCCTGCCCAGTGTTAACGGCCGCGGTATTTGACCGTGCAAAGGTAGCGCAATCACTCGTCCTTTAAATAGGGACCTGTATGAATGGCCAAACGAGGGCTTAACTGTCTCCCCCATCAAGTCAGTGAAATTGATCTATCCGTGCAGAAGCTATAATAATACAAGACGAGAAGACCCTTTTCGGTTGGGGAAGTTACCCTAGGGATAACAGCGCAATCCTCTCTAAGAGTCCATATCGACGAGGGGGTTTACGACCTCGATGTTGGATCAGGACATCCTAATGGTGCAGCCGCTATTAAGGTTCGTTTGTTCAACGATTAAAGTCCTACGTGATCTGAGTTCAGACCGGAGTAATCCAGGTCAGTTTCTATCAGTACGAAAGGA
Daphnia_pulex                 TACCTTGTGTATCAGGCCCGAAGTAAGCGAGCTA-TGGGGTGAAATGCCATTCGAGCTTTTT--TATCTGGTTTGCTTAAATTAGTAAGGAACTCGGCAATCCGCATGTTTATCAAAAACATCTCCCCCTG-TAGGGGGTATCGCCTGCTCAATGTAAATAGCCGCAGTATCTGACTGTGCTAAGGTAGCATAATCATTAGTCTCTTAATTAGAGGCTGGTATGAATGGTGAGACGAGAAAAAAGCTGTCTCTAAAATA--TTTGTTGAATTTCATTTTTAAGTGAAAAAG-AATGCGTTTGGGGGACGATCAGACCCTTTTTTGTTGGGGAAGTTACCCTAGGGATAACAGCGTAATCTTTTTGGAGAGTTCTTATCGATAAAAAGGTTTGCGACCTCGATGTTGGATTAAGAA-ATTAGCAAGTGCAGAAGTTTTGTTG-AAAGTCTGTTCGACTTTTGATTTCTTACATGATCTGAGTTCAGACCGGCGTAAGCCAGGTTGGTTTCTATCAGTACGAAAGGA
Doliolum_nationalis           TTCTCTTCG-GCTGTGCCCGAAATACAGGAGCTTTAGAAGTTATATACCAACCATCTGTAGAGATAGCTAGGTGGTTAGCATGAGTAGGGAACTGGGTGATTAGAATGTTTACTAAATGCTTGGCTAAGTG------ACTTATACTTAGCCAATTTGGATCTATGAAAATTTTAATCTTTCCGAAAGGAT---TTCTAGGCCCTTTTAATTGGAGA--GGCCAGAAGGATAAACTGA---CCTTACCGTCCCTACGTTT--TTAAGGGAAATTACGAGTATGATAAAAAAGTACAGTTTAAGAAAGACGAGAAGACCCTTTTTTGCTGGGGAACCAACCCCGGGGATAACAGCGCTATAGGCTAAGAAAGTCCATATTAAATAGTCTGTTTACGACCTCGATGTCGCCTTAGGATTGCTCAGTGGTGCAGCTGCTACAAGAGTTTGTTTGCCACTCAATTGAAATCCTACGTGAGTTGGGTTGAGAGCGGGGAGACCTAGTTCGGTTTTTATCAGTACGAAAGGA
Epigonichthys_lucayanus       TGCCTTTTGCATAATGCCCGAAATAAATGATCTATAGAAGTGATATGCTAACCGCATTTAATTCTAGCTGGTTTGTTAAAATGCGTGAGGAACTCGGCAACTCGCCTGTTTACCAAAAACATCGCTTTTAGATTAAAAGTCTTATCTGCCCGGTGTTAACGGCCGCGGTATTTGACTGTGCTAAGGTAGCATAATCACTTGCCCTTTAAATGGGGGAATGTATGAATGATTAGACGAAGTTTAAGCTGTCTTTCCCTTTATA--ATCGAGATTTCATCGCTTGTGAAAATGCCAGACACTCAAAGGACGAGAAGACCCTTTTTGGCTGGGGAAATTACCACAGGGATAACAGCGTTATTCTTTTTGAGAGCTCAAATTGACAAAAGAGTTTGCGACCTCGATGTTGGATCAAGAC-TCCTGGTGGTGCAACCGTTACCACGGTTTGCCTGTTCGGCGATTAAAATCTTACGTGATCTGAGTTCAGACCGTCGTAAGACAGGTTAGATTCTATCAGTACGAAAGGA
Eptatretus_burgeri            TACCTTTTGCATCATACCCGAAATAAATGAGCTATAGAGGTGAAATGCCTATCGAATTTAATAATATCTGGTTTGTTAAAATTAGTAAGGAACTCGGCAATTCGCCTGTTTACCAAAAACATCGCTTATTGATAATAAGTCCTACCTGCCCAGTGTCAACGGCCAT----CCTGATGAT---AACGTAGCATAATCAATTGTCTATTAATTATAGACTAGAATGAATGGATTAACGAAAGCCAAACTGTCTCCTAATTTTAATCAATGAAATTATCCTTTCTGTTCAAAGACAATTTTCTTATAAGACGAAAAGACCCTTTTTGGTTGGGGAAGTTACTTTAGGGATAACAGCGCTATTTCTTTTTAAAGTTCACATCGACAAAGAAGCTTACGACCTCGATGTTGGATTAAGATACCCAAGTGGTGCAAAAGCTACTAAGGTTCGTTTGTTCAACGAATAATATCTTACATGATCTGAGTTCAGACCGGAGTAATCCAGGTCAGCTTCTATCAGTACGAAAGGA
Florometra_serratissima       TACCTTTTGTATTATGCCCGAAACAAGAGATCTATAGACATGAAAAATGAAACGAGCTTGGTAATAGCTGGTTTGTTAAAATTAGTAAGGAACTCGGCAATTCGCCTGTTTACCAAAAACATTGCTCCTTGATAAGGAGTACTGCCTGCCCAGTGTAAACGGCCGCGGTATTTGACCGTGCAAAGGTAGCATAATCATTTGTTCTTTAATTGAGGACTAGTATGAAAGGCAACACGAAAGCTTAACTGTCTCC-CCCCTGAA-AAAAGAAATTATTATCTTCGTGAAGAAACGATAAAAACGCAAGACGAGAAGACCCTTTTTGGTTGGGGAAGTTACCGCA-GGATAACAGCGTTATTCTCTTTAAGAGTTCATATTGACAAGAGAGTTTGCGACCTCGATGTTGGACCGGGACACCCCAGAGGTGCAACAGCCTCTAAGGTAGGTCTGTTCGACCTTTAAAGCCCTACGCGATCTGAGTTCAGACCGACGCAAGTCAGGTCAGTTTCTATCAGTACGAAAGGA
Haliotis_rubra                TACCTTTTGCATCATGCCCGAAAAAGACGAGCTATAGGAGTGATATTCTTTTCGCGTTTTTTGATAGCTGGTTTGTTAAAGTAAGTAAGGAACTCGGCAACTCGCCTGTTTAGCAAAAACATGGCTCCTCGATGGGGAGTCGGACCTGCCCGGTGTAAACGGCCGCGGTACCTGACCGTGCAAAGGTAGCACAATCACTTGCCTTTTAATTGGAGGCTGGTATGAATGGTTTGACGAGGGCTGAGCTGTCTCTTCTGGAA-TATTTAAAAATTAACTTCTAAGTGAAAAGGCAT-TTAGCTGAGGGACGAGAAGACCCTTTTTAGTTGGGGAAGTTACCACGGGGATAACAGCGTAATCTTTCTGGAGAGTTCACATTGAAAGGAGGGTTTGCGACCTCGATGTTGGATTAAGGTGTCCTGAGGGGTAGCAGCTTTCGTTGT-TGGTCTGTTCGACCATAAAAACCTTACATGATCTGAGTTCAGACCGGCGTAAGCCAGGTTGGTTTCTATCAGTACGAAAGGC
Halocynthia_roretzi           TGCCTTTTGTATAATGATGTAAG---TTGATTTATAGGAGTGATATGTGAATCGAAACTTAGGATAGCTAGTTTGCTAAGATGAGTAAGGAATTTGGC--TTTGTGGGTTTACTAAAGACTTAGTTTATTGATAGTAAACAACATCTGCACAGTG--------ATAGATGGGCAAGGGGCTTAATGTAGCGTAGTAATTTGACTATTAATTGTAGTCTAGTGA---TAGGTGTCTCAGGTCTTAGTTGTCTCGATAAGAA---ATTTAAAAATTTTTTTTTGGTGAAAATACAGTTAAAAAGAAAGAAAAAAAGACCC--TTTAACTGGGGAACCAACCCCAGGGATAACAGCGCAATCAATTAGGAGAGTTCATATCGATTAATAGGATTACGACCTCGATGTCGACTTAGGTTGTTAGCTACGCGCAGAAGTGTAGCTTGTTTGTTTGTTCACCAATTAAGAACCTACGTGAGTTGGGTTTAGAACGGGGAGACTTAGTTCGGATTTTTTCATTATGTTTAGG
Herdmania_momus               TGCCTTTAGTATAATGCTCGAAAACCTTGATTTATAGGGGTGAAAAATTAATCGTGAGGTTAGATAGCTAGCTTGCAAAAATGAGTAAAATAATTGGC-------GCGTTTAATAAAGGCGTAGCTTGTTGATAGCAAGTCAGATCTGCTCGGTGTCAAAAACATAAACGGGCTTGTGTTTTAATGTAGCGTAATAATTTGTCTATTAATTGTAGACTAGTGA---AGGATTAGTAGGGCTAAGACTATCTTTCTCCATG---TTGATGAAATTTTTTAGGGGTGAAAATACTAGGTCTTTAGGGGAAAAAAAGACCC--TTTATATTGAGAACCAACCCTAGGGGTAACAGCGCTAATAACTATATAAGTTCATATTTACTAGTTAGTTTACGACCTCGATGTCGACTTAGATTTACAAGTAGGCGCAGAAGCTTGTTTTGTTTGTTTGTTCACCAATTAAAAATCTACGTGAGTTGGGTTTAGAACGGGGTGACTTAGTTTTGATTTTTTCAGTACGAAAGGA
Homo_sapiens                  TACCTTCTGCATAATGCCCGAAACAGACGAGCTATAGAGGCGACAAACCTACCGAGCCTGGTGATAGCTGGTTTGTTAGTATAAGTAAGGAACTCGGCAACCCGCCTGTTTACCAAAAACATCACCTCTAGATTAGAGGCACCGCCTGCCCAGTGTTAACGGCCGCGGTACCTAACCGTGCAAAGGTAGCATAATCACTTGTTCCTTAAATAGGGACCTGTATGAATGGCTCCACGAGGGTTCAGCTGTCTCTTACTTTTAACCAGTGAAATTGACCTGCCCGTGAAGAGGCCATAACACAGCAAGACGAGAAGACCCTTTTCGGTTGGGGAAGTTACCCTAGGGATAACAGCGCAATCCTATTCTAGAGTCCATATCAACAATAGGGTTTACGACCTCGATGTTGGATCAGGACATCCCGATGGTGCAGCCGCTATTAAGGTTCGTTTGTTCAACGATTAAAGTCCTACGTGATCTGAGTTCAGACCGGAGTAATCCAGGTCGGTTTCTATCTGTACGAAAGGA
Lampetra_fluviatilis          TACCTTTTGCATCATGCCCGAAATAGACGAGCTATAGAGGTGAAAAGCCTACCGAGCCTAGTGATAGCTGGTTTGCTAAGATTAGTAAGGAACTCGGCAACTCGCCTGTTTACCAAAAACATCACCTCCAGATTGGAGGCAAGACCTGCCCAATGTGAATGGCCGCGGTACTTGACCGTGTAAAAGTAGCGTAATCACTTGTCTTGTAAATTAAGACTAGAATGAAAGGTTACACGAGGGCATAACTGTCTCCTTATCCCTATCAATGAAATTGACCTACCCGTGCAAAGGCTATAAACCCATAAGACGAGAAGACCCT-TTAGGTTGGGGAAGTTACCCCAGGGATAACAGCGCAATCCTTTCCACGAGCCCGAATCAACGAAAGGGTTTACGACCTCGATGTTGGATCGGGGCACCCCAATGGCGCAAAAGCTATTAAGGTTCGTTTGTTCAACGATTAAAGCCCCACGTGATCTGAGTTCAGACCGGAGTAATCCAGGTCAGTTTCTATCAGTACGAAAGGA
Lepidosiren_paradoxa          TACCTTTTGCATCATGCCCGAAATAAACGAGCTATAGAGGTGAAAAGCCAACCGAGTTTAGAGATAGCTGGTTTGCTAGAATGAGTAAGGAACTCGGCAACTCGCCTGTTTACCAAAAACATCGCCTTTTGATAAAAGGTACTGCCTGCCCTGTGTCAACGGCCGCGGTATTTGACCGTGCGAAGGTAGCGTAATCACTTGTCTCTTAAATGGGGACCTGTATGAATGGCAAAACGAGGGCTTAACTGTCTCCTTTATTCAACCAGTGAAATTGAGCTTTCTGTACAAAAGCAATATTTACATAAGACGAGAAGACCCTTTTTGGTTGGGGAAGTTACCCCAGGGATAACAGCGCAATCCCCCCTAAGAGCCCCAATCGACGGGGGGGTTTACGACCTCGATGTTGGATCAGGACATCCTGATGGTGCAGCCGCTATCAAGGTTTGTTTGTTCAACAATTAAAGTCCTACGTGATCTGAGTTCAGACCGGAGAAATCCAGGTCAGTTTCTATCAGTACGAAAGGA
Limulus_polyphemus            TACCTTTTGTATCAGGCCCGAAGAAAGAGAGTTATGGAGGTGAAATGTCAAGCGATCTTTTTGATATCTGGTTAGTTAGAATTGTTAAGGAACTCGGCAATTCGCCTGTTTATCAAAAACATGGTTTTTTGTGAAAAA-TCGGACCTGCCCAATGTTAATGGCCGCGGTATTTGACCGTGCGAAGGTAGCATAATCATTTGCTTTTTAATTGAGGGCTAGTATGAATGGTTGGACGTAAAAAAATCTGTCTT--GGAAATAGATTTTGAATTTTATTTTTTAGTGAAAAAG-AATTTTACTAAGGGACGAGAAGACCCTTTTTTACTGGGGAAGTTACTGTAGGGATAACAGCGTAATTTTTTCGGAGAGTTCTTATCGGCGAAGAAGTTTGCGACCTCGATGTTGAATTAAAGA-GTCAGTAGGCGGAGAAGTTCTATAG-AAGGTCTGTTCGACCTTTAAATCTTTACGTGATTTGAGTTCAGACCGGCGTGAGCCAGGTCGGTTTCTATCAGTACGAAAGGA
Luidia_quinalia               ?????????????????????????????????????????????????????????????????????????????????????????????????????????????????????????????????????????????????????????????????????????????????????????????????????????????????????????????????????????????????????????????????????????????????????????????????????????????????????????????????????????????????????????????????????????????????????????????????????????????????????????????????????????????????????????????????????????????????????????????????????????????????????????????????????????????
Lumbricus_terrestris          TACCTTGTGCATCATGCCGAATTTAAGCGAGCTGTAGGGGCTACATACCAATCGCGCTAGAAAATCTCTGGTTTGTAAAAATAAGTAAGGAACTTGGCAATTCGACTGTTTAACAAAAACATTGCTCTCAGATTAAGAGTAACTCCTGCCCAGTGTCAACGGCCGCGGTATCTAACCGTGCAAAGGTAGCATAATCACTTGCCCATTAATTGTGGGCTAGAATG-AGGA-TAAACGAAATAAATACTGTCTC-TATAAGCCG-CTTA-AAAATACCCTCTAACCGAAGAGTGGATAGCGTCGAAGGACAAGAAGACCCTTTTCGGTTGGGGAAGCTACCTTAGGGATAACAGGCTAATCTCACTAGAGAGTCCTTATCAATAGTGAGGATTGGCCCCTCGATGTTGGCTTAGGGAATCTCTATGACGCAAAAGTCATATAAGATGGTTTGTTCAACCAATAACACCCTACATGAGCTGAGTTCAGACC-GCGTAAGCCAGGTTAGTTTCTATCAGTACGAAAGGA
Metridium_senile              TACCTTTTGTATAATGCCCGAAACAAGTGACCTATAGGGGTGAAAGACTAATCAAACTTGGAGATAGCTGGTTTGCGAACATGAGTAAGGAACTCGGCAACTCGACTGTTTACCAAAAACATAGCTCTCTGATGGAGGGTGAAGCCTGCCCGATGTGAATGGCCGCGGTAACTGACCGTGATAATGTAGCGTAATCAATAGCCAATTAATTGTTGGCCGGTATGAATGGCATCACGAAGGCCCCACTGTCTTAAGAGGACTCTCCATGAAATTGAAATCGTAGTGAAGATGCGTCCATATTGTAAGACGAAAAGACCCTTTTTGGTTGGGGAAGCTACCATGGGGATAACAGCGTTATATCGTTAGAGAGCTTT-ATCGACGACGATGTTTGCGACCTCGATGTTGAATTGCGGCACCCTGGGG-TGCAGCCGCCCCCAAGGTTGGTCTGTTCGTCCATTAAAGCCGTACATGATTTGAGTTAAAAACGTGGCAACACAGTTTGGTTTCTATCAGTACGAAAGGA
Montastraea_franksi           TACCTTTTGTATAATGCCCGAAACAAGTGATTTATAGGGGTGAAAGGCCAATCGAACTTGGATATAGCTGGTTTTTTTACATGGGTAAGGAACTCGGCAATTCGACTGTTTACCAAAAACATAGCTTTTTGATAAAAGGTGAGACCTGCCCTATGTAAATGGCCGCGGTAACTAACTGTGAAAATGTAGCGTAATCAATTGTTAATTAATTGTTGACCGGTATGAATGGTGTCACGAAAGTTTCTCTGTCTTAAAAAAATACTTAATGAAATTGAATTTGTAGTGAAGATGCATTAAAATTGTAAGACGAGAAGTCCCTTTTTTGTTGGGGAAGTTACCCTGGGGATAACAGCGCAATAACGTTTGAGAGTTA--ATCAACGACGGTGTTTGCGACCTCGATGTTGAATTGCAGCGTCCTAGGA-AGTAGTCACTCCTAAGGTTGGTTTGTTCACCCATTAAAGCTGTACATGATTTGAGTTAAAAGCGTGGTAACACAGCTTAGTTTCTATCAGTACGAAAGGA
Myxine_glutinosa              TACCTCTTGCATCATACCCGAAATAAATGAGCTATAGGGGTGAAATGCCTATCGAATTTAATAATATCTGGTTTGTTAAAATTAGTAAGGAACTCGGCAATTCGCCTGTTTACCAAAAACATCGCTTATTGATAATAAGTCCTACCTGCCCAGTGTCAACGGCCAT----CTTGATGAT---AACGTAGCATAATCAATTGTCTATTAATTTTAGACTAGAATGAATGGATTAACGAAAGCCGAACTGTCTCCTATTTCCTATCAATGAAATTAACCTCTCTGTCCAAAGGCGATAAGCCTATAAGACGAAAAGACCCTTTTTGGTTGGGGAAGTTACTTTAGGGATAACAGCGCTATTTCTTTTTAAAGTCCCCATCGACAAAGAAGCTTACGACCTCGATGTTGGATTAAGATATCCAAGTGGTGCAAAAGCTACTAAGGTTCGTTTGTTCAACGAGTAATATCTTACATGATCTGAGTTCAGACCGGAGTAATCCAGGTCAGCTTCTATCAGTACGAAAGGA
Nesomachilis_australica       TACCTTTTGTATCAGGCCCGAAAATCATGATTTATGGAAGTTAAAAGTTATACGTATGATTTGATATCTGGTTTGTATTAATTAGTAAGGAATTCGGCAATTCGCCTGTTTATCAAAAACATGGCTTTTTGATAAAAAGTCAGGCCTGCCCACTGTAAATGGCCGCGGTATTTGACCGTGCAAAGGTAGCATAATCATTTGTCTTTTTATTGAAGGCTGGCATGAAAGGTTTAACGAAAAATTGACTGTCTCTAAGTAATAATATTTGAATTTAACTTTTTAGTGAAAAGG-AATTTGTTTGAGGGACGATAAGACCCTTTTTTGTTGGGGAAGTTACCTTAGGGATAACAGCGTAATTTCCTTTGAGAGTTCGTATCAACAGGGAAGATTGCGACCTCGATGTTGGATTAAAAATATCTTTTTGTGTAGCAGTTAAAAGG-AGAGTCTGTTCGACTTTTAAATTTTTACATGATCTGAGTTCAGACCGGCGTAAGCCAGGTCGGTTTCTATCAGTACGAAAGGA
Paracentrotus_lividus         TACCTTGTGTATAATGCCCGAAATGGACGAGCTATAGATGTGAAATGCTAACCGCGCCCAGAGATAGCTGGTTTGTTAATATGAGTAAGGAACTCGGCAATTCGCCTGTTTACCAAAAACATCGCTCCCCGATGAGGAGTCCTGCCTGCCCAGTGTAAACGGCCGCGGTATTTGACCGTGCGAAGGTAGCATAATCATTTGTCTTCTAAATAAAGACTAGTATGAATGGCAAGACGGAACTGAACTGTCTCTTTTCCAAATA-ATCCGAATTTCACTTCTCCGTGAAGAGGCGGTAAAATCGTTAGACGAGAAGACCCTTTTTGGTTGGGGAAGTTACCGCA-GGATAACAGCGTTATCTTTTCTGAGAGTTCACATTGACGAAAAGGTTTGCGACCTCGATGTTGGATCGGGACATCCTAAAGGTGCAGAAGCTTTTAAGGTTGGTCTGTTCGACCATTAAAGTCCTACGTGATCTGAGTTCAGACCGGCGAAAG-CAGGTCAGTTTCTATCAGTACGAAAGGA
Phallusia_fumigata            TACTTTTTGCATGATGCACTAGAAGAAGGATTCTTGTAAGTGATATGTTAAATAGTTTCTATGATAGTGAAGTTGCTAGAGTATTTAGAGAACTAACA--TCCCGAGGTTTACTAAATACCCGGCTCTCCGATGGGGGGTCACCGC-------------TCACTACGAGGCCTGACT---------GAGCACGAATTACTAGCTTGCGATTACAAG-TTAGGG---AGGTGGGTGGGGGATTATTTATTTTCTTTGAGGCAAGAAAAGAACCAGATTAGCTTGTTAACAATCCGTGGTGTAGCAGGACGAAAAGACCCTTTACCGATA---AACCAACCCTAGGGTTAACAGCGCTATAGACTATTGCAGATCCTATGTGGTAGTGTGTTTACGACCTCGATGTCGGCTCAGGTGGAATCCTCGGCGCAGTAGCCGAGGG-TTATGTATGTTCGCCATTTAGACACTTACGTGAGCTGGGTTAAGAGCGGAGAGATTTAGTTTGGTTTTTATCAGTACGAAAGGA
Phallusia_mammilata           TACTTTTTGCATGATGTACTAGAGGGGAGATCTTAG-AAGCGGTATGCTGAGCAGTCCCTATAATAGCGAAGTTATTATAGTATGTAGAGAACTCAGG--CTTCAAGGTTTACTAAATACCATCTCGCCGGATCGGCGGGACTCCT-------------CTACGGTGGTTATCAACTGT------AGGGGGCCATCTCATAGTCCTTGATTGAAGGATTATTT---AAGTGGGGGGGAGGCGCACTCGTTTCTTTGGGGGAGAGGCAGAATTAGATTAGCTTGTTAACACTCCAAGATGGGGCGGGACGAAAAGACCCTTAGTAGTTATACAACTAACCCTAGGGGTAACAGCGCTATACACTATGGCAGATCGCATGTTGTAGTGTGTTTACGACCTCGATGTCGGCTCAAGTGTGTGCCTCGGTGCAGTAGCCGGGGGCTTGTGTATGTTCGCCACTTAGACACTTACGCGAGCTGGGTTAAGAGCGGAGAGATTTAGTTTGGTTTTTATCAGTACGAAAGGA
Pisaster_ochraceus            TACCTTTTGTATAATGCCCGAAATTGATGAGCTATAGATGTGAAATGCTAATCGCATTAAGTTATAGCTGGTTTGCTTAAATTAGTAAGGAACTCGGCAATTCGCCTGTTTACCAAAAACATCGCCCCTTGATAAGGGGTCCTGCCTGCCCAGTGTAAACGGCCGCGGTATTTGACCGTGCAAAGGTAGCATAATCATTTGCCTCTTAAATAGAGGCTGGTATGAATGGCAAGACTGGGGTTAAGCTGTCTCTTTCTCA-AT-ACTTGAACTTTATATTTTTGTGAAGAAGCAATATATTCGTAGGACGAGAAGACCCTTTTTGATTGGGGAAGTTACCGTAGGGATAACAGCGTAATTTTTTTGGAGAGTTCATATTGATAAAAAAGTTTGCGACCTCGAAGTTGGATCGAGATTTCCTAGAGATGCAGCAGTTTCTGAGGTTGGTCTTTCCGACCATTAAAATCTTACGTGATCTGAGTTCAGACCGGCGTAAGCCAGGTGAGTTTCTATC------------
Platynereis_dumerilii         TACCTTTTGCATCATGCCGAAAGCCTCAGAGCTGCAGAGGCTACATACC-CTCGCGGGGGCTGATAGCTGG-TTGTTATAACTAGTAAGGAACTCGGCAACCAGCCTGTTTATCAAAAACACCGCCTATTGATAATAGGTCCATCCTGCCCAGTGTCAACGGCCGCGGTATCTGACCGTGCAAAGGTAGCATAATCATTTGCTTTTTAATTGAAGGCTAGTATGAAGGA-CACACAAGGATAAAGCTGTCTCACTTAAATTA-TCTATAAACTGATATTCAGGTGAAGAAGCAACTATAATAAAGGACAAGAAGACCCTTTTTGGTTGGGATAGCTACCTTAGGGATAACAGGCTAATCCCATTAGAGAGACCACATTGACAATGGGGGTTGGCACCTCGATGTTGGCTTAGTGTTACTATTAGGC-GCAGCCGCCTAACAGTTGGTTTGTTCAACCATTAAATCACTACATGAGCTGAGTTCAGACCGGCGTAAGCCAGGTTAGATTCTATCAGTACGAAAGGA
Priapulus_caudatus            TTCCTTTTGCATCATGCCCGAATATATTGAGTTATAGGGGTGAAATGCCAGTCGAATTATTAATTATCTGGTATTTTAATATTAGTAAGGAACTCGGCAATTCGGTTGTTTAACAAAAACATGGCTAGCAGTTTTTA-GTCGTGCCTGCCCGGTGTAAACGGCCGCGGTATTTGACCGTGCAAAGGTAGCATAATCATTTGCCTTTTAATTGGGGGCTGGAATGAAAGGTCTAACGAAGGTTCAGCTGTCTCTRCCTTA--TATATTAAATTTACATTTTAGGTGAAGATG-ATTATTAATGAAAGACGAGAAGACCCTTTTTTGTTGGGGAAGTTACCTTAGGGTTAACAGCATAATCTCTTTTGAGAGTTCTTATCGACGAAGAGGATTGTGACCTCGATGTTGGATTAGGAT-GACTATTAGTGCAGCAGCTTAATAAGTTAGTCTGTTCGACTATTAAATTCCTACATGATCTGAGTTCAGACCGACGTGAGTCAGGTTAGTTTCTATCAGTACGAGAGGA
Protopterus_dolloi            TACCTTTTGCATCATGCCCGAAATAGGCGAGCTATAGCGGTGAAAAGCCAAACGAGCCTAGAGATAGCTGGTTTGCTAGAATGAGTAAGGAATTCGGCAACTCGCCTGTTTACCAAAAACATCGCCTCCTGATAGGAGGTACTGCCTGCCCTGTGTAACTGGCCGCGGTATTTGACCGTGCGAAGGTAGCGTAATCACTTGTCTCTTAATTAGGGACCTGTATGAATGGCAACACGAGGGTCCAACTGTCTCCTCCCCCAGATTAGTGAAATTGATCTATCCGTTCAAAAGCTATTTTTTCATAAGACGAGAAGACCCTTTTCGGTTGGGGAAGTTACCCCAGGGATAACAGCGCAATCCCCTTTAAGAGTCCCCATCGACGAGGGGGTTTACGACCTCGATGTTGGATCAGGGTATCCTGGTGGTGCAGCCGCTACCAAGGTTTGTTTGTTCAACAATTAAA-TCCTACGTGATCTGAGTTCAGACCGGAGCAATCCAGGTCAGTTTCTATCAGTACGAAAGGA
Pupa_strigosa                 TACCTTTTGCATAATGCCCGAAAAAGATGAGCTATAGGGGCGACACACCTGTCAAGTCTTATAATATCTGGAAATTCTGTGTAAATAAGGAACTCGGCAACTCGACTGTTTAACAAAAACATAGTTTAAAGATTTTAAATTCAGCCTGCCCAATGT-AACGGCCGCGGTACCTGACCGTGCTAAGGTAGCATAATCAGTTGTCTTTTAAATGAAGACTAGAATGAATGGCTAAACG-GGGGGGAACTGTCTCTATTTAAG-TTCATTGAAATTACTTTGGAGGTGAAAAAGCAA-AACCATAAAAGACGAGAAGACCC--TTTTGTTGGGGAAACTACCCCGGGGATAACAGCATAATTTTTC-------------------AAAAAGCTTGTGACCTCGATGTTGGACTAGGGAATCC--ATAACGAGCTGCCTATGTGTT-TGTTCTGTTCGAACG-GCGAACCCTACATGATCTGAGTTCAGACCGGCGTAAGCCAGGTCAGATTCTATCAGTACGAAAGG-
Raja_porosa                   TACCTTTTGCATCATGCCCGAAATAGACGAGCTATAGGGGTGAAAAGCCTACCGAGCCTAGTGATAGCTGGTTTACTAAAATGAGTAAGGAACTCGGCAATCCGCCTGTTTACCAAAAACATCGCCTCTTGATAAGAGGTCCCGCCTGCCCTGTGTTAACGCCCGCGGTATATGACCGTGCGAAGGTAGCGTAATCACTTGTCTTTTAATTGGAGACCTGTATGAAAGGCATCACGAGAGTTTACCTGTCTCTACTTTCTAATCAATGAAATTGTTCTCCCCGTGCAGAAGCGATACCACCATTAGACGAGAAGACCCTTTTCGGTTGGGGAAGTTACCCTAGGGATAACAGCGCAATCCTTTCTAAGAGTCCATATCGCCGAAAGGGCTTACGACCTCGATGTTGGATCAGGACATCCTAACGGTGC-AACGCTATTAAGGTTCGTTTGTTCAACGATTAAAGTCCTACATGATCTGAGTTCAGACCGGAGTAATCCAGGTCAGTTTCTATCAGTACGAAAGGA
Saccoglossus_kowalevskii      TACCTTTTGCATCATGCCCGAAGCAGGCGAGCTATAGAGGCGAAATACCAATCGAGCCTGTCAATAGCTGGTTTGCTAAAACTAGTAAGGAACTCGGCAACCCGCCTGTTTACCAAAAACATCGCCCCTCGATGAGGGGTACTGCCTGCCCAGTGTCAACGGCCGCGGTATTTGACCGTGCAAAGGTAGCACAATCACTTGTCTCCTAAATAGGGACTAGTATCAATGGCAAGACGAGGGCCCAACTGTCTCCCTTCTT-AA-AAACTAAACTTCTCTAGTCGTGCAAAAGCCATTTAAGCGTAAGACGAGAAGACCCTTTTTGGTTGGGGAAGTTACCGTAGGGATAACAGCGTAATCCCTTCTAAGAGTCCGCATTGCCGAAGGGGTTTGCGACCTCGATGTTGGATCGGGTCGTCCTGATGGTGCAGCCGCTATCAAGGTTGGTCTGTTCGACCATTAAAGACCTACGTGATCTGAGTTCAGACCGGCGAGAGCCAGGTCGGCTTCTATCAGTACGAAAGGA
Scutigera_coleoptrata         TACCTTGTGTATTAGGCCCGAATGTTTTGAGCTATAGAAATGAAATGTTAGTCGAAAAATAGGATATCTGGTTGTATAATGTTACTTAAGAATTCAGCAATTCGCCTGTTTATCAAAAACATGGTTTCTTGATAAGAAATCTGACCTGCCCAATGTGAATGGCCGCGGTATTTGACCGTGCGAAGGTAGCATAATCATTAGTCTTTTAATTGGAGGCTGGAATGAATGGTTGGACGAAATAATAACTGTTTT--AGTTTTAGTTATTGAATTTTATTTTTCAGTGAAGAGGCAATGAAGCCAAAAGACAAGAAGACCCTTTTTTACTGGGGAAATTACTGTAGGGATAACAGCGTAATCTTATTTGAGAGTTCATATCGACAATAAGGGTTGCGACCTCGATGTTGGATTAGAAT-TCCTTTTTGAGCAGAATCTAAAAAG-GTGGTCTGTTCGACCATTGAAATTCTACATGATCTGAGTTCAGACCGGTGTGAGCCAGGTCGGTTTCTATCAGTACGAAAGGA
Squilla_empusa                TACCTTGTGTTTCAGGCCCGAAATTGGTGAGCTATAGAAATGAAATTTTATACGCACTAATAAGTATCTGGTTGTATAAAATTGATAAGGAACTCGGCAATCTGCCTGTTTATCAAAAACATGTCCATATGTTATATGGTCTGGCCTGCCCACTGTAAAGGGCCGCGGTATCTGACCGTGCGAAGGTAGCATAATAATTAGTCTCCTAATTAGAGGCTTGTATGAATGGTCGGACAAGATGGAAACTGTCTCAATACAA--TTAATAAAATTTAATGTTTAAGTAAAAAAG-AATAATATGGAGGGACGATAAGACCCTTTTTTACTGGGGAAGTTACTTTAGGGATAACAGCGTAATTTTTCTTGAGAGTTCTCATCGAAAGAAAAGTTTGCGACCTCGATGTTGAATTAAGGT-TACCTTAAGTGCAGCAGTTTTAAAG-TAGATCTGTTCGATCTTTAAACCCTTACATGATTTGAGTTCAGACCGGCGTGAGCCAGGTTGGTTTCTATCAGTACGAAAGGA
Strongylocentrotus_purpuratus GACC-TGTGTATAATGCCCGAAATGGGCGAGCTATAGATGTGAAAT-CTAACCGCGCCCAGAGATAGCTGGTTTGTTAATATAAGTAAGGAACTCGGCAATTCGCCTGTTTACCAAAAACATCGCTCCCCACTGGGGAGTCCTGCCTGCCCAGTGTAAACGGCCGCTGTATTTGACCGT-CGGAGGTAGCATAATCATTGTCTTCCTAATTAGAGACTAGTATGAATGGCAAGAGGGAAATAAATGACATTTTTTCTATA-G-CCCTTAATACTACCTCCCCGTGAAGAGGCGATAAAACGGTTAGACGAGAAGACCCTTTTTGGTTGGGGAAGTTACCGCA-GGATAACAGCGTTATCTTTTCTGAGAGTTCACATTGACGAAAAGGTTTGCGACCTCGATGTTGGATCGGGACATCCTAAGGGTGCAGAAGCTTTTAAGGTTGGTCTGTTCGACCATTAAAGTCCTACGTGATCTGAGTTCAGACCGGCGAGAGCCAGGTCAGTTTCTATCAGTACGAAAGGA
Terebratalia_transversa       TACCTTGTGTATTATGCCCGAAATTCTTGAGCTTAAGGAGTTATATTCTTGTCAAAGGAAAAGATATCTGGTTGCAGAGAATTAGTAAGGAACTCGGCAATTCGCCTGTTTATCAAAAACATCGCCTTTTGATAGAAGGTCTAACCTGCCCGGTGTAAACGGCTGCGGTAGTTGACTGTACAAAGGTAGCATAATCATTAGCCTATTAATTGTAGGATGGAATGAAGGGTAAAACGGGGGTATA-CTGTCTCTTTCTAT--TTTTTAGAAATTAATTTTTAAGTGAAAAAG-GATTTAAGCGAAGGACAAAAAGACCCTTATTTGTTGGGGTAGCTCCCCCAGGGATAACAGCGTTA-TTCCCCTTAGAGACCTTATCGAAGGGGGGGATTGCGACCTCGATGTTGGACTAGAGA-ACCCGCCAACGCAGAAGGCTGGTTG-TAGGTCTGTTCGACCTTTAAATCTCTACACGATCTGAGTTAAGACCGGCGGGAGCCAGGTTGGTTTCTATCAGTACGAAAGGA
Tethya_actinia                TACCTTTTGAATAATGCCCGAAATAAGTGATCTATAGGGGTAAAAAGCCAATCGAACTTAGAGATAGCTGGTTTGTGAATATGAGTAAGGAACTCGGCAATGTAAGTTCGCAAGAAAAGGTGCTAATTATTATCCAAAGAATAAGATAAGTTGTTTGAATGGCCGCGGTAACTGACCGTGATAATGTAGCGCAATCAATAGCCAATTAATTGTTGGCAAGTATGAATGGCGTCACGAATGCCCTACTGTCTCAAGATAAAAACCAATGAAATTGAAATCGTAGTGAAGATGCGTTCAAATTATAAGACGAGAAGACCCTTTTTAGTTGGGGAAGTTACCATGGGGATAACAGCG-TATATTGTTTGAGAGTTCTTATCGATGACAATGTTTGCGACCTCGATGTTGAATTGTGATATCCTGGAGGTGTAGCCGTTTCCAAGGTTGGACTGTTCGTCCATTAAAATCATACATGATTTGAGTTCAGACCGGCGTAA-GCAGGTCGGTTTCTATCAGTACGAAAGGA
Thermobia_domestica           TACCTTTTGTATCAGGCCCGAAAGGAAAGAGCTATAGTGGTGAGATGCCTTTCGGTTTCTATTATATCTGGTTTAATGGTGTTATTAAGGAATTCGGCAATCCGCCTGTTTATCAAAAACATGTCCTTTTGATAAAAGGTCTGACCTGCCCAGTGTAAACGGCCGCGGTATTTGACCGTGCGAAGGTAGCATAATCATTAGTCCTTTAATTGTGGGCTTGTATGAAAGGTTGGACGAGTGGAAGACTGTCTTTATTTGT--AATATTGAATTTTACTTTTGAGTGAAAAGG-AATGATTTAGGAGGACGATAAGACCCTTTTGCGTTGGGGAAGTTACCTCAGGGATAACAGCGTAATTTTTTTTGAGAGTTCATATCGACAAGAGAGATTGCGACCTCGATGTTGGATTAAGAT-TTTGTCTAGTGCAGAAGCTTAGTAA-TAGGTCTGTTCGACCTTTAAAATCTTACATGATCTGAGTTCAGATCGGCGTGAGCCAGATCGGTTTCTATCAGTACGAAAGGA
Tribolium_castaneum           TACCTTTAGTATCAGGCTCGAATTAAAAGAGCTATAGTAATGAAACGTTAGTCGTTTTTAAATATATCTAGTTTGATAAAATTAGTAAGGAACTCGGCATTTCACCTGTTTATTAAAAACATGGCTTTTTGATTTAAGGTCGGACCTGCCCAATGTTAATGGCCGCAGTATTTGACTGTGCAAAGGTAGCATAATCATTAGTTTCTTAATTAGAAGCTGGAATGAATGGTTTAATGAGAAATTAACTGTCTCTGATTAAATGAATTATAATTTGAATTTTAAGTGAGAATG-AATTTTTTAAAAAGACGAGAAGACCCTTTTTTGTTGGGGAAATTACCTTAGGGATAACAGCGTAATTTTTTTTGAAAGTTCACATTTACAGAAAAGTTTGCGACCTCGATGTTGGATTAAAAT-TAATTTTCGTGTAGAAGCTGAA-AATTGGGTCTGTTCGACCTTTGAAATTTTACATGATCTGAGTTTAAACCGGCGTGAGCCAGGTTGGTTTCTATCAGTACGAAAGGA
Urechis_caupo                 TACCTTTTGCATCATGCCGAAAATGTGCGAGCTATAGAGGCTACATACCTTCCGCGCCAATTTATAGCTGGCTTCTTACAAACACTAAGGAACTCGGCAATCCGACTG-TTAACAAAAACATTGCCTGTTGATTTCAGGTAATTCCTGCCCAATGTAAATGGCCGCGGTA---AACCGTGCAAAGGTAGCATAATCATTTGCCTCTTAATTAGGGGCTGGCATGAAGGATTAAACGAGAAAAAAGCTGTCTCAAAGAGAACA-CTAA-AACCTATCCTTTAGGTGAAAAGACAATAAATATAGAAGACAAGAAGACCCTTTTTGGTTGGGGAAGTCACCGTAGGGATAACAGGCTAATCCCCTCCTAGAGCCCAAATCGACGAGGGGGGTTGGCACCTCGATGTTGGCTTAGGGCATCCTTTAGATGTAGCCGTCTAAAAGGCAGGTTTGTTCAACCTAATCCGCCCTACATGAGCTGAGTTCAGACCGGCGTAAGCCAGGTCGGCTTCTATCAGTACGAAAGGA
Xenoturbella_bocki            TTCCTTTTGCATAAYGCCCGAAATACTAGAGCTATAGAAGCGAAACACAAACCGATAGTAGTGATATCTGGTTTGTAAGAACAAGTAAGGAACTCGGCAATCCGACTGTTTACCAAAAACACCGCCTTTTGATAAAAGGTCACTCCTGCCCAGTGTAAACGGCCGCGGTACCTAACCGTGCAAAGGTAGCATAATCACTTGCCCCTTAATTAGGGGATAGAATGAAAGGAATAACGAGAGCCAAACTGTCTCCCCCCTACAA-AAATGAAACTTCTAATTACGTGCCAATGCAATAAAAAAGAAAGACAAGAAGACCCTTTTTGGTTGGGGAAGTTACCGCAGGGATAACAGCATTATCCTCTAAAAGAGTCCTCATCTAATAGAGGGTTTGTGACCTCGATGTTGGATCATTAAGTCTCCTCGGCGCAGAAGTTGAGAAGA-AGGTCTGTTCGACCTTTAATAAATTACGTGATCTGAGTTCAGACCGGCGCAAGCCAGGTCGGCTTCTATCAGTACGAAAGGA

[Source of sequence data: RNS]

Albinaria_coerulea            AGTTAAGATTTTTATTAGGTGCCAGCAACCGCGGTCAAACAAACTAGGATTAGAGACCCTACTATAGGATCAAACTTAAAAATTATGGCGGCAAATAAATCATTTAGGGGAACTTACCATATAATTGATAACCACCAAGTTATTATACTTACTTGTATACCGTTGTAAGACAAATCAAGGTGCAGTCTATAGAGGTGAGTTACAAAGATGGACTTAAAAGTAATGAGTACAAATCGCCCGTCACAAGTCGTAACAAAGTAGGGGTAGTGGAAGCTGCCCCT
Anacropora_matthai            AGTAAGAATTTTAATTAAGTGCCAGCAGACGCGGTGAAACCAAACAGGATTAGGGACCCTGGTAGAGTATAAAATTCAAAAAACTTGGCTGTCACTGTTTTAATTAGAGGAGCGTGTCGTTTAATCGATAGTCCGCGAGACCTTACCCAAACTATTGCATGGCCGTAAGTCAGGT-CTTATTGTCCTAATGGAGATGCGCTACAAAGTTGTATTTAATAGTAATGAGTACAAATTGCCCGTCGCATGTCGTAACATAGTGAGGGTGAGGGAACTGGCCCTT
Aplysia_californica           ----------------------------------------------------------------C----TAAAACTTAAAGAACATGGCGGCGAAATAAAATTT-AGGGGAACTTACCAGGTAATTGACAACCCTCAAAAAAATCACCTTTATTGTATACCGCCGTAAGACAGGTCATGGTGCAGCCTATGGAGGTGAGTTACAAAGATGGACTTAACAGTAA-----------------TTACATGTTTTGAAACACAAAGATT---------------T
Arbacia_lixula                AGTGTAAACATTAAATACGTGCCAGCCACCGCGGTTAAACAAACCAGGATTAGATACCCTGTTATACTATAAAACTCAAAGGACTTGGCGGTTTCCAACCTCCCTGGAGGAGCTTGCCGTCGGATCGATAATCCACGCTACCTTACCGATTCTTGTATACCATCGTACGTCAGATCAAGGTGCAGCTTATGGAGGTGAGCTACAAAATTGGATTCAGCAGTAATGAGTACACATCGCCCGTCACAAGTCGTAACATAGTAGGTATACCGGAAGGTGCACCT
Asterias_amurensis            AGTATTGAAATTAATTATGTGCCAGCCACCGCGGTTATACAAACTNGGATTAGATACCCCACTATACTATAAAACTCAAAGGACTTGGCGGTTTCTATTCTTCCTGGAGGAGCTTGCTATCTAACCGATAGTCCACGTAACCTTACCAGCTTTTGTATACCATCGTACGTCAGATCGAGGTGCAGCTAATGGAAGTGAGCTACAAAACAGGATTCAGCAGTAATGAGCACACATCGCCCGTCACAAGTCGTAACAAAGTAGGCGTATTGGAAAATGCGCCT
Asterina_pectinifera          AGTATCAACATTAATTATGTGCCAGCCACCGCGGTTATACAAACTGGGATTAGATACCCCACTATACTATAAAACTCAAAGGACTTGGCGGTTTTTAACCTTCCTGGAGGAGCTTGCCATCTAACCGATAACCCACGAAACCTCACCAGCCTTTGTATACCATCGTACGTTAGATCGAGGTGCAGTTAATGGGAGTGAGCTACAAAACAGGATTCAGCAGTAATGAGCACACATCGCCCGTCACAAGTCGTAACAAAGTAGGCGTATTGGAAAATGCGCCT
Astropecten_polyacanthus      AGTACTAACATTAATTATGTGCCAGCCACCGCGGTTATACAAACTGGGATTAGATACCCCACTATACTATAAAACTCAAAGGACTTGGCGGTTTTTAATCTCCCTGGAGGAGCTTGCTATCTAACCGATAACCCACGAAACCTTACCAGCTATTGTATACCATCGTACGTCAGATCGAGGTGCAGCTAATGGCAGTGAGCTACAAAATAGGATTCAGTAGTAATGAGCACACATCGCCCGTCACAAGTCGTAACATAGTAGGCGTATTGGAAAATGCGCCT
Balanoglossus_carnosus        AGTAATAACTTTAATCTCGTGCCAGCAGCCGCGGTTATACAAACCGGGATTAGATACCCCGCTATACTACAAAACTCAAAGGATTTGGCGGTTCTTAACCTAACTAGAGGAGCCTGCCTTTTAACCGATAACCCGCGTTACCTCACCAACTCTTGTATACCATCGTACGTCAGATCAAGGTGCAGCTAATAGCGGTTGGCTACAAAGCAGGATTTAGCCGTAGCGAGTACACATCGCCCGTCACAAGTCGTAACATAGTAGGCGTACTGGAAAGTGCGCCT
Branchiostoma_belcheri        AGTATTAGTATTAAGATTGTGCCAGCCGCCGCGGTTACACAAACCAGGATTAGAGACCCTGCTATAGTATGAAAACCAAAGATTTTGGCAGTGTTAAGTCTGCCCAGAGGAGTTTGTTCTGTAATCGATAATCCGCGAGATCTCACTTTAATTTATATACCGCCGTACGTCAGGTCAGGGTGTAGCTAATAGGAATGAATTACAAAGTTGGATTTGGTAGTAATGAGCACACACCGCCCGTCATAAGTCGTAACAAGGTAGGGCGTCTGGAAGGACTCCCT
Centruroides_limpidus         ----ATATTATAAAAATAGTGCCAGCGGCTGCGGTTATACAGACCAGGATTAGATACCCTGTTATAGTATAAAACTTAAAAAATTTGGCGGTTTTTAATCTTATTAGAGGAACCTGTTTTTTAATCGACAATACTCGACATCTT----ACTTGTGTATATCGTTGTATATCAGATCAAGGTTCAGCTTATAGAAATGGGTTACAAAGGTGGATTTAAAAGT-ATGAGTACATATCGCCCGTCACAAGTCGTAACATAGTAGGCATATCGGAAGATGTTCCT
Chelonia_mydas                AGTGTAAAAATTAATCTCGTGCCAGCCACCGCGGTTATACAAACTAGGATTAGATACCCTACTATACTATAAAACTCTAAGGACTTGGCGGTCCTCAACCCCCCTAGAGGAGCCTGTTCTATAATCGATAATCCACGATACCTCGCCATCTCTTATATACCACCGTAAGTCAGGTCAAGGTGTAGCTAACTGAAATGGGCTACAAAGCAGGATTTAGCAGTAATTAGCACACACCGCCCGTCACAAGTCGTAACAAGGTAAGTACACCGGAAGGTGTACTT
Ciona_intestinalis            AATTTTATTTTTAATTAACTGCCAGCTACCGCGGTTATACATTTTTATAATC-ATATTTAAAAATAAAAAAGAAATCAATTAATTAGGCGGTACCTA----AAATAGGGAAGCTTGTATATTAAATGATAGTCCTCATTTTATGTACTAATGTTGTATGTCCGTAAATTACAGGTCTTTATGCTCTTAGC---ATTAGGTTATATAAATAAACTTATAAGTAATGAGCACTCACTGCCCGCTATAAGGCGTAACAAGGTAGTTATTCCAGAAGGAATAACT
Ciona_savignyi                AGTTACAGATTTAATAAAGTGCCAGCTACCGCGGTTATACAAAATTGGATTA-GTACCCAAGTATAGTAAATACATTAATTAATTAGGCGGTGTTTA----ACATAGGTAAGCTTGTGAATTAAATGATAATACTCACTATTTGTACTAGTAATGTATATCCGTAT--TGCAGGTCTATATGCACCTACT---ACTAGGTTTCATAGCCAAACTTATAAGTAATGAGCACTCACTGCCCGCTATAAGGCGTAACAAGGTAGTTTATCTAGAAAGATAAACT
Clymenella_torquata           AGTAATAAAACTAAATTTGTGCCAGCTACCGCGGTTAAACAAACGAGGATTTGATACCCACTTATAGTATTAAACCTAAAGATATTGGCGGTCTTTA-ACCTCTTAGGGGAACCTGTTCTTTAACCGATAGTCCACGT-CTCCTAACCATATTTGTGTATTTCCGTACGTCAGGTCGAAGTGCAGCCTATGG-AATGGGTTACTTAGGAGGACTTAAAAGTAATGAGTACACATCGCCCGTCGCAAGTCGTAACATAGTAGGTGTAACGGAAGTTGTGCC-
Crioceris_duodecimpunctata    ATTATAAATTTTAAATTTGTGCCAGCAGTTGCGGTTAGACAAACTAGGATTAGATACCCTGTTATAGTATGAAAATTAAAAAATTTGGCGGTTTTTAGTCTATTCAGAGGAACTTGTCCTGTAATTGATAATCCACGATAATAT----ACTTTTATATATCGTCGTAAATCAGATCAAGATGTAGTTAATAG-GATGAGTTACAAATTTGGATTTGAAAGTAATAAGTACACATCGCCCGTCACAAGTCGTAACAAAGTAAACTTATTGGAAAATGAGTTT
Cucumaria_miniata             AGTGTTAACCTTATA-ACGTGCCAGCAACCGCGGTTACACAAACTGGGATTAGAAACCCCACTATATTATGAAACTTAAAGAACTTGGCGGTTTCTAACCTTTTTGGAGGAGCTTGTCATCTAATTGATACCCCACAAGACCTCACCAGTTTTTGTATACCATCGTACGCCAGATCAAGGTGCAGCCAATGGAGATGAGCTACCAAAAAGGATTCAACAGTAATGAGTACACATCGCCCGTCACAAGTCGTAACATAGTAGATGTACCGGAAGGTGCCTCT
Danio_rerio                   AGTGCAAACATTAAACTCGTGCCAGCAACCGCGGTTAAACAAACTGGGATTAGATACCCCACTATACTATAAAACCCAAAGGACCTGACGGTCCTTAATCCCCCTAGAGGAGCCTGTTCTAGAACCGATTATCCCCGTTACCTCACCATTTCTTATATACCACCGTAAGTCAGGTCGAGGTGTAGCACATGGAAATGGGCTACAAAGGAGGATTTAGCAGTAATGAGTACACACCGCCCGTCACAAGTCGTAACAAGGTAAGTGTACCGGAAGGTGCACTT
Daphnia_pulex                 AATAGTAGTAGTAAAATCGTGCCAGCCGTCGCGGTTAGACAAACCAGGATTAGATACCCTGTTATAAAGTCAAACCCAAAGATTTTGGCGGCTCTTATCCTAAT-AGAGGAGCTTGTCCTATAATTGATAGTCCCCATTATCTTACCCTTTTTTGTATACCGCCGTACTTCAGGTCAAGGTGCAGTTTATGG-GATGAGCTACAAAGGTGGATTTATTAGTAATGAGCACATATCGCCCGTCACAAGTCGTAACAAAGTAGATGTACTGGAAAGTGCATCT
Doliolum_nationalis           AGTGTCAACATCCAATACGTGCCAGCCGCCGCGGTTATACAAAATCAGATTTGGCACCTGAGTATAGTATTAAAATCATGATACTAGGCGGTTATTAAAC-----AGAGAAGCTTGCTCAAGAATTGATAGTCCACGCTTAATTACCTTCTC-TGTATATGTCCGTACTTCAGGTCAACATGCACTTTGAAG-AGTGAGCTACAAAATAGAATTTGTAAGTAATGAGCACTCACCGCCCGCTATAAGGCGTAACAAGGTAGTCTATCTAGAAAGATAGACT
Epigonichthys_lucayanus       AGTATTAATATTAATAACGTGCCAGCCGCCGCGGTTACACAAACCAGGATTAGAGACCCTGTTATACTATGAAAACCAAAGATTTTGGCAGTATTAAGTCTATTCAGAGGAATTTGTTTCATAATCGATACTCCGCGACATCTTACTTCCCTTTATATACCGCCGTACGTCAGGTCAGGGTGTAGCCAATAGGAATGAATTACAAAGCTGGATTTGATTGTAATGAGCACACACCGCCCGTCATAAGTCGTAACAAGGTAGGGCATCTGGAAAGATCCCCT
Eptatretus_burgeri            AGTATTAACATTAAAATCGTGCCAGCAGACGCGGTTATACAAACTAGGATTAGACACCCCACTATACTATAAAATTCAAAAGACTTGACGGTTCCT-ATCCCCCTAGAGGAGTTCGTTTCCTAAACGATAATCCGCGATACCTTACCATTTTTTATATACCGCCGTACGTCAGGTT-AGGTGTAACCTATGGAAACGAACTACAAAATTGAATTTAGAAGTAATGAGCACACACCGCCCGTCACAAGTCGTAACACGGTAAGTGTACCAGAAGGTGCACTT
Florometra_serratissima       AGTATAAATATTAAATACGTGCCAGCCACCGCGGTTATACAAACCAGGATTAGAAACCCTGCTATACTATAAAACTTAAAGGACTTGGCGGTTTTTAATCTCTCTAGAGGAGCCTGCTATATAATCGATAATCCACGAAACCTTACCTTTTCTTGTATATCATCATACGTTAGATCAAGATGCAGCCAATAGAAGTGGGCTACAAAGAAGGATTTAGTAGTAATGAGTACACACCGCCCGTCACAAGTCGTAACAAGGTAAGAGTAGGGGAACCTGCTCTT
Haliotis_rubra                GTACCCAGTGTTAAGTTTGTGCCAGCAACTGCGGTTAGACAAACCGGGATTTGGTATCCCGTTATACTATAAAACTCAAAAAACTTGGCGGTTTTCAATCCTCCCAGGGGAACCTGTCTCATAAACGATGATCCACGTTATCTTACCTCGCTTTGTATACCGTCGCATGCCAGATCAAGGTGCAGCTTATGTTGATGGGTTACAAAGGCGGACTTGGATGTAATGAGTACAAATCGCCCGTCGCAAGTCGTAACATAGTAGGGGTACCGGAAGGTGCCCCT
Halocynthia_roretzi           ----GGGGGTTTAATTTGGTGCCAGTAATCACGGTTAGACGGAATCGGATTAGGTACCCGAGTACGTTATAGAATATAAAAAATTAGGCGGTTAT---CCTTTATAGGGGAGCTTGTTTGTTAATTGATAATCCGCGTTAGTTTACTTAGTTTTATGTATGTCCGCATTTCAGGTCACCATGTATGTTATTTTAGTGAGCTACAAAGTTGGACTTGTAAGTAATTAGCACTCACCGCCCGCCACAAGGCGTAACAAGGTAGCTCTTCTAGAAGGAGGAGCT
Herdmania_momus               ----TTAGGTTTAAGATAATGCCAGTAATCACGGTTAAACAGAAACGGATTA-GTCCCCGTGTATACWGTAAAATGTAATCAATTAGGCGGTCTT---CTTTYACAGGGGAACTTG-TTATTTTTTGATAATCCCCGTTATCTAATACAAATATGTGTATGTCCG-ATTTCAGGTCACCATAC-TTTTGTGATTATGAGTTACAAATGAGGACTTGTYAGTAATGAGCACTTACCGCCCGCCACAAGGCGTAACAAGGTAGATGTTCCAGAAGGAGCGTCT
Homo_sapiens                  AGTGTTAACCTTAATTTCGTGCCAGCCACCGCGGTCACACAAACTGGGATTAGATACCCCACTATACTATAAAACTCAAAGGACCTGGCGGTCTTCAATCCCTCTAGAGGAGCCTGTTCTGTAATCGATAAACCCCGATACCTCACCACCTCTTATATACCGCCATACGTTAGGTCAAGGTGTAGCCCATGGAAATGGGCTACAAAGGTGGATTTAGCAGTAATGAGTACACACCGCCCGTCACAAGTCGTAACATGGTAAGTGTACTGGAAAGTGCACTT
Lampetra_fluviatilis          AGTGTAAACCTTAACCTCGTGCCAGCCACCGCGGTTATACAAACCGGGATTAGATACCCCGCTATACTATAAAACCCAAAGAACTTGACGGCCCCTAACCCACCTAGAGGAGCCTGTCCTATAACCGATACCCCACGTTACCCCGCCGCCTCTTATATACCGCCGTACGTCAGGTCGAGGTGCAGCCTATAGAGATGGGCTACAAAGGTGGATTTAGCAGTAATGAGTACACACCGCCCGTCACAAGTCGTAACATGGTAAGCGTACCGGAAGGTGCGCTT
Lepidosiren_paradoxa          AGTATTAATCTTAATCTCGTGCCAGCCGCCGCGGTTATACAAACTAGGATTAGATACCCTACTATACTATAAAACTCAAAGGACTTGGCGGTCCTCAACCCACCTAGAGGAGCCTGTCCTAAAACCGATAACCCACGTTACCTAACCACTTTTTATATACCGCCGTACGTCAGGTCGAGGTGTAGCATATGGAGATGGGCTACAAAGGTGGATTTAGCAGTAATGAGCACACACCGCCCGTCACAAGTCGTAACATGGTAAGTGTACCGGAAGGTGCGCTT
Limulus_polyphemus            AGTATTAGTTCTAAAATTGTGCCAGCTACCGCGGTTAGACAGACCAGGATTAGATACCCTGTTATAGTATGAAACCTAAAAAATTTGGCGGTCTTTAAGCTGTTCAGAGGAATCTGCTCTGTAATCGATGGTCCTCGTTATTTTACTTTATTTTGTATACCGCCGTATGTCAGGTCAAGGTGCAGCTTATAGAAGTGGATTACAAAGGTGGATTTGAAAGTAATGAGTACACATCGCCCGTCGCAAGTCGTAACATAGTAGATGTATTGGAAAATGTATCT
Luidia_quinalia               AGTACTAATATTAATTATGTGCCAGCCACCGCGGTTATACAAACTGGGATTAGATACCCCACTATACTATAAAACTCAAAGGACTTGGCGGTTTTTAACCTTCCTGGAGGAGCTTGCTACATAATCGATAACCCACGATACCTCACCAACCTTTGTATACCATCGTACGTCAGATCAAGGTGCAGTTTATGGTAGTGAGCTACAAAACAGGATTCAGCAGTAATGAGCACACATCGCCCGTCACAAGTCGTAACACAGTAGGCGTATTGGAAAATGCGCCT
Lumbricus_terrestris          AGTAGAAAATCTATATTCGTGCCAGCTGCCGCGGTTAGACAAACACGGATTAGATACCCGTCTATAATATAAAACTTAAAGATTTTGGCGGTTCTTA-TCAACCCAGGGGAACCTGTCTCATAATCGATAACCCACGA-CTCTCACCCTCCCTTGTGTACTGCCGTACGTCAGGTCAAAGTGCAGCCCATCGTGATGGGTTACAAAGGAGGACTTGAGTGTAATGAGCACACATCGCCCGTCACAAGTCGTAACAAAGTAGGTGTAACGGAAGTTGCCCCT
Metridium_senile              AGTAAGAATCTTAATTAAGTGCCAGCCGACGCGGTTAGACCAAACAGGATTAGAGACCCTGGTAGAGTATAAAATTCAAAAACTTTGGCTGTCACTATTTCGATTAGAGGAGCGTGTAGTTTAATCGATGGTCCGCGTGACCTTACCCCAGCTATTGCATGGCCGTAAGTCAGGT-CTTATGATCCGAATGGTTATGCGCTACAAAGTTGGATTTAATAGTAATGAGCACAAATTGCCCGTCACAAGTCGTAACATGGTGAGGGAGGGGGAACCCTCCCTT
Montastraea_franksi           AGTAAGAATTTTAATTAAGTGCCAGCAGACGCGGTGAAACCGAACAGGATTAGAGACCCTGGTAGAGTATAAAATTCAAAAAACTTGGCTGTCATTG--TTATTTAGAGGAGCGTGTTGCTTAATCGATAATCCGCGAGACCTTACCAAAACTGTTGCATGGCCGTAAGTCAGGT-AAAATTGCCCTTATGGAAATGCGCTACAAAGTTGAATTTAATAGTAATGAGTACAAATTGCCCGTCGCAAGTCGTAACATAGTAAGGGTGAGGGAACTGGCCCTT
Myxine_glutinosa              AGTATTAATATTAAAATCGTGCCAGCAGACGCGGCTATACAAACTAGGATCAGATACCCTACTATACTATAAAATTCAAAAGACTTGACGGTTTCT-ACCCGCCTAGAGGAGTTCGTTTTTCAAACGATAATCCGCGATACCTCACCATTTTTTATATACCGCCGTACGTCAGGTT-AGGTGTAACCAATGGAAACGAACTACAAAATTGAATTTAGGAGTAATGAGCACACACCGCCCGTCACAAGTCGTAACATGGTAAGTGTACCAGAAGGTGCACTT
Nesomachilis_australica       AGTATTGGTTTTAAAGTCGTGCCAGCAGCCGCGGTTAGACAGACTAGGATTAGATACCCTATTATAGGGTGAAACCTAAAGAATTTGGCGGTTTTTAGTCTTTTCAGAGGAACCTGTCCCTTAATCGATATTACTCGTTGTCTT----TCTTATGTATACCGTCGTACGTCAGATCAAGGTGCAGATTATAG-GATGGGTTACAAAGGTGGATTTGATTGTAATGAGCACACATCGCCCGTCACAAGTCGTAACATAGTAGGGGTACTGGAAGGTGCCCCT
Paracentrotus_lividus         AGTATAAACATTAAATACGTGCCAGCCACCGCGGTTATACAAACCAGGATTAGATACCCTACTATACTATAAAACTCAAAGGACTTGGCGGTTTCCAACCTCCCTGGA-GAGCTTGCCATTGAATCGATAATCCACGAAACCTCACCAACTTTTGTATACCATCGTACGTCAGATCAAGGTGCAGCACATGGGAGTGAGCTACAAAGTTGGATTCAGCAGTAATGAGTACACATCGCCCGTCACAAGTCGTAACACAATAGGCACACCGGAAAATGCTCC-
Phallusia_fumigata            ----TGTGGGGTAATG---TGCCAGCTGACGCGGTTATTCTAAAACGGATTAGGTACCCGTGTAGGCTGCATAAAAAAAATCACTAGGCAGCGTAGGGGGTGAATAGGGGAACCTGTGTGGTCGTCGATAATCCTCGTTATTAAGCTCTCCTGAGTGTATGTCCGTAATTCAGGTCAACATGCTCCTGTGGGGCATGGGTTACAAAAAAGGACTTATAAGTAATTGGCACTTACTGCCCGCTAGAAGGCGTAACATGGTAGCCCATCTAGAAAGATGGGCT
Phallusia_mammilata           ----CGCAAGCTAATG---TGCCAGCTGACGCGGTTATACTAAAGCGGATTAGGTACCCGCCTAAGC-G-AAAAAAAAATTCACTAGGCAGCATAGGGGGTGTATAGGGGAGCCTGCGCGACAATTGATAGTCCTCGCTATTGAGCCCTTC-GAGTGTATGCCCGTAGTTCAGGTCAACATGCTCTTTGGCTGCGTGGGCTACAAAGAAGGACTTATTAGTAATGAGCACTTACTGCCCGCCAAAAGGCGTAACATGGTAGCCCATCTAGAAAGATGGGCT
Pisaster_ochraceus            AGCA-----------------------------------------------------------------ATACTGTGAGTAAATTTAGTAGTTCTTA----------------------------------------------------------------------------------------------------------------------------------------------------------------------------------------
Platynereis_dumerilii         AGTAAGTATTTTAAATTCGTGCCAGCCGTCGCGGTTAAACAAACAAGGATTAGATACCCTTCTATACTATAAAACCTAAACCACTTGGCGGCCTTTA-CGCTATTAGGGGAATCTGTCCTATAATCGTCAACCCACGTTACCCCTCTTATTATTGTATACCGCCGTACGTCAGGTCAATGTGCAGCCTATAG-GATGGATTA--AATATGGACTTAACAGTAATGAGCACAAATCGCCCGTCACAAGTCGTAACATAGTAGGCGTAACTGAAGTTGTGCCT
Priapulus_caudatus            ----TGAGTTTTAATGGCGTGCCAGCTGCCGCGGTTACACAAACCAGGATTAGATACCCTGTTATAGTATGAAACTTAAAAAATTTGGCGGTTTTTATTCTCCCCAGAGGAGCCTGTTCTGTAATTGATGATCCACGTTATCTTTCCTCAATTTGTATACCGCTGTACGTCAAGTCAAGGTGCAGGTTATAGAAATGGGCTACAAAGGTGGATTTGGGAGTAATGAGTACACATCGCCCGTCGCAAGTCGTAACAAAGTAGGTGTATCGGAAGATGCTCCT
Protopterus_dolloi            AGTATTAAAATTAACCTCGTGCCAGCCGCCGCGGTTACACAAACTAGGATTAGATACCCTACTATACTATAAAACCCAAAGGACTTGGCGGTCCTCAACCCACCTAGAGGAGCCTGTTCTAGAACCGATAATCCACGTTACCCAACC-TTCCCTATATACCGCCGTACGTCAGGTCGAGGTGTAGCACATGGAAATGGGCTACAAAGCTGGATTTAGTAGTAATGAGCACACACCGCCCGTCACAAGTCGTAACATGGTAAGTGTACCGGAAGGTGTACTT
Pupa_strigosa                 AGCTTAAATATTAAGCAGGTGCCAGCAGTCGCGGTCATACAAACCAGGATTAGATACCCTGTTATTAAGTAAAACTTTAAGAACATGGCGGCGCTCAAACTTTT-AGGGGAACTTACCAGATAAACGATAACCCACGAATAATTTACTTCTATTGTATACCGCCGT---ACAGGTCTAAGTGCAGCCTATAGAGGTGAGTTACAAAGGTGGACTTAACTGTAATGAGCACAAATCGCCCGTCACAAGTCGTAACATAGTAGGGGTACTGGAAAGTGCCCGT
Raja_porosa                   AGTGTAGACATTAATCTCGTGCCAGCCACCGCGGTTATACAAACTAGGATTAGATACCCTACTATACTATAAAACCCAAAGGACTTGGCGGTCCCCAACCCCCCTAGAGGAGCCTGTTCTATAACCGATAATCCACGTTACCTTACCACTTCTTATATACCGCCGTACGTCAGGTCGAGGTGTAGCGAATGGAAATGGGCAACAAAGGTGGATTTAGCAGTAATGAGCACACACCGCCCGTCACAAGTCGTAACATGGTAAGTGTACTGGAAAGTGCACTT
Saccoglossus_kowalevskii      AGTACTAACCTTAATCCCGTGCCAGCAACCGCGGCTAAACAAACCAGGATTAGATACCCTATTATACTACTAAACTCAAAGAATTTGGCGGTTTTTAACCTACCTAGAGGAGCCTGTTACTTAACCGATAACCCGCGATACCTTACCAACTCTTGTATACCCTCGTACGTCAGATCGAGGTGCAGCTCACGGTAATGGGCTACAAAGAAGGATTTAGCCGTAATGAGTACACATCGCCCGTCACAAGTCGTAACAAAGTAGGTGTACTGGAAAGTGCACCT
Scutigera_coleoptrata         AGTGTGAGTATTAAAGACGTGCCACCAGTCGCGGTTAGACAAACCAGGATTAGATACCCTGTTATAGTATGAAACTTAAAGAATTTGGCGGTTATTAATCTATTTAGAGGAACCTGTCCTGTAATCGATAATCCACGTTATTTGACCTAAGTTTGTATATCGCTGTATGACAAGTCAAGGTGCAGCATATGGAGATGGGTTACAAAGGTGGATTTAATTGTAATGGGCACACATCGCCCGTCACAAGTCGTAACAAAGTAGGTGTATTGGAAAATGTGCCT
Squilla_empusa                AGCAATAGTATTAAAATTGTGCCAGCCGCCGCGGTTATACAAACCAGGATTAGATACCCTGTTATAGTATGAAACCCAAAGAGTTTGGCGGTCCTCAGCCTAGTTAGAGGAGCTTGTCCGGTAATCGATAATCCGCGAAATCTTACACACTTTTATATACCGTCGTATATCAGATCAAGGTGTAGCTTATTGGGATGAGCTACAAAGGTGGATTTAATAGTAATGAGTACACATCGCCCGTCGCAAGTCGTAACATAGTAGGGGTACTGGAAAGAGCCCCT
Strongylocentrotus_purpuratus AGTGTAAATATTAAATACGTGCCAGCCACCGCGGTTATACAAACCAGGATTAGATACCCTGTTAT---ACAAAATTCAAAGGATTTGGCGGTTTCCAACCTCCCTGGA-GAGTTTGCCATTGAATCGATAACCCACGATACCTCACCAATTTTTGTATACCATCGTACGTCAGATCAAGGTGCAGCCTATGGAGGTGAGCTACAAATTTGGATTCAGCAGTAGTGAGTACACATCGCCCGTCACAAGTCGTAACACAATAGGCACACCGGAAAATGCCCCT
Terebratalia_transversa       ------------AAATTTGTGCCAGCAACCGCGGTTAGACAGACCGGGATTTGATACCCCGTTATACTATAAAACTCAAAAAACTTGGCGGCTATC-AACTATTTAGGGGAACCTGTCCTGTAATTGATGATCCACGACTCTTTACCCCCTTTTGTATACTTCCGTATGTCAGGTCAAAGTGCAGCTCATGAAGATGGGTTTCAAAAGTAA------------TGAGCACAAATCGCCCGTCGCAAGTCGTAACAAAGTAGGCGTACCGGAAGGTGTGCC-
Tethya_actinia                AGTAAGAATATTATTTATGTGCCAGCAGATGCGGTTATACCAAACAGGATTAGAGACCCTGGTAGTCTATAATATTCAAAAAATTTGGCGGTCACTAATCCAATTAGAGGAGCGTGTAGTTTAATCGATGATCCGCGAAATCTTACCAAGATTATTGCATGGCCGTACGTCAGGTCCTTATGATCCTAATGGATATGCGCTACAAAGTTGGATTTAATAGTAATGAGTACAAATCGCCCGTCACAAGTCGTAACATAGTGAGGGTATTGGAAAATGCTCTC
Thermobia_domestica           AGTATTGATTTTAAATTCGTGCCAGCCGCCGCGGTGAGACAAACTAGGATTAGATACCCTATTATAATATGAAACTCAAAGGATTTGACGGTTTTTAGGCTGTTCAGAGGAATCTGTCCCGTAATCGACAATCCACGATATTTTACTTACTGTTGTATACCGCCGTAGTTCAGGTCAAGGTGCAGCTTATAG-GATGGATTACAAAGGTGGATTTGAATGTAATGAGTACACATCGCCCGTCGCAAGTCGTAACATAGTGGGTGTACCGGAAGGTGCACCT
Tribolium_castaneum           AGTAGTAGATTTAAATTTGTGCCAGCAGTTGCGGTTAGACAGACTAGGATTAGATACCCTATTATATTATTAAAATTAAAGGATTTGGCGGTTTTTAGTCTTTTCAGAGGAACCTGTTTTTTAATCGATAGTCCACGATTTTCT----ACTTTTATATATCGTCGTAATTCAGATCAAGGTGTAGTTGATAG-AATGGGTTACAAAATTGGATTTGATAGTAAT-AGCACATATTGCCCGTCGCAAGTCGTGACAAAGTAGGCTTATTGGAAAATGGGCCT
Urechis_caupo                 AGTGTGAAATCTAACCTTGTGCCAGCAGTCGCGGTTACACAAACGGGGATTAGATACCCCCTTATACTATAAAACTCAAAGAATTTGGCGGTTCTTA-ACCTCCCAGGGGAACCTGTCCATTAATCGATAATCCACGA-AATCAAACCTCGCTTGTATACTTCCGTACGTCAGGTCAAAGTACAGCCAATGGAGATGGGTTACAAAGGAGGACTTGGCAGTAATGAGCACAAATCGCCCGTCACAAGTCGTAACATAGTAGGTATAACGGAAGTTGTACCT
Xenoturbella_bocki            AGTATAAAAATTAATTCCGTGCCAGCCGCAGCGGTTATACAAACCGGGATTAGATACCCCGCTATAATAAAAAACCCAAAAATCTTGGCGGTCTTTA-TCCCATTAGAGGAGCTTGAAAAATAATCGATAATCCCCGATACCTCACTACTTTTTGTATATCATTGTACGTCAAATAAAGATGCAGCCAATAGATTTGAGCTACAAAGTTGGATTTAAAAGTAATGAGCACAGATCGCCCGTCACAAGTCGTAACAAAGTAGGAGTACTGGAAAGTGCCCCT
	;
end;

begin paup;
	charset RNL = 1 - 525;
	charset RNS = 526 - 806;
end;
